# Supplementary material for: rbims: an R package for integrative functional profiling and pathway-level discrimination in metagenome-assembled genomes
Source: Front Bioinform. 2026 Jul 13;6:1831383. doi: 10.3389/fbinf.2026.1831383 (PMC13402278; doi:10.3389/fbinf.2026.1831383)
Supplement: Supplementary file 1 [file DataSheet1.csv]

Module	Module_description	Pathway	Pathway_description	Cycle	Pathway_cycle	Detail_cycle	Genes	Gene_description	Enzyme	KO	rbims_pathway	rbims_sub_pathway	g_Celeribacter_5m_0	s_Planktomarina_temperata_5m_1	s_Marinobacter_salarius_5m_10	s_Alcanivorax_jadensis_5m_11	s_Lentibacter_algarum_5m_13	g_Henriciella_5m_15	g_Oleibacter_5m_18	s_Thalassolituus_oleivorans_5m_19	o_Pseudomonadales_5m_2	g_Tateyamaria_5m_25	g_Flavobacterium_5m_26	g_Hyphomonas_5m_32	g_Hyphomonas_5m_33	g_Pseudophaeobacter_5m_37	g_Tateyamaria_5m_8	g_Glaciecola_5m_9	g_Celeribacter_5m_10	s_Marinobacter_salarius_5m_14	g_Flavobacterium_5m_16	g_Alcanivorax_5m_18	g_Alcanivorax_5m_25	g_Pseudophaeobacter_5m_3	s_Thalassolituus_oleivorans_5m_5	s_Lentibacter_algarum_5m_7	g_Sulfitobacter_700m_0	g_Paracoccus_700m_1	g_Dokdonia_700m_12	g_Oleibacter_700m_15	g_Olleya_700m_17	g_Glaciecola_700m_18	g_Alteromonas_700m_2	g_Alcanivorax_700m_20	s_Marinobacter_salarius_700m_3	g_Pseudophaeobacter_700m_8	g_Pseudophaeobacter_700m_13	g_Olleya_700m_14	g_Glaciecola_700m_16
NA	NA	map00362	Benzoate degradation	NA	NA	NA	pcaJ	3-oxoadipate CoA-transferase, beta subunit [EC:2.8.3.6]	ec:2.8.3.6	K01032	PDP	3-oxoadipate CoA-transferase, beta subunit	1	0	0	0	0	0	0	0	0	0	0	0	0	0	0	0	1	0	0	0	0	0	0	0	0	0	0	0	0	0	0	0	0	0	0	0	0
NA	NA	map01100	Metabolic pathways	NA	NA	NA	pcaJ	3-oxoadipate CoA-transferase, beta subunit [EC:2.8.3.6]	ec:2.8.3.6	K01032	PDP	3-oxoadipate CoA-transferase, beta subunit	1	0	0	0	0	0	0	0	0	0	0	0	0	0	0	0	1	0	0	0	0	0	0	0	0	0	0	0	0	0	0	0	0	0	0	0	0
NA	NA	map01120	Microbial metabolism in diverse environments	NA	NA	NA	pcaJ	3-oxoadipate CoA-transferase, beta subunit [EC:2.8.3.6]	ec:2.8.3.6	K01032	PDP	3-oxoadipate CoA-transferase, beta subunit	1	0	0	0	0	0	0	0	0	0	0	0	0	0	0	0	1	0	0	0	0	0	0	0	0	0	0	0	0	0	0	0	0	0	0	0	0
M00087	beta-Oxidation	map00071	Fatty acid degradation	NA	NA	NA	fadA, fadI	acetyl-CoA acyltransferase [EC:2.3.1.16]	ec:2.3.1.16	K00632	HDP	Acetyl-CoA acyltransferase	1	0	3	1	1	0	0	1	1	1	0	0	0	1	2	1	1	3	1	0	1	1	1	1	0	0	1	1	1	1	1	1	3	1	1	1	1
M00087	beta-Oxidation	map00280	Valine, leucine and isoleucine degradation	NA	NA	NA	fadA, fadI	acetyl-CoA acyltransferase [EC:2.3.1.16]	ec:2.3.1.16	K00632	HDP	Acetyl-CoA acyltransferase	1	0	3	1	1	0	0	1	1	1	0	0	0	1	2	1	1	3	1	0	1	1	1	1	0	0	1	1	1	1	1	1	3	1	1	1	1
M00087	beta-Oxidation	map00362	Benzoate degradation	NA	NA	NA	fadA, fadI	acetyl-CoA acyltransferase [EC:2.3.1.16]	ec:2.3.1.16	K00632	HDP	Acetyl-CoA acyltransferase	1	0	3	1	1	0	0	1	1	1	0	0	0	1	2	1	1	3	1	0	1	1	1	1	0	0	1	1	1	1	1	1	3	1	1	1	1
M00087	beta-Oxidation	map00592	alpha-Linolenic acid metabolism	NA	NA	NA	fadA, fadI	acetyl-CoA acyltransferase [EC:2.3.1.16]	ec:2.3.1.16	K00632	HDP	Acetyl-CoA acyltransferase	1	0	3	1	1	0	0	1	1	1	0	0	0	1	2	1	1	3	1	0	1	1	1	1	0	0	1	1	1	1	1	1	3	1	1	1	1
M00087	beta-Oxidation	map00642	Ethylbenzene degradation	NA	NA	NA	fadA, fadI	acetyl-CoA acyltransferase [EC:2.3.1.16]	ec:2.3.1.16	K00632	HDP	Acetyl-CoA acyltransferase	1	0	3	1	1	0	0	1	1	1	0	0	0	1	2	1	1	3	1	0	1	1	1	1	0	0	1	1	1	1	1	1	3	1	1	1	1
M00087	beta-Oxidation	map00907	Pinene, camphor and geraniol degradation	NA	NA	NA	fadA, fadI	acetyl-CoA acyltransferase [EC:2.3.1.16]	ec:2.3.1.16	K00632	HDP	Acetyl-CoA acyltransferase	1	0	3	1	1	0	0	1	1	1	0	0	0	1	2	1	1	3	1	0	1	1	1	1	0	0	1	1	1	1	1	1	3	1	1	1	1
M00087	beta-Oxidation	map00984	Steroid degradation	NA	NA	NA	fadA, fadI	acetyl-CoA acyltransferase [EC:2.3.1.16]	ec:2.3.1.16	K00632	HDP	Acetyl-CoA acyltransferase	1	0	3	1	1	0	0	1	1	1	0	0	0	1	2	1	1	3	1	0	1	1	1	1	0	0	1	1	1	1	1	1	3	1	1	1	1
M00087	beta-Oxidation	map01100	Metabolic pathways	NA	NA	NA	fadA, fadI	acetyl-CoA acyltransferase [EC:2.3.1.16]	ec:2.3.1.16	K00632	HDP	Acetyl-CoA acyltransferase	1	0	3	1	1	0	0	1	1	1	0	0	0	1	2	1	1	3	1	0	1	1	1	1	0	0	1	1	1	1	1	1	3	1	1	1	1
M00087	beta-Oxidation	map01110	Biosynthesis of secondary metabolites	NA	NA	NA	fadA, fadI	acetyl-CoA acyltransferase [EC:2.3.1.16]	ec:2.3.1.16	K00632	HDP	Acetyl-CoA acyltransferase	1	0	3	1	1	0	0	1	1	1	0	0	0	1	2	1	1	3	1	0	1	1	1	1	0	0	1	1	1	1	1	1	3	1	1	1	1
M00087	beta-Oxidation	map01120	Microbial metabolism in diverse environments	NA	NA	NA	fadA, fadI	acetyl-CoA acyltransferase [EC:2.3.1.16]	ec:2.3.1.16	K00632	HDP	Acetyl-CoA acyltransferase	1	0	3	1	1	0	0	1	1	1	0	0	0	1	2	1	1	3	1	0	1	1	1	1	0	0	1	1	1	1	1	1	3	1	1	1	1
M00087	beta-Oxidation	map01212	Fatty acid metabolism	NA	NA	NA	fadA, fadI	acetyl-CoA acyltransferase [EC:2.3.1.16]	ec:2.3.1.16	K00632	HDP	Acetyl-CoA acyltransferase	1	0	3	1	1	0	0	1	1	1	0	0	0	1	2	1	1	3	1	0	1	1	1	1	0	0	1	1	1	1	1	1	3	1	1	1	1
M00087	beta-Oxidation	map00071	Fatty acid degradation	NA	NA	NA	fadJ	3-hydroxyacyl-CoA dehydrogenase / enoyl-CoA hydratase / 3-hydroxybutyryl-CoA epimerase [EC:1.1.1.35 4.2.1.17 5.1.2.3]	ec:1.1.1.35	K01782	HDP	3-hydroxyacyl-CoA dehydrogenase / enoyl-CoA hydratase / 3-hydroxybutyryl-CoA epimerase	1	0	1	2	1	1	1	1	0	1	0	1	1	1	1	1	1	1	0	1	1	1	1	1	0	1	0	1	0	1	1	1	1	1	1	0	1
M00087	beta-Oxidation	map00071	Fatty acid degradation	NA	NA	NA	fadJ	3-hydroxyacyl-CoA dehydrogenase / enoyl-CoA hydratase / 3-hydroxybutyryl-CoA epimerase [EC:1.1.1.35 4.2.1.17 5.1.2.3]	ec:1.1.1.35	K01782	PDP	3-hydroxyacyl-CoA dehydrogenase / enoyl-CoA hydratase / 3-hydroxybutyryl-CoA epimerase	1	0	1	2	1	1	1	1	0	1	0	1	1	1	1	1	1	1	0	1	1	1	1	1	0	1	0	1	0	1	1	1	1	1	1	0	1
M00087	beta-Oxidation	map00071	Fatty acid degradation	NA	NA	NA	fadJ	3-hydroxyacyl-CoA dehydrogenase / enoyl-CoA hydratase / 3-hydroxybutyryl-CoA epimerase [EC:1.1.1.35 4.2.1.17 5.1.2.3]	ec:4.2.1.17	K01782	HDP	3-hydroxyacyl-CoA dehydrogenase / enoyl-CoA hydratase / 3-hydroxybutyryl-CoA epimerase	1	0	1	2	1	1	1	1	0	1	0	1	1	1	1	1	1	1	0	1	1	1	1	1	0	1	0	1	0	1	1	1	1	1	1	0	1
M00087	beta-Oxidation	map00071	Fatty acid degradation	NA	NA	NA	fadJ	3-hydroxyacyl-CoA dehydrogenase / enoyl-CoA hydratase / 3-hydroxybutyryl-CoA epimerase [EC:1.1.1.35 4.2.1.17 5.1.2.3]	ec:4.2.1.17	K01782	PDP	3-hydroxyacyl-CoA dehydrogenase / enoyl-CoA hydratase / 3-hydroxybutyryl-CoA epimerase	1	0	1	2	1	1	1	1	0	1	0	1	1	1	1	1	1	1	0	1	1	1	1	1	0	1	0	1	0	1	1	1	1	1	1	0	1
M00087	beta-Oxidation	map00071	Fatty acid degradation	NA	NA	NA	fadJ	3-hydroxyacyl-CoA dehydrogenase / enoyl-CoA hydratase / 3-hydroxybutyryl-CoA epimerase [EC:1.1.1.35 4.2.1.17 5.1.2.3]	ec:5.1.2.3	K01782	HDP	3-hydroxyacyl-CoA dehydrogenase / enoyl-CoA hydratase / 3-hydroxybutyryl-CoA epimerase	1	0	1	2	1	1	1	1	0	1	0	1	1	1	1	1	1	1	0	1	1	1	1	1	0	1	0	1	0	1	1	1	1	1	1	0	1
M00087	beta-Oxidation	map00071	Fatty acid degradation	NA	NA	NA	fadJ	3-hydroxyacyl-CoA dehydrogenase / enoyl-CoA hydratase / 3-hydroxybutyryl-CoA epimerase [EC:1.1.1.35 4.2.1.17 5.1.2.3]	ec:5.1.2.3	K01782	PDP	3-hydroxyacyl-CoA dehydrogenase / enoyl-CoA hydratase / 3-hydroxybutyryl-CoA epimerase	1	0	1	2	1	1	1	1	0	1	0	1	1	1	1	1	1	1	0	1	1	1	1	1	0	1	0	1	0	1	1	1	1	1	1	0	1
M00957	Lysine degradation, bacteria, L-lysine => glutarate => succinate/acetyl-CoA	map00071	Fatty acid degradation	NA	NA	NA	fadJ	3-hydroxyacyl-CoA dehydrogenase / enoyl-CoA hydratase / 3-hydroxybutyryl-CoA epimerase [EC:1.1.1.35 4.2.1.17 5.1.2.3]	ec:1.1.1.35	K01782	HDP	3-hydroxyacyl-CoA dehydrogenase / enoyl-CoA hydratase / 3-hydroxybutyryl-CoA epimerase	1	0	1	2	1	1	1	1	0	1	0	1	1	1	1	1	1	1	0	1	1	1	1	1	0	1	0	1	0	1	1	1	1	1	1	0	1
M00957	Lysine degradation, bacteria, L-lysine => glutarate => succinate/acetyl-CoA	map00071	Fatty acid degradation	NA	NA	NA	fadJ	3-hydroxyacyl-CoA dehydrogenase / enoyl-CoA hydratase / 3-hydroxybutyryl-CoA epimerase [EC:1.1.1.35 4.2.1.17 5.1.2.3]	ec:1.1.1.35	K01782	PDP	3-hydroxyacyl-CoA dehydrogenase / enoyl-CoA hydratase / 3-hydroxybutyryl-CoA epimerase	1	0	1	2	1	1	1	1	0	1	0	1	1	1	1	1	1	1	0	1	1	1	1	1	0	1	0	1	0	1	1	1	1	1	1	0	1
M00957	Lysine degradation, bacteria, L-lysine => glutarate => succinate/acetyl-CoA	map00071	Fatty acid degradation	NA	NA	NA	fadJ	3-hydroxyacyl-CoA dehydrogenase / enoyl-CoA hydratase / 3-hydroxybutyryl-CoA epimerase [EC:1.1.1.35 4.2.1.17 5.1.2.3]	ec:4.2.1.17	K01782	HDP	3-hydroxyacyl-CoA dehydrogenase / enoyl-CoA hydratase / 3-hydroxybutyryl-CoA epimerase	1	0	1	2	1	1	1	1	0	1	0	1	1	1	1	1	1	1	0	1	1	1	1	1	0	1	0	1	0	1	1	1	1	1	1	0	1
M00957	Lysine degradation, bacteria, L-lysine => glutarate => succinate/acetyl-CoA	map00071	Fatty acid degradation	NA	NA	NA	fadJ	3-hydroxyacyl-CoA dehydrogenase / enoyl-CoA hydratase / 3-hydroxybutyryl-CoA epimerase [EC:1.1.1.35 4.2.1.17 5.1.2.3]	ec:4.2.1.17	K01782	PDP	3-hydroxyacyl-CoA dehydrogenase / enoyl-CoA hydratase / 3-hydroxybutyryl-CoA epimerase	1	0	1	2	1	1	1	1	0	1	0	1	1	1	1	1	1	1	0	1	1	1	1	1	0	1	0	1	0	1	1	1	1	1	1	0	1
M00957	Lysine degradation, bacteria, L-lysine => glutarate => succinate/acetyl-CoA	map00071	Fatty acid degradation	NA	NA	NA	fadJ	3-hydroxyacyl-CoA dehydrogenase / enoyl-CoA hydratase / 3-hydroxybutyryl-CoA epimerase [EC:1.1.1.35 4.2.1.17 5.1.2.3]	ec:5.1.2.3	K01782	HDP	3-hydroxyacyl-CoA dehydrogenase / enoyl-CoA hydratase / 3-hydroxybutyryl-CoA epimerase	1	0	1	2	1	1	1	1	0	1	0	1	1	1	1	1	1	1	0	1	1	1	1	1	0	1	0	1	0	1	1	1	1	1	1	0	1
M00957	Lysine degradation, bacteria, L-lysine => glutarate => succinate/acetyl-CoA	map00071	Fatty acid degradation	NA	NA	NA	fadJ	3-hydroxyacyl-CoA dehydrogenase / enoyl-CoA hydratase / 3-hydroxybutyryl-CoA epimerase [EC:1.1.1.35 4.2.1.17 5.1.2.3]	ec:5.1.2.3	K01782	PDP	3-hydroxyacyl-CoA dehydrogenase / enoyl-CoA hydratase / 3-hydroxybutyryl-CoA epimerase	1	0	1	2	1	1	1	1	0	1	0	1	1	1	1	1	1	1	0	1	1	1	1	1	0	1	0	1	0	1	1	1	1	1	1	0	1
M00087	beta-Oxidation	map00280	Valine, leucine and isoleucine degradation	NA	NA	NA	fadJ	3-hydroxyacyl-CoA dehydrogenase / enoyl-CoA hydratase / 3-hydroxybutyryl-CoA epimerase [EC:1.1.1.35 4.2.1.17 5.1.2.3]	ec:1.1.1.35	K01782	HDP	3-hydroxyacyl-CoA dehydrogenase / enoyl-CoA hydratase / 3-hydroxybutyryl-CoA epimerase	1	0	1	2	1	1	1	1	0	1	0	1	1	1	1	1	1	1	0	1	1	1	1	1	0	1	0	1	0	1	1	1	1	1	1	0	1
M00087	beta-Oxidation	map00280	Valine, leucine and isoleucine degradation	NA	NA	NA	fadJ	3-hydroxyacyl-CoA dehydrogenase / enoyl-CoA hydratase / 3-hydroxybutyryl-CoA epimerase [EC:1.1.1.35 4.2.1.17 5.1.2.3]	ec:1.1.1.35	K01782	PDP	3-hydroxyacyl-CoA dehydrogenase / enoyl-CoA hydratase / 3-hydroxybutyryl-CoA epimerase	1	0	1	2	1	1	1	1	0	1	0	1	1	1	1	1	1	1	0	1	1	1	1	1	0	1	0	1	0	1	1	1	1	1	1	0	1
M00087	beta-Oxidation	map00280	Valine, leucine and isoleucine degradation	NA	NA	NA	fadJ	3-hydroxyacyl-CoA dehydrogenase / enoyl-CoA hydratase / 3-hydroxybutyryl-CoA epimerase [EC:1.1.1.35 4.2.1.17 5.1.2.3]	ec:4.2.1.17	K01782	HDP	3-hydroxyacyl-CoA dehydrogenase / enoyl-CoA hydratase / 3-hydroxybutyryl-CoA epimerase	1	0	1	2	1	1	1	1	0	1	0	1	1	1	1	1	1	1	0	1	1	1	1	1	0	1	0	1	0	1	1	1	1	1	1	0	1
M00087	beta-Oxidation	map00280	Valine, leucine and isoleucine degradation	NA	NA	NA	fadJ	3-hydroxyacyl-CoA dehydrogenase / enoyl-CoA hydratase / 3-hydroxybutyryl-CoA epimerase [EC:1.1.1.35 4.2.1.17 5.1.2.3]	ec:4.2.1.17	K01782	PDP	3-hydroxyacyl-CoA dehydrogenase / enoyl-CoA hydratase / 3-hydroxybutyryl-CoA epimerase	1	0	1	2	1	1	1	1	0	1	0	1	1	1	1	1	1	1	0	1	1	1	1	1	0	1	0	1	0	1	1	1	1	1	1	0	1
M00087	beta-Oxidation	map00280	Valine, leucine and isoleucine degradation	NA	NA	NA	fadJ	3-hydroxyacyl-CoA dehydrogenase / enoyl-CoA hydratase / 3-hydroxybutyryl-CoA epimerase [EC:1.1.1.35 4.2.1.17 5.1.2.3]	ec:5.1.2.3	K01782	HDP	3-hydroxyacyl-CoA dehydrogenase / enoyl-CoA hydratase / 3-hydroxybutyryl-CoA epimerase	1	0	1	2	1	1	1	1	0	1	0	1	1	1	1	1	1	1	0	1	1	1	1	1	0	1	0	1	0	1	1	1	1	1	1	0	1
M00087	beta-Oxidation	map00280	Valine, leucine and isoleucine degradation	NA	NA	NA	fadJ	3-hydroxyacyl-CoA dehydrogenase / enoyl-CoA hydratase / 3-hydroxybutyryl-CoA epimerase [EC:1.1.1.35 4.2.1.17 5.1.2.3]	ec:5.1.2.3	K01782	PDP	3-hydroxyacyl-CoA dehydrogenase / enoyl-CoA hydratase / 3-hydroxybutyryl-CoA epimerase	1	0	1	2	1	1	1	1	0	1	0	1	1	1	1	1	1	1	0	1	1	1	1	1	0	1	0	1	0	1	1	1	1	1	1	0	1
M00957	Lysine degradation, bacteria, L-lysine => glutarate => succinate/acetyl-CoA	map00280	Valine, leucine and isoleucine degradation	NA	NA	NA	fadJ	3-hydroxyacyl-CoA dehydrogenase / enoyl-CoA hydratase / 3-hydroxybutyryl-CoA epimerase [EC:1.1.1.35 4.2.1.17 5.1.2.3]	ec:1.1.1.35	K01782	HDP	3-hydroxyacyl-CoA dehydrogenase / enoyl-CoA hydratase / 3-hydroxybutyryl-CoA epimerase	1	0	1	2	1	1	1	1	0	1	0	1	1	1	1	1	1	1	0	1	1	1	1	1	0	1	0	1	0	1	1	1	1	1	1	0	1
M00957	Lysine degradation, bacteria, L-lysine => glutarate => succinate/acetyl-CoA	map00280	Valine, leucine and isoleucine degradation	NA	NA	NA	fadJ	3-hydroxyacyl-CoA dehydrogenase / enoyl-CoA hydratase / 3-hydroxybutyryl-CoA epimerase [EC:1.1.1.35 4.2.1.17 5.1.2.3]	ec:1.1.1.35	K01782	PDP	3-hydroxyacyl-CoA dehydrogenase / enoyl-CoA hydratase / 3-hydroxybutyryl-CoA epimerase	1	0	1	2	1	1	1	1	0	1	0	1	1	1	1	1	1	1	0	1	1	1	1	1	0	1	0	1	0	1	1	1	1	1	1	0	1
M00957	Lysine degradation, bacteria, L-lysine => glutarate => succinate/acetyl-CoA	map00280	Valine, leucine and isoleucine degradation	NA	NA	NA	fadJ	3-hydroxyacyl-CoA dehydrogenase / enoyl-CoA hydratase / 3-hydroxybutyryl-CoA epimerase [EC:1.1.1.35 4.2.1.17 5.1.2.3]	ec:4.2.1.17	K01782	HDP	3-hydroxyacyl-CoA dehydrogenase / enoyl-CoA hydratase / 3-hydroxybutyryl-CoA epimerase	1	0	1	2	1	1	1	1	0	1	0	1	1	1	1	1	1	1	0	1	1	1	1	1	0	1	0	1	0	1	1	1	1	1	1	0	1
M00957	Lysine degradation, bacteria, L-lysine => glutarate => succinate/acetyl-CoA	map00280	Valine, leucine and isoleucine degradation	NA	NA	NA	fadJ	3-hydroxyacyl-CoA dehydrogenase / enoyl-CoA hydratase / 3-hydroxybutyryl-CoA epimerase [EC:1.1.1.35 4.2.1.17 5.1.2.3]	ec:4.2.1.17	K01782	PDP	3-hydroxyacyl-CoA dehydrogenase / enoyl-CoA hydratase / 3-hydroxybutyryl-CoA epimerase	1	0	1	2	1	1	1	1	0	1	0	1	1	1	1	1	1	1	0	1	1	1	1	1	0	1	0	1	0	1	1	1	1	1	1	0	1
M00957	Lysine degradation, bacteria, L-lysine => glutarate => succinate/acetyl-CoA	map00280	Valine, leucine and isoleucine degradation	NA	NA	NA	fadJ	3-hydroxyacyl-CoA dehydrogenase / enoyl-CoA hydratase / 3-hydroxybutyryl-CoA epimerase [EC:1.1.1.35 4.2.1.17 5.1.2.3]	ec:5.1.2.3	K01782	HDP	3-hydroxyacyl-CoA dehydrogenase / enoyl-CoA hydratase / 3-hydroxybutyryl-CoA epimerase	1	0	1	2	1	1	1	1	0	1	0	1	1	1	1	1	1	1	0	1	1	1	1	1	0	1	0	1	0	1	1	1	1	1	1	0	1
M00957	Lysine degradation, bacteria, L-lysine => glutarate => succinate/acetyl-CoA	map00280	Valine, leucine and isoleucine degradation	NA	NA	NA	fadJ	3-hydroxyacyl-CoA dehydrogenase / enoyl-CoA hydratase / 3-hydroxybutyryl-CoA epimerase [EC:1.1.1.35 4.2.1.17 5.1.2.3]	ec:5.1.2.3	K01782	PDP	3-hydroxyacyl-CoA dehydrogenase / enoyl-CoA hydratase / 3-hydroxybutyryl-CoA epimerase	1	0	1	2	1	1	1	1	0	1	0	1	1	1	1	1	1	1	0	1	1	1	1	1	0	1	0	1	0	1	1	1	1	1	1	0	1
M00087	beta-Oxidation	map00310	Lysine degradation	NA	NA	NA	fadJ	3-hydroxyacyl-CoA dehydrogenase / enoyl-CoA hydratase / 3-hydroxybutyryl-CoA epimerase [EC:1.1.1.35 4.2.1.17 5.1.2.3]	ec:1.1.1.35	K01782	HDP	3-hydroxyacyl-CoA dehydrogenase / enoyl-CoA hydratase / 3-hydroxybutyryl-CoA epimerase	1	0	1	2	1	1	1	1	0	1	0	1	1	1	1	1	1	1	0	1	1	1	1	1	0	1	0	1	0	1	1	1	1	1	1	0	1
M00087	beta-Oxidation	map00310	Lysine degradation	NA	NA	NA	fadJ	3-hydroxyacyl-CoA dehydrogenase / enoyl-CoA hydratase / 3-hydroxybutyryl-CoA epimerase [EC:1.1.1.35 4.2.1.17 5.1.2.3]	ec:1.1.1.35	K01782	PDP	3-hydroxyacyl-CoA dehydrogenase / enoyl-CoA hydratase / 3-hydroxybutyryl-CoA epimerase	1	0	1	2	1	1	1	1	0	1	0	1	1	1	1	1	1	1	0	1	1	1	1	1	0	1	0	1	0	1	1	1	1	1	1	0	1
M00087	beta-Oxidation	map00310	Lysine degradation	NA	NA	NA	fadJ	3-hydroxyacyl-CoA dehydrogenase / enoyl-CoA hydratase / 3-hydroxybutyryl-CoA epimerase [EC:1.1.1.35 4.2.1.17 5.1.2.3]	ec:4.2.1.17	K01782	HDP	3-hydroxyacyl-CoA dehydrogenase / enoyl-CoA hydratase / 3-hydroxybutyryl-CoA epimerase	1	0	1	2	1	1	1	1	0	1	0	1	1	1	1	1	1	1	0	1	1	1	1	1	0	1	0	1	0	1	1	1	1	1	1	0	1
M00087	beta-Oxidation	map00310	Lysine degradation	NA	NA	NA	fadJ	3-hydroxyacyl-CoA dehydrogenase / enoyl-CoA hydratase / 3-hydroxybutyryl-CoA epimerase [EC:1.1.1.35 4.2.1.17 5.1.2.3]	ec:4.2.1.17	K01782	PDP	3-hydroxyacyl-CoA dehydrogenase / enoyl-CoA hydratase / 3-hydroxybutyryl-CoA epimerase	1	0	1	2	1	1	1	1	0	1	0	1	1	1	1	1	1	1	0	1	1	1	1	1	0	1	0	1	0	1	1	1	1	1	1	0	1
M00087	beta-Oxidation	map00310	Lysine degradation	NA	NA	NA	fadJ	3-hydroxyacyl-CoA dehydrogenase / enoyl-CoA hydratase / 3-hydroxybutyryl-CoA epimerase [EC:1.1.1.35 4.2.1.17 5.1.2.3]	ec:5.1.2.3	K01782	HDP	3-hydroxyacyl-CoA dehydrogenase / enoyl-CoA hydratase / 3-hydroxybutyryl-CoA epimerase	1	0	1	2	1	1	1	1	0	1	0	1	1	1	1	1	1	1	0	1	1	1	1	1	0	1	0	1	0	1	1	1	1	1	1	0	1
M00087	beta-Oxidation	map00310	Lysine degradation	NA	NA	NA	fadJ	3-hydroxyacyl-CoA dehydrogenase / enoyl-CoA hydratase / 3-hydroxybutyryl-CoA epimerase [EC:1.1.1.35 4.2.1.17 5.1.2.3]	ec:5.1.2.3	K01782	PDP	3-hydroxyacyl-CoA dehydrogenase / enoyl-CoA hydratase / 3-hydroxybutyryl-CoA epimerase	1	0	1	2	1	1	1	1	0	1	0	1	1	1	1	1	1	1	0	1	1	1	1	1	0	1	0	1	0	1	1	1	1	1	1	0	1
M00957	Lysine degradation, bacteria, L-lysine => glutarate => succinate/acetyl-CoA	map00310	Lysine degradation	NA	NA	NA	fadJ	3-hydroxyacyl-CoA dehydrogenase / enoyl-CoA hydratase / 3-hydroxybutyryl-CoA epimerase [EC:1.1.1.35 4.2.1.17 5.1.2.3]	ec:1.1.1.35	K01782	HDP	3-hydroxyacyl-CoA dehydrogenase / enoyl-CoA hydratase / 3-hydroxybutyryl-CoA epimerase	1	0	1	2	1	1	1	1	0	1	0	1	1	1	1	1	1	1	0	1	1	1	1	1	0	1	0	1	0	1	1	1	1	1	1	0	1
M00957	Lysine degradation, bacteria, L-lysine => glutarate => succinate/acetyl-CoA	map00310	Lysine degradation	NA	NA	NA	fadJ	3-hydroxyacyl-CoA dehydrogenase / enoyl-CoA hydratase / 3-hydroxybutyryl-CoA epimerase [EC:1.1.1.35 4.2.1.17 5.1.2.3]	ec:1.1.1.35	K01782	PDP	3-hydroxyacyl-CoA dehydrogenase / enoyl-CoA hydratase / 3-hydroxybutyryl-CoA epimerase	1	0	1	2	1	1	1	1	0	1	0	1	1	1	1	1	1	1	0	1	1	1	1	1	0	1	0	1	0	1	1	1	1	1	1	0	1
M00957	Lysine degradation, bacteria, L-lysine => glutarate => succinate/acetyl-CoA	map00310	Lysine degradation	NA	NA	NA	fadJ	3-hydroxyacyl-CoA dehydrogenase / enoyl-CoA hydratase / 3-hydroxybutyryl-CoA epimerase [EC:1.1.1.35 4.2.1.17 5.1.2.3]	ec:4.2.1.17	K01782	HDP	3-hydroxyacyl-CoA dehydrogenase / enoyl-CoA hydratase / 3-hydroxybutyryl-CoA epimerase	1	0	1	2	1	1	1	1	0	1	0	1	1	1	1	1	1	1	0	1	1	1	1	1	0	1	0	1	0	1	1	1	1	1	1	0	1
M00957	Lysine degradation, bacteria, L-lysine => glutarate => succinate/acetyl-CoA	map00310	Lysine degradation	NA	NA	NA	fadJ	3-hydroxyacyl-CoA dehydrogenase / enoyl-CoA hydratase / 3-hydroxybutyryl-CoA epimerase [EC:1.1.1.35 4.2.1.17 5.1.2.3]	ec:4.2.1.17	K01782	PDP	3-hydroxyacyl-CoA dehydrogenase / enoyl-CoA hydratase / 3-hydroxybutyryl-CoA epimerase	1	0	1	2	1	1	1	1	0	1	0	1	1	1	1	1	1	1	0	1	1	1	1	1	0	1	0	1	0	1	1	1	1	1	1	0	1
M00957	Lysine degradation, bacteria, L-lysine => glutarate => succinate/acetyl-CoA	map00310	Lysine degradation	NA	NA	NA	fadJ	3-hydroxyacyl-CoA dehydrogenase / enoyl-CoA hydratase / 3-hydroxybutyryl-CoA epimerase [EC:1.1.1.35 4.2.1.17 5.1.2.3]	ec:5.1.2.3	K01782	HDP	3-hydroxyacyl-CoA dehydrogenase / enoyl-CoA hydratase / 3-hydroxybutyryl-CoA epimerase	1	0	1	2	1	1	1	1	0	1	0	1	1	1	1	1	1	1	0	1	1	1	1	1	0	1	0	1	0	1	1	1	1	1	1	0	1
M00957	Lysine degradation, bacteria, L-lysine => glutarate => succinate/acetyl-CoA	map00310	Lysine degradation	NA	NA	NA	fadJ	3-hydroxyacyl-CoA dehydrogenase / enoyl-CoA hydratase / 3-hydroxybutyryl-CoA epimerase [EC:1.1.1.35 4.2.1.17 5.1.2.3]	ec:5.1.2.3	K01782	PDP	3-hydroxyacyl-CoA dehydrogenase / enoyl-CoA hydratase / 3-hydroxybutyryl-CoA epimerase	1	0	1	2	1	1	1	1	0	1	0	1	1	1	1	1	1	1	0	1	1	1	1	1	0	1	0	1	0	1	1	1	1	1	1	0	1
M00087	beta-Oxidation	map00362	Benzoate degradation	NA	NA	NA	fadJ	3-hydroxyacyl-CoA dehydrogenase / enoyl-CoA hydratase / 3-hydroxybutyryl-CoA epimerase [EC:1.1.1.35 4.2.1.17 5.1.2.3]	ec:1.1.1.35	K01782	HDP	3-hydroxyacyl-CoA dehydrogenase / enoyl-CoA hydratase / 3-hydroxybutyryl-CoA epimerase	1	0	1	2	1	1	1	1	0	1	0	1	1	1	1	1	1	1	0	1	1	1	1	1	0	1	0	1	0	1	1	1	1	1	1	0	1
M00087	beta-Oxidation	map00362	Benzoate degradation	NA	NA	NA	fadJ	3-hydroxyacyl-CoA dehydrogenase / enoyl-CoA hydratase / 3-hydroxybutyryl-CoA epimerase [EC:1.1.1.35 4.2.1.17 5.1.2.3]	ec:1.1.1.35	K01782	PDP	3-hydroxyacyl-CoA dehydrogenase / enoyl-CoA hydratase / 3-hydroxybutyryl-CoA epimerase	1	0	1	2	1	1	1	1	0	1	0	1	1	1	1	1	1	1	0	1	1	1	1	1	0	1	0	1	0	1	1	1	1	1	1	0	1
M00087	beta-Oxidation	map00362	Benzoate degradation	NA	NA	NA	fadJ	3-hydroxyacyl-CoA dehydrogenase / enoyl-CoA hydratase / 3-hydroxybutyryl-CoA epimerase [EC:1.1.1.35 4.2.1.17 5.1.2.3]	ec:4.2.1.17	K01782	HDP	3-hydroxyacyl-CoA dehydrogenase / enoyl-CoA hydratase / 3-hydroxybutyryl-CoA epimerase	1	0	1	2	1	1	1	1	0	1	0	1	1	1	1	1	1	1	0	1	1	1	1	1	0	1	0	1	0	1	1	1	1	1	1	0	1
M00087	beta-Oxidation	map00362	Benzoate degradation	NA	NA	NA	fadJ	3-hydroxyacyl-CoA dehydrogenase / enoyl-CoA hydratase / 3-hydroxybutyryl-CoA epimerase [EC:1.1.1.35 4.2.1.17 5.1.2.3]	ec:4.2.1.17	K01782	PDP	3-hydroxyacyl-CoA dehydrogenase / enoyl-CoA hydratase / 3-hydroxybutyryl-CoA epimerase	1	0	1	2	1	1	1	1	0	1	0	1	1	1	1	1	1	1	0	1	1	1	1	1	0	1	0	1	0	1	1	1	1	1	1	0	1
M00087	beta-Oxidation	map00362	Benzoate degradation	NA	NA	NA	fadJ	3-hydroxyacyl-CoA dehydrogenase / enoyl-CoA hydratase / 3-hydroxybutyryl-CoA epimerase [EC:1.1.1.35 4.2.1.17 5.1.2.3]	ec:5.1.2.3	K01782	HDP	3-hydroxyacyl-CoA dehydrogenase / enoyl-CoA hydratase / 3-hydroxybutyryl-CoA epimerase	1	0	1	2	1	1	1	1	0	1	0	1	1	1	1	1	1	1	0	1	1	1	1	1	0	1	0	1	0	1	1	1	1	1	1	0	1
M00087	beta-Oxidation	map00362	Benzoate degradation	NA	NA	NA	fadJ	3-hydroxyacyl-CoA dehydrogenase / enoyl-CoA hydratase / 3-hydroxybutyryl-CoA epimerase [EC:1.1.1.35 4.2.1.17 5.1.2.3]	ec:5.1.2.3	K01782	PDP	3-hydroxyacyl-CoA dehydrogenase / enoyl-CoA hydratase / 3-hydroxybutyryl-CoA epimerase	1	0	1	2	1	1	1	1	0	1	0	1	1	1	1	1	1	1	0	1	1	1	1	1	0	1	0	1	0	1	1	1	1	1	1	0	1
M00957	Lysine degradation, bacteria, L-lysine => glutarate => succinate/acetyl-CoA	map00362	Benzoate degradation	NA	NA	NA	fadJ	3-hydroxyacyl-CoA dehydrogenase / enoyl-CoA hydratase / 3-hydroxybutyryl-CoA epimerase [EC:1.1.1.35 4.2.1.17 5.1.2.3]	ec:1.1.1.35	K01782	HDP	3-hydroxyacyl-CoA dehydrogenase / enoyl-CoA hydratase / 3-hydroxybutyryl-CoA epimerase	1	0	1	2	1	1	1	1	0	1	0	1	1	1	1	1	1	1	0	1	1	1	1	1	0	1	0	1	0	1	1	1	1	1	1	0	1
M00957	Lysine degradation, bacteria, L-lysine => glutarate => succinate/acetyl-CoA	map00362	Benzoate degradation	NA	NA	NA	fadJ	3-hydroxyacyl-CoA dehydrogenase / enoyl-CoA hydratase / 3-hydroxybutyryl-CoA epimerase [EC:1.1.1.35 4.2.1.17 5.1.2.3]	ec:1.1.1.35	K01782	PDP	3-hydroxyacyl-CoA dehydrogenase / enoyl-CoA hydratase / 3-hydroxybutyryl-CoA epimerase	1	0	1	2	1	1	1	1	0	1	0	1	1	1	1	1	1	1	0	1	1	1	1	1	0	1	0	1	0	1	1	1	1	1	1	0	1
M00957	Lysine degradation, bacteria, L-lysine => glutarate => succinate/acetyl-CoA	map00362	Benzoate degradation	NA	NA	NA	fadJ	3-hydroxyacyl-CoA dehydrogenase / enoyl-CoA hydratase / 3-hydroxybutyryl-CoA epimerase [EC:1.1.1.35 4.2.1.17 5.1.2.3]	ec:4.2.1.17	K01782	HDP	3-hydroxyacyl-CoA dehydrogenase / enoyl-CoA hydratase / 3-hydroxybutyryl-CoA epimerase	1	0	1	2	1	1	1	1	0	1	0	1	1	1	1	1	1	1	0	1	1	1	1	1	0	1	0	1	0	1	1	1	1	1	1	0	1
M00957	Lysine degradation, bacteria, L-lysine => glutarate => succinate/acetyl-CoA	map00362	Benzoate degradation	NA	NA	NA	fadJ	3-hydroxyacyl-CoA dehydrogenase / enoyl-CoA hydratase / 3-hydroxybutyryl-CoA epimerase [EC:1.1.1.35 4.2.1.17 5.1.2.3]	ec:4.2.1.17	K01782	PDP	3-hydroxyacyl-CoA dehydrogenase / enoyl-CoA hydratase / 3-hydroxybutyryl-CoA epimerase	1	0	1	2	1	1	1	1	0	1	0	1	1	1	1	1	1	1	0	1	1	1	1	1	0	1	0	1	0	1	1	1	1	1	1	0	1
M00957	Lysine degradation, bacteria, L-lysine => glutarate => succinate/acetyl-CoA	map00362	Benzoate degradation	NA	NA	NA	fadJ	3-hydroxyacyl-CoA dehydrogenase / enoyl-CoA hydratase / 3-hydroxybutyryl-CoA epimerase [EC:1.1.1.35 4.2.1.17 5.1.2.3]	ec:5.1.2.3	K01782	HDP	3-hydroxyacyl-CoA dehydrogenase / enoyl-CoA hydratase / 3-hydroxybutyryl-CoA epimerase	1	0	1	2	1	1	1	1	0	1	0	1	1	1	1	1	1	1	0	1	1	1	1	1	0	1	0	1	0	1	1	1	1	1	1	0	1
M00957	Lysine degradation, bacteria, L-lysine => glutarate => succinate/acetyl-CoA	map00362	Benzoate degradation	NA	NA	NA	fadJ	3-hydroxyacyl-CoA dehydrogenase / enoyl-CoA hydratase / 3-hydroxybutyryl-CoA epimerase [EC:1.1.1.35 4.2.1.17 5.1.2.3]	ec:5.1.2.3	K01782	PDP	3-hydroxyacyl-CoA dehydrogenase / enoyl-CoA hydratase / 3-hydroxybutyryl-CoA epimerase	1	0	1	2	1	1	1	1	0	1	0	1	1	1	1	1	1	1	0	1	1	1	1	1	0	1	0	1	0	1	1	1	1	1	1	0	1
M00087	beta-Oxidation	map00380	Tryptophan metabolism	NA	NA	NA	fadJ	3-hydroxyacyl-CoA dehydrogenase / enoyl-CoA hydratase / 3-hydroxybutyryl-CoA epimerase [EC:1.1.1.35 4.2.1.17 5.1.2.3]	ec:1.1.1.35	K01782	HDP	3-hydroxyacyl-CoA dehydrogenase / enoyl-CoA hydratase / 3-hydroxybutyryl-CoA epimerase	1	0	1	2	1	1	1	1	0	1	0	1	1	1	1	1	1	1	0	1	1	1	1	1	0	1	0	1	0	1	1	1	1	1	1	0	1
M00087	beta-Oxidation	map00380	Tryptophan metabolism	NA	NA	NA	fadJ	3-hydroxyacyl-CoA dehydrogenase / enoyl-CoA hydratase / 3-hydroxybutyryl-CoA epimerase [EC:1.1.1.35 4.2.1.17 5.1.2.3]	ec:1.1.1.35	K01782	PDP	3-hydroxyacyl-CoA dehydrogenase / enoyl-CoA hydratase / 3-hydroxybutyryl-CoA epimerase	1	0	1	2	1	1	1	1	0	1	0	1	1	1	1	1	1	1	0	1	1	1	1	1	0	1	0	1	0	1	1	1	1	1	1	0	1
M00087	beta-Oxidation	map00380	Tryptophan metabolism	NA	NA	NA	fadJ	3-hydroxyacyl-CoA dehydrogenase / enoyl-CoA hydratase / 3-hydroxybutyryl-CoA epimerase [EC:1.1.1.35 4.2.1.17 5.1.2.3]	ec:4.2.1.17	K01782	HDP	3-hydroxyacyl-CoA dehydrogenase / enoyl-CoA hydratase / 3-hydroxybutyryl-CoA epimerase	1	0	1	2	1	1	1	1	0	1	0	1	1	1	1	1	1	1	0	1	1	1	1	1	0	1	0	1	0	1	1	1	1	1	1	0	1
M00087	beta-Oxidation	map00380	Tryptophan metabolism	NA	NA	NA	fadJ	3-hydroxyacyl-CoA dehydrogenase / enoyl-CoA hydratase / 3-hydroxybutyryl-CoA epimerase [EC:1.1.1.35 4.2.1.17 5.1.2.3]	ec:4.2.1.17	K01782	PDP	3-hydroxyacyl-CoA dehydrogenase / enoyl-CoA hydratase / 3-hydroxybutyryl-CoA epimerase	1	0	1	2	1	1	1	1	0	1	0	1	1	1	1	1	1	1	0	1	1	1	1	1	0	1	0	1	0	1	1	1	1	1	1	0	1
M00087	beta-Oxidation	map00380	Tryptophan metabolism	NA	NA	NA	fadJ	3-hydroxyacyl-CoA dehydrogenase / enoyl-CoA hydratase / 3-hydroxybutyryl-CoA epimerase [EC:1.1.1.35 4.2.1.17 5.1.2.3]	ec:5.1.2.3	K01782	HDP	3-hydroxyacyl-CoA dehydrogenase / enoyl-CoA hydratase / 3-hydroxybutyryl-CoA epimerase	1	0	1	2	1	1	1	1	0	1	0	1	1	1	1	1	1	1	0	1	1	1	1	1	0	1	0	1	0	1	1	1	1	1	1	0	1
M00087	beta-Oxidation	map00380	Tryptophan metabolism	NA	NA	NA	fadJ	3-hydroxyacyl-CoA dehydrogenase / enoyl-CoA hydratase / 3-hydroxybutyryl-CoA epimerase [EC:1.1.1.35 4.2.1.17 5.1.2.3]	ec:5.1.2.3	K01782	PDP	3-hydroxyacyl-CoA dehydrogenase / enoyl-CoA hydratase / 3-hydroxybutyryl-CoA epimerase	1	0	1	2	1	1	1	1	0	1	0	1	1	1	1	1	1	1	0	1	1	1	1	1	0	1	0	1	0	1	1	1	1	1	1	0	1
M00957	Lysine degradation, bacteria, L-lysine => glutarate => succinate/acetyl-CoA	map00380	Tryptophan metabolism	NA	NA	NA	fadJ	3-hydroxyacyl-CoA dehydrogenase / enoyl-CoA hydratase / 3-hydroxybutyryl-CoA epimerase [EC:1.1.1.35 4.2.1.17 5.1.2.3]	ec:1.1.1.35	K01782	HDP	3-hydroxyacyl-CoA dehydrogenase / enoyl-CoA hydratase / 3-hydroxybutyryl-CoA epimerase	1	0	1	2	1	1	1	1	0	1	0	1	1	1	1	1	1	1	0	1	1	1	1	1	0	1	0	1	0	1	1	1	1	1	1	0	1
M00957	Lysine degradation, bacteria, L-lysine => glutarate => succinate/acetyl-CoA	map00380	Tryptophan metabolism	NA	NA	NA	fadJ	3-hydroxyacyl-CoA dehydrogenase / enoyl-CoA hydratase / 3-hydroxybutyryl-CoA epimerase [EC:1.1.1.35 4.2.1.17 5.1.2.3]	ec:1.1.1.35	K01782	PDP	3-hydroxyacyl-CoA dehydrogenase / enoyl-CoA hydratase / 3-hydroxybutyryl-CoA epimerase	1	0	1	2	1	1	1	1	0	1	0	1	1	1	1	1	1	1	0	1	1	1	1	1	0	1	0	1	0	1	1	1	1	1	1	0	1
M00957	Lysine degradation, bacteria, L-lysine => glutarate => succinate/acetyl-CoA	map00380	Tryptophan metabolism	NA	NA	NA	fadJ	3-hydroxyacyl-CoA dehydrogenase / enoyl-CoA hydratase / 3-hydroxybutyryl-CoA epimerase [EC:1.1.1.35 4.2.1.17 5.1.2.3]	ec:4.2.1.17	K01782	HDP	3-hydroxyacyl-CoA dehydrogenase / enoyl-CoA hydratase / 3-hydroxybutyryl-CoA epimerase	1	0	1	2	1	1	1	1	0	1	0	1	1	1	1	1	1	1	0	1	1	1	1	1	0	1	0	1	0	1	1	1	1	1	1	0	1
M00957	Lysine degradation, bacteria, L-lysine => glutarate => succinate/acetyl-CoA	map00380	Tryptophan metabolism	NA	NA	NA	fadJ	3-hydroxyacyl-CoA dehydrogenase / enoyl-CoA hydratase / 3-hydroxybutyryl-CoA epimerase [EC:1.1.1.35 4.2.1.17 5.1.2.3]	ec:4.2.1.17	K01782	PDP	3-hydroxyacyl-CoA dehydrogenase / enoyl-CoA hydratase / 3-hydroxybutyryl-CoA epimerase	1	0	1	2	1	1	1	1	0	1	0	1	1	1	1	1	1	1	0	1	1	1	1	1	0	1	0	1	0	1	1	1	1	1	1	0	1
M00957	Lysine degradation, bacteria, L-lysine => glutarate => succinate/acetyl-CoA	map00380	Tryptophan metabolism	NA	NA	NA	fadJ	3-hydroxyacyl-CoA dehydrogenase / enoyl-CoA hydratase / 3-hydroxybutyryl-CoA epimerase [EC:1.1.1.35 4.2.1.17 5.1.2.3]	ec:5.1.2.3	K01782	HDP	3-hydroxyacyl-CoA dehydrogenase / enoyl-CoA hydratase / 3-hydroxybutyryl-CoA epimerase	1	0	1	2	1	1	1	1	0	1	0	1	1	1	1	1	1	1	0	1	1	1	1	1	0	1	0	1	0	1	1	1	1	1	1	0	1
M00957	Lysine degradation, bacteria, L-lysine => glutarate => succinate/acetyl-CoA	map00380	Tryptophan metabolism	NA	NA	NA	fadJ	3-hydroxyacyl-CoA dehydrogenase / enoyl-CoA hydratase / 3-hydroxybutyryl-CoA epimerase [EC:1.1.1.35 4.2.1.17 5.1.2.3]	ec:5.1.2.3	K01782	PDP	3-hydroxyacyl-CoA dehydrogenase / enoyl-CoA hydratase / 3-hydroxybutyryl-CoA epimerase	1	0	1	2	1	1	1	1	0	1	0	1	1	1	1	1	1	1	0	1	1	1	1	1	0	1	0	1	0	1	1	1	1	1	1	0	1
M00087	beta-Oxidation	map00410	beta-Alanine metabolism	NA	NA	NA	fadJ	3-hydroxyacyl-CoA dehydrogenase / enoyl-CoA hydratase / 3-hydroxybutyryl-CoA epimerase [EC:1.1.1.35 4.2.1.17 5.1.2.3]	ec:1.1.1.35	K01782	HDP	3-hydroxyacyl-CoA dehydrogenase / enoyl-CoA hydratase / 3-hydroxybutyryl-CoA epimerase	1	0	1	2	1	1	1	1	0	1	0	1	1	1	1	1	1	1	0	1	1	1	1	1	0	1	0	1	0	1	1	1	1	1	1	0	1
M00087	beta-Oxidation	map00410	beta-Alanine metabolism	NA	NA	NA	fadJ	3-hydroxyacyl-CoA dehydrogenase / enoyl-CoA hydratase / 3-hydroxybutyryl-CoA epimerase [EC:1.1.1.35 4.2.1.17 5.1.2.3]	ec:1.1.1.35	K01782	PDP	3-hydroxyacyl-CoA dehydrogenase / enoyl-CoA hydratase / 3-hydroxybutyryl-CoA epimerase	1	0	1	2	1	1	1	1	0	1	0	1	1	1	1	1	1	1	0	1	1	1	1	1	0	1	0	1	0	1	1	1	1	1	1	0	1
M00087	beta-Oxidation	map00410	beta-Alanine metabolism	NA	NA	NA	fadJ	3-hydroxyacyl-CoA dehydrogenase / enoyl-CoA hydratase / 3-hydroxybutyryl-CoA epimerase [EC:1.1.1.35 4.2.1.17 5.1.2.3]	ec:4.2.1.17	K01782	HDP	3-hydroxyacyl-CoA dehydrogenase / enoyl-CoA hydratase / 3-hydroxybutyryl-CoA epimerase	1	0	1	2	1	1	1	1	0	1	0	1	1	1	1	1	1	1	0	1	1	1	1	1	0	1	0	1	0	1	1	1	1	1	1	0	1
M00087	beta-Oxidation	map00410	beta-Alanine metabolism	NA	NA	NA	fadJ	3-hydroxyacyl-CoA dehydrogenase / enoyl-CoA hydratase / 3-hydroxybutyryl-CoA epimerase [EC:1.1.1.35 4.2.1.17 5.1.2.3]	ec:4.2.1.17	K01782	PDP	3-hydroxyacyl-CoA dehydrogenase / enoyl-CoA hydratase / 3-hydroxybutyryl-CoA epimerase	1	0	1	2	1	1	1	1	0	1	0	1	1	1	1	1	1	1	0	1	1	1	1	1	0	1	0	1	0	1	1	1	1	1	1	0	1
M00087	beta-Oxidation	map00410	beta-Alanine metabolism	NA	NA	NA	fadJ	3-hydroxyacyl-CoA dehydrogenase / enoyl-CoA hydratase / 3-hydroxybutyryl-CoA epimerase [EC:1.1.1.35 4.2.1.17 5.1.2.3]	ec:5.1.2.3	K01782	HDP	3-hydroxyacyl-CoA dehydrogenase / enoyl-CoA hydratase / 3-hydroxybutyryl-CoA epimerase	1	0	1	2	1	1	1	1	0	1	0	1	1	1	1	1	1	1	0	1	1	1	1	1	0	1	0	1	0	1	1	1	1	1	1	0	1
M00087	beta-Oxidation	map00410	beta-Alanine metabolism	NA	NA	NA	fadJ	3-hydroxyacyl-CoA dehydrogenase / enoyl-CoA hydratase / 3-hydroxybutyryl-CoA epimerase [EC:1.1.1.35 4.2.1.17 5.1.2.3]	ec:5.1.2.3	K01782	PDP	3-hydroxyacyl-CoA dehydrogenase / enoyl-CoA hydratase / 3-hydroxybutyryl-CoA epimerase	1	0	1	2	1	1	1	1	0	1	0	1	1	1	1	1	1	1	0	1	1	1	1	1	0	1	0	1	0	1	1	1	1	1	1	0	1
M00957	Lysine degradation, bacteria, L-lysine => glutarate => succinate/acetyl-CoA	map00410	beta-Alanine metabolism	NA	NA	NA	fadJ	3-hydroxyacyl-CoA dehydrogenase / enoyl-CoA hydratase / 3-hydroxybutyryl-CoA epimerase [EC:1.1.1.35 4.2.1.17 5.1.2.3]	ec:1.1.1.35	K01782	HDP	3-hydroxyacyl-CoA dehydrogenase / enoyl-CoA hydratase / 3-hydroxybutyryl-CoA epimerase	1	0	1	2	1	1	1	1	0	1	0	1	1	1	1	1	1	1	0	1	1	1	1	1	0	1	0	1	0	1	1	1	1	1	1	0	1
M00957	Lysine degradation, bacteria, L-lysine => glutarate => succinate/acetyl-CoA	map00410	beta-Alanine metabolism	NA	NA	NA	fadJ	3-hydroxyacyl-CoA dehydrogenase / enoyl-CoA hydratase / 3-hydroxybutyryl-CoA epimerase [EC:1.1.1.35 4.2.1.17 5.1.2.3]	ec:1.1.1.35	K01782	PDP	3-hydroxyacyl-CoA dehydrogenase / enoyl-CoA hydratase / 3-hydroxybutyryl-CoA epimerase	1	0	1	2	1	1	1	1	0	1	0	1	1	1	1	1	1	1	0	1	1	1	1	1	0	1	0	1	0	1	1	1	1	1	1	0	1
M00957	Lysine degradation, bacteria, L-lysine => glutarate => succinate/acetyl-CoA	map00410	beta-Alanine metabolism	NA	NA	NA	fadJ	3-hydroxyacyl-CoA dehydrogenase / enoyl-CoA hydratase / 3-hydroxybutyryl-CoA epimerase [EC:1.1.1.35 4.2.1.17 5.1.2.3]	ec:4.2.1.17	K01782	HDP	3-hydroxyacyl-CoA dehydrogenase / enoyl-CoA hydratase / 3-hydroxybutyryl-CoA epimerase	1	0	1	2	1	1	1	1	0	1	0	1	1	1	1	1	1	1	0	1	1	1	1	1	0	1	0	1	0	1	1	1	1	1	1	0	1
M00957	Lysine degradation, bacteria, L-lysine => glutarate => succinate/acetyl-CoA	map00410	beta-Alanine metabolism	NA	NA	NA	fadJ	3-hydroxyacyl-CoA dehydrogenase / enoyl-CoA hydratase / 3-hydroxybutyryl-CoA epimerase [EC:1.1.1.35 4.2.1.17 5.1.2.3]	ec:4.2.1.17	K01782	PDP	3-hydroxyacyl-CoA dehydrogenase / enoyl-CoA hydratase / 3-hydroxybutyryl-CoA epimerase	1	0	1	2	1	1	1	1	0	1	0	1	1	1	1	1	1	1	0	1	1	1	1	1	0	1	0	1	0	1	1	1	1	1	1	0	1
M00957	Lysine degradation, bacteria, L-lysine => glutarate => succinate/acetyl-CoA	map00410	beta-Alanine metabolism	NA	NA	NA	fadJ	3-hydroxyacyl-CoA dehydrogenase / enoyl-CoA hydratase / 3-hydroxybutyryl-CoA epimerase [EC:1.1.1.35 4.2.1.17 5.1.2.3]	ec:5.1.2.3	K01782	HDP	3-hydroxyacyl-CoA dehydrogenase / enoyl-CoA hydratase / 3-hydroxybutyryl-CoA epimerase	1	0	1	2	1	1	1	1	0	1	0	1	1	1	1	1	1	1	0	1	1	1	1	1	0	1	0	1	0	1	1	1	1	1	1	0	1
M00957	Lysine degradation, bacteria, L-lysine => glutarate => succinate/acetyl-CoA	map00410	beta-Alanine metabolism	NA	NA	NA	fadJ	3-hydroxyacyl-CoA dehydrogenase / enoyl-CoA hydratase / 3-hydroxybutyryl-CoA epimerase [EC:1.1.1.35 4.2.1.17 5.1.2.3]	ec:5.1.2.3	K01782	PDP	3-hydroxyacyl-CoA dehydrogenase / enoyl-CoA hydratase / 3-hydroxybutyryl-CoA epimerase	1	0	1	2	1	1	1	1	0	1	0	1	1	1	1	1	1	1	0	1	1	1	1	1	0	1	0	1	0	1	1	1	1	1	1	0	1
M00087	beta-Oxidation	map00640	Propanoate metabolism	NA	NA	NA	fadJ	3-hydroxyacyl-CoA dehydrogenase / enoyl-CoA hydratase / 3-hydroxybutyryl-CoA epimerase [EC:1.1.1.35 4.2.1.17 5.1.2.3]	ec:1.1.1.35	K01782	HDP	3-hydroxyacyl-CoA dehydrogenase / enoyl-CoA hydratase / 3-hydroxybutyryl-CoA epimerase	1	0	1	2	1	1	1	1	0	1	0	1	1	1	1	1	1	1	0	1	1	1	1	1	0	1	0	1	0	1	1	1	1	1	1	0	1
M00087	beta-Oxidation	map00640	Propanoate metabolism	NA	NA	NA	fadJ	3-hydroxyacyl-CoA dehydrogenase / enoyl-CoA hydratase / 3-hydroxybutyryl-CoA epimerase [EC:1.1.1.35 4.2.1.17 5.1.2.3]	ec:1.1.1.35	K01782	PDP	3-hydroxyacyl-CoA dehydrogenase / enoyl-CoA hydratase / 3-hydroxybutyryl-CoA epimerase	1	0	1	2	1	1	1	1	0	1	0	1	1	1	1	1	1	1	0	1	1	1	1	1	0	1	0	1	0	1	1	1	1	1	1	0	1
M00087	beta-Oxidation	map00640	Propanoate metabolism	NA	NA	NA	fadJ	3-hydroxyacyl-CoA dehydrogenase / enoyl-CoA hydratase / 3-hydroxybutyryl-CoA epimerase [EC:1.1.1.35 4.2.1.17 5.1.2.3]	ec:4.2.1.17	K01782	HDP	3-hydroxyacyl-CoA dehydrogenase / enoyl-CoA hydratase / 3-hydroxybutyryl-CoA epimerase	1	0	1	2	1	1	1	1	0	1	0	1	1	1	1	1	1	1	0	1	1	1	1	1	0	1	0	1	0	1	1	1	1	1	1	0	1
M00087	beta-Oxidation	map00640	Propanoate metabolism	NA	NA	NA	fadJ	3-hydroxyacyl-CoA dehydrogenase / enoyl-CoA hydratase / 3-hydroxybutyryl-CoA epimerase [EC:1.1.1.35 4.2.1.17 5.1.2.3]	ec:4.2.1.17	K01782	PDP	3-hydroxyacyl-CoA dehydrogenase / enoyl-CoA hydratase / 3-hydroxybutyryl-CoA epimerase	1	0	1	2	1	1	1	1	0	1	0	1	1	1	1	1	1	1	0	1	1	1	1	1	0	1	0	1	0	1	1	1	1	1	1	0	1
M00087	beta-Oxidation	map00640	Propanoate metabolism	NA	NA	NA	fadJ	3-hydroxyacyl-CoA dehydrogenase / enoyl-CoA hydratase / 3-hydroxybutyryl-CoA epimerase [EC:1.1.1.35 4.2.1.17 5.1.2.3]	ec:5.1.2.3	K01782	HDP	3-hydroxyacyl-CoA dehydrogenase / enoyl-CoA hydratase / 3-hydroxybutyryl-CoA epimerase	1	0	1	2	1	1	1	1	0	1	0	1	1	1	1	1	1	1	0	1	1	1	1	1	0	1	0	1	0	1	1	1	1	1	1	0	1
M00087	beta-Oxidation	map00640	Propanoate metabolism	NA	NA	NA	fadJ	3-hydroxyacyl-CoA dehydrogenase / enoyl-CoA hydratase / 3-hydroxybutyryl-CoA epimerase [EC:1.1.1.35 4.2.1.17 5.1.2.3]	ec:5.1.2.3	K01782	PDP	3-hydroxyacyl-CoA dehydrogenase / enoyl-CoA hydratase / 3-hydroxybutyryl-CoA epimerase	1	0	1	2	1	1	1	1	0	1	0	1	1	1	1	1	1	1	0	1	1	1	1	1	0	1	0	1	0	1	1	1	1	1	1	0	1
M00957	Lysine degradation, bacteria, L-lysine => glutarate => succinate/acetyl-CoA	map00640	Propanoate metabolism	NA	NA	NA	fadJ	3-hydroxyacyl-CoA dehydrogenase / enoyl-CoA hydratase / 3-hydroxybutyryl-CoA epimerase [EC:1.1.1.35 4.2.1.17 5.1.2.3]	ec:1.1.1.35	K01782	HDP	3-hydroxyacyl-CoA dehydrogenase / enoyl-CoA hydratase / 3-hydroxybutyryl-CoA epimerase	1	0	1	2	1	1	1	1	0	1	0	1	1	1	1	1	1	1	0	1	1	1	1	1	0	1	0	1	0	1	1	1	1	1	1	0	1
M00957	Lysine degradation, bacteria, L-lysine => glutarate => succinate/acetyl-CoA	map00640	Propanoate metabolism	NA	NA	NA	fadJ	3-hydroxyacyl-CoA dehydrogenase / enoyl-CoA hydratase / 3-hydroxybutyryl-CoA epimerase [EC:1.1.1.35 4.2.1.17 5.1.2.3]	ec:1.1.1.35	K01782	PDP	3-hydroxyacyl-CoA dehydrogenase / enoyl-CoA hydratase / 3-hydroxybutyryl-CoA epimerase	1	0	1	2	1	1	1	1	0	1	0	1	1	1	1	1	1	1	0	1	1	1	1	1	0	1	0	1	0	1	1	1	1	1	1	0	1
M00957	Lysine degradation, bacteria, L-lysine => glutarate => succinate/acetyl-CoA	map00640	Propanoate metabolism	NA	NA	NA	fadJ	3-hydroxyacyl-CoA dehydrogenase / enoyl-CoA hydratase / 3-hydroxybutyryl-CoA epimerase [EC:1.1.1.35 4.2.1.17 5.1.2.3]	ec:4.2.1.17	K01782	HDP	3-hydroxyacyl-CoA dehydrogenase / enoyl-CoA hydratase / 3-hydroxybutyryl-CoA epimerase	1	0	1	2	1	1	1	1	0	1	0	1	1	1	1	1	1	1	0	1	1	1	1	1	0	1	0	1	0	1	1	1	1	1	1	0	1
M00957	Lysine degradation, bacteria, L-lysine => glutarate => succinate/acetyl-CoA	map00640	Propanoate metabolism	NA	NA	NA	fadJ	3-hydroxyacyl-CoA dehydrogenase / enoyl-CoA hydratase / 3-hydroxybutyryl-CoA epimerase [EC:1.1.1.35 4.2.1.17 5.1.2.3]	ec:4.2.1.17	K01782	PDP	3-hydroxyacyl-CoA dehydrogenase / enoyl-CoA hydratase / 3-hydroxybutyryl-CoA epimerase	1	0	1	2	1	1	1	1	0	1	0	1	1	1	1	1	1	1	0	1	1	1	1	1	0	1	0	1	0	1	1	1	1	1	1	0	1
M00957	Lysine degradation, bacteria, L-lysine => glutarate => succinate/acetyl-CoA	map00640	Propanoate metabolism	NA	NA	NA	fadJ	3-hydroxyacyl-CoA dehydrogenase / enoyl-CoA hydratase / 3-hydroxybutyryl-CoA epimerase [EC:1.1.1.35 4.2.1.17 5.1.2.3]	ec:5.1.2.3	K01782	HDP	3-hydroxyacyl-CoA dehydrogenase / enoyl-CoA hydratase / 3-hydroxybutyryl-CoA epimerase	1	0	1	2	1	1	1	1	0	1	0	1	1	1	1	1	1	1	0	1	1	1	1	1	0	1	0	1	0	1	1	1	1	1	1	0	1
M00957	Lysine degradation, bacteria, L-lysine => glutarate => succinate/acetyl-CoA	map00640	Propanoate metabolism	NA	NA	NA	fadJ	3-hydroxyacyl-CoA dehydrogenase / enoyl-CoA hydratase / 3-hydroxybutyryl-CoA epimerase [EC:1.1.1.35 4.2.1.17 5.1.2.3]	ec:5.1.2.3	K01782	PDP	3-hydroxyacyl-CoA dehydrogenase / enoyl-CoA hydratase / 3-hydroxybutyryl-CoA epimerase	1	0	1	2	1	1	1	1	0	1	0	1	1	1	1	1	1	1	0	1	1	1	1	1	0	1	0	1	0	1	1	1	1	1	1	0	1
M00087	beta-Oxidation	map00650	Butanoate metabolism	NA	NA	NA	fadJ	3-hydroxyacyl-CoA dehydrogenase / enoyl-CoA hydratase / 3-hydroxybutyryl-CoA epimerase [EC:1.1.1.35 4.2.1.17 5.1.2.3]	ec:1.1.1.35	K01782	HDP	3-hydroxyacyl-CoA dehydrogenase / enoyl-CoA hydratase / 3-hydroxybutyryl-CoA epimerase	1	0	1	2	1	1	1	1	0	1	0	1	1	1	1	1	1	1	0	1	1	1	1	1	0	1	0	1	0	1	1	1	1	1	1	0	1
M00087	beta-Oxidation	map00650	Butanoate metabolism	NA	NA	NA	fadJ	3-hydroxyacyl-CoA dehydrogenase / enoyl-CoA hydratase / 3-hydroxybutyryl-CoA epimerase [EC:1.1.1.35 4.2.1.17 5.1.2.3]	ec:1.1.1.35	K01782	PDP	3-hydroxyacyl-CoA dehydrogenase / enoyl-CoA hydratase / 3-hydroxybutyryl-CoA epimerase	1	0	1	2	1	1	1	1	0	1	0	1	1	1	1	1	1	1	0	1	1	1	1	1	0	1	0	1	0	1	1	1	1	1	1	0	1
M00087	beta-Oxidation	map00650	Butanoate metabolism	NA	NA	NA	fadJ	3-hydroxyacyl-CoA dehydrogenase / enoyl-CoA hydratase / 3-hydroxybutyryl-CoA epimerase [EC:1.1.1.35 4.2.1.17 5.1.2.3]	ec:4.2.1.17	K01782	HDP	3-hydroxyacyl-CoA dehydrogenase / enoyl-CoA hydratase / 3-hydroxybutyryl-CoA epimerase	1	0	1	2	1	1	1	1	0	1	0	1	1	1	1	1	1	1	0	1	1	1	1	1	0	1	0	1	0	1	1	1	1	1	1	0	1
M00087	beta-Oxidation	map00650	Butanoate metabolism	NA	NA	NA	fadJ	3-hydroxyacyl-CoA dehydrogenase / enoyl-CoA hydratase / 3-hydroxybutyryl-CoA epimerase [EC:1.1.1.35 4.2.1.17 5.1.2.3]	ec:4.2.1.17	K01782	PDP	3-hydroxyacyl-CoA dehydrogenase / enoyl-CoA hydratase / 3-hydroxybutyryl-CoA epimerase	1	0	1	2	1	1	1	1	0	1	0	1	1	1	1	1	1	1	0	1	1	1	1	1	0	1	0	1	0	1	1	1	1	1	1	0	1
M00087	beta-Oxidation	map00650	Butanoate metabolism	NA	NA	NA	fadJ	3-hydroxyacyl-CoA dehydrogenase / enoyl-CoA hydratase / 3-hydroxybutyryl-CoA epimerase [EC:1.1.1.35 4.2.1.17 5.1.2.3]	ec:5.1.2.3	K01782	HDP	3-hydroxyacyl-CoA dehydrogenase / enoyl-CoA hydratase / 3-hydroxybutyryl-CoA epimerase	1	0	1	2	1	1	1	1	0	1	0	1	1	1	1	1	1	1	0	1	1	1	1	1	0	1	0	1	0	1	1	1	1	1	1	0	1
M00087	beta-Oxidation	map00650	Butanoate metabolism	NA	NA	NA	fadJ	3-hydroxyacyl-CoA dehydrogenase / enoyl-CoA hydratase / 3-hydroxybutyryl-CoA epimerase [EC:1.1.1.35 4.2.1.17 5.1.2.3]	ec:5.1.2.3	K01782	PDP	3-hydroxyacyl-CoA dehydrogenase / enoyl-CoA hydratase / 3-hydroxybutyryl-CoA epimerase	1	0	1	2	1	1	1	1	0	1	0	1	1	1	1	1	1	1	0	1	1	1	1	1	0	1	0	1	0	1	1	1	1	1	1	0	1
M00957	Lysine degradation, bacteria, L-lysine => glutarate => succinate/acetyl-CoA	map00650	Butanoate metabolism	NA	NA	NA	fadJ	3-hydroxyacyl-CoA dehydrogenase / enoyl-CoA hydratase / 3-hydroxybutyryl-CoA epimerase [EC:1.1.1.35 4.2.1.17 5.1.2.3]	ec:1.1.1.35	K01782	HDP	3-hydroxyacyl-CoA dehydrogenase / enoyl-CoA hydratase / 3-hydroxybutyryl-CoA epimerase	1	0	1	2	1	1	1	1	0	1	0	1	1	1	1	1	1	1	0	1	1	1	1	1	0	1	0	1	0	1	1	1	1	1	1	0	1
M00957	Lysine degradation, bacteria, L-lysine => glutarate => succinate/acetyl-CoA	map00650	Butanoate metabolism	NA	NA	NA	fadJ	3-hydroxyacyl-CoA dehydrogenase / enoyl-CoA hydratase / 3-hydroxybutyryl-CoA epimerase [EC:1.1.1.35 4.2.1.17 5.1.2.3]	ec:1.1.1.35	K01782	PDP	3-hydroxyacyl-CoA dehydrogenase / enoyl-CoA hydratase / 3-hydroxybutyryl-CoA epimerase	1	0	1	2	1	1	1	1	0	1	0	1	1	1	1	1	1	1	0	1	1	1	1	1	0	1	0	1	0	1	1	1	1	1	1	0	1
M00957	Lysine degradation, bacteria, L-lysine => glutarate => succinate/acetyl-CoA	map00650	Butanoate metabolism	NA	NA	NA	fadJ	3-hydroxyacyl-CoA dehydrogenase / enoyl-CoA hydratase / 3-hydroxybutyryl-CoA epimerase [EC:1.1.1.35 4.2.1.17 5.1.2.3]	ec:4.2.1.17	K01782	HDP	3-hydroxyacyl-CoA dehydrogenase / enoyl-CoA hydratase / 3-hydroxybutyryl-CoA epimerase	1	0	1	2	1	1	1	1	0	1	0	1	1	1	1	1	1	1	0	1	1	1	1	1	0	1	0	1	0	1	1	1	1	1	1	0	1
M00957	Lysine degradation, bacteria, L-lysine => glutarate => succinate/acetyl-CoA	map00650	Butanoate metabolism	NA	NA	NA	fadJ	3-hydroxyacyl-CoA dehydrogenase / enoyl-CoA hydratase / 3-hydroxybutyryl-CoA epimerase [EC:1.1.1.35 4.2.1.17 5.1.2.3]	ec:4.2.1.17	K01782	PDP	3-hydroxyacyl-CoA dehydrogenase / enoyl-CoA hydratase / 3-hydroxybutyryl-CoA epimerase	1	0	1	2	1	1	1	1	0	1	0	1	1	1	1	1	1	1	0	1	1	1	1	1	0	1	0	1	0	1	1	1	1	1	1	0	1
M00957	Lysine degradation, bacteria, L-lysine => glutarate => succinate/acetyl-CoA	map00650	Butanoate metabolism	NA	NA	NA	fadJ	3-hydroxyacyl-CoA dehydrogenase / enoyl-CoA hydratase / 3-hydroxybutyryl-CoA epimerase [EC:1.1.1.35 4.2.1.17 5.1.2.3]	ec:5.1.2.3	K01782	HDP	3-hydroxyacyl-CoA dehydrogenase / enoyl-CoA hydratase / 3-hydroxybutyryl-CoA epimerase	1	0	1	2	1	1	1	1	0	1	0	1	1	1	1	1	1	1	0	1	1	1	1	1	0	1	0	1	0	1	1	1	1	1	1	0	1
M00957	Lysine degradation, bacteria, L-lysine => glutarate => succinate/acetyl-CoA	map00650	Butanoate metabolism	NA	NA	NA	fadJ	3-hydroxyacyl-CoA dehydrogenase / enoyl-CoA hydratase / 3-hydroxybutyryl-CoA epimerase [EC:1.1.1.35 4.2.1.17 5.1.2.3]	ec:5.1.2.3	K01782	PDP	3-hydroxyacyl-CoA dehydrogenase / enoyl-CoA hydratase / 3-hydroxybutyryl-CoA epimerase	1	0	1	2	1	1	1	1	0	1	0	1	1	1	1	1	1	1	0	1	1	1	1	1	0	1	0	1	0	1	1	1	1	1	1	0	1
M00087	beta-Oxidation	map00907	Pinene, camphor and geraniol degradation	NA	NA	NA	fadJ	3-hydroxyacyl-CoA dehydrogenase / enoyl-CoA hydratase / 3-hydroxybutyryl-CoA epimerase [EC:1.1.1.35 4.2.1.17 5.1.2.3]	ec:1.1.1.35	K01782	HDP	3-hydroxyacyl-CoA dehydrogenase / enoyl-CoA hydratase / 3-hydroxybutyryl-CoA epimerase	1	0	1	2	1	1	1	1	0	1	0	1	1	1	1	1	1	1	0	1	1	1	1	1	0	1	0	1	0	1	1	1	1	1	1	0	1
M00087	beta-Oxidation	map00907	Pinene, camphor and geraniol degradation	NA	NA	NA	fadJ	3-hydroxyacyl-CoA dehydrogenase / enoyl-CoA hydratase / 3-hydroxybutyryl-CoA epimerase [EC:1.1.1.35 4.2.1.17 5.1.2.3]	ec:1.1.1.35	K01782	PDP	3-hydroxyacyl-CoA dehydrogenase / enoyl-CoA hydratase / 3-hydroxybutyryl-CoA epimerase	1	0	1	2	1	1	1	1	0	1	0	1	1	1	1	1	1	1	0	1	1	1	1	1	0	1	0	1	0	1	1	1	1	1	1	0	1
M00087	beta-Oxidation	map00907	Pinene, camphor and geraniol degradation	NA	NA	NA	fadJ	3-hydroxyacyl-CoA dehydrogenase / enoyl-CoA hydratase / 3-hydroxybutyryl-CoA epimerase [EC:1.1.1.35 4.2.1.17 5.1.2.3]	ec:4.2.1.17	K01782	HDP	3-hydroxyacyl-CoA dehydrogenase / enoyl-CoA hydratase / 3-hydroxybutyryl-CoA epimerase	1	0	1	2	1	1	1	1	0	1	0	1	1	1	1	1	1	1	0	1	1	1	1	1	0	1	0	1	0	1	1	1	1	1	1	0	1
M00087	beta-Oxidation	map00907	Pinene, camphor and geraniol degradation	NA	NA	NA	fadJ	3-hydroxyacyl-CoA dehydrogenase / enoyl-CoA hydratase / 3-hydroxybutyryl-CoA epimerase [EC:1.1.1.35 4.2.1.17 5.1.2.3]	ec:4.2.1.17	K01782	PDP	3-hydroxyacyl-CoA dehydrogenase / enoyl-CoA hydratase / 3-hydroxybutyryl-CoA epimerase	1	0	1	2	1	1	1	1	0	1	0	1	1	1	1	1	1	1	0	1	1	1	1	1	0	1	0	1	0	1	1	1	1	1	1	0	1
M00087	beta-Oxidation	map00907	Pinene, camphor and geraniol degradation	NA	NA	NA	fadJ	3-hydroxyacyl-CoA dehydrogenase / enoyl-CoA hydratase / 3-hydroxybutyryl-CoA epimerase [EC:1.1.1.35 4.2.1.17 5.1.2.3]	ec:5.1.2.3	K01782	HDP	3-hydroxyacyl-CoA dehydrogenase / enoyl-CoA hydratase / 3-hydroxybutyryl-CoA epimerase	1	0	1	2	1	1	1	1	0	1	0	1	1	1	1	1	1	1	0	1	1	1	1	1	0	1	0	1	0	1	1	1	1	1	1	0	1
M00087	beta-Oxidation	map00907	Pinene, camphor and geraniol degradation	NA	NA	NA	fadJ	3-hydroxyacyl-CoA dehydrogenase / enoyl-CoA hydratase / 3-hydroxybutyryl-CoA epimerase [EC:1.1.1.35 4.2.1.17 5.1.2.3]	ec:5.1.2.3	K01782	PDP	3-hydroxyacyl-CoA dehydrogenase / enoyl-CoA hydratase / 3-hydroxybutyryl-CoA epimerase	1	0	1	2	1	1	1	1	0	1	0	1	1	1	1	1	1	1	0	1	1	1	1	1	0	1	0	1	0	1	1	1	1	1	1	0	1
M00957	Lysine degradation, bacteria, L-lysine => glutarate => succinate/acetyl-CoA	map00907	Pinene, camphor and geraniol degradation	NA	NA	NA	fadJ	3-hydroxyacyl-CoA dehydrogenase / enoyl-CoA hydratase / 3-hydroxybutyryl-CoA epimerase [EC:1.1.1.35 4.2.1.17 5.1.2.3]	ec:1.1.1.35	K01782	HDP	3-hydroxyacyl-CoA dehydrogenase / enoyl-CoA hydratase / 3-hydroxybutyryl-CoA epimerase	1	0	1	2	1	1	1	1	0	1	0	1	1	1	1	1	1	1	0	1	1	1	1	1	0	1	0	1	0	1	1	1	1	1	1	0	1
M00957	Lysine degradation, bacteria, L-lysine => glutarate => succinate/acetyl-CoA	map00907	Pinene, camphor and geraniol degradation	NA	NA	NA	fadJ	3-hydroxyacyl-CoA dehydrogenase / enoyl-CoA hydratase / 3-hydroxybutyryl-CoA epimerase [EC:1.1.1.35 4.2.1.17 5.1.2.3]	ec:1.1.1.35	K01782	PDP	3-hydroxyacyl-CoA dehydrogenase / enoyl-CoA hydratase / 3-hydroxybutyryl-CoA epimerase	1	0	1	2	1	1	1	1	0	1	0	1	1	1	1	1	1	1	0	1	1	1	1	1	0	1	0	1	0	1	1	1	1	1	1	0	1
M00957	Lysine degradation, bacteria, L-lysine => glutarate => succinate/acetyl-CoA	map00907	Pinene, camphor and geraniol degradation	NA	NA	NA	fadJ	3-hydroxyacyl-CoA dehydrogenase / enoyl-CoA hydratase / 3-hydroxybutyryl-CoA epimerase [EC:1.1.1.35 4.2.1.17 5.1.2.3]	ec:4.2.1.17	K01782	HDP	3-hydroxyacyl-CoA dehydrogenase / enoyl-CoA hydratase / 3-hydroxybutyryl-CoA epimerase	1	0	1	2	1	1	1	1	0	1	0	1	1	1	1	1	1	1	0	1	1	1	1	1	0	1	0	1	0	1	1	1	1	1	1	0	1
M00957	Lysine degradation, bacteria, L-lysine => glutarate => succinate/acetyl-CoA	map00907	Pinene, camphor and geraniol degradation	NA	NA	NA	fadJ	3-hydroxyacyl-CoA dehydrogenase / enoyl-CoA hydratase / 3-hydroxybutyryl-CoA epimerase [EC:1.1.1.35 4.2.1.17 5.1.2.3]	ec:4.2.1.17	K01782	PDP	3-hydroxyacyl-CoA dehydrogenase / enoyl-CoA hydratase / 3-hydroxybutyryl-CoA epimerase	1	0	1	2	1	1	1	1	0	1	0	1	1	1	1	1	1	1	0	1	1	1	1	1	0	1	0	1	0	1	1	1	1	1	1	0	1
M00957	Lysine degradation, bacteria, L-lysine => glutarate => succinate/acetyl-CoA	map00907	Pinene, camphor and geraniol degradation	NA	NA	NA	fadJ	3-hydroxyacyl-CoA dehydrogenase / enoyl-CoA hydratase / 3-hydroxybutyryl-CoA epimerase [EC:1.1.1.35 4.2.1.17 5.1.2.3]	ec:5.1.2.3	K01782	HDP	3-hydroxyacyl-CoA dehydrogenase / enoyl-CoA hydratase / 3-hydroxybutyryl-CoA epimerase	1	0	1	2	1	1	1	1	0	1	0	1	1	1	1	1	1	1	0	1	1	1	1	1	0	1	0	1	0	1	1	1	1	1	1	0	1
M00957	Lysine degradation, bacteria, L-lysine => glutarate => succinate/acetyl-CoA	map00907	Pinene, camphor and geraniol degradation	NA	NA	NA	fadJ	3-hydroxyacyl-CoA dehydrogenase / enoyl-CoA hydratase / 3-hydroxybutyryl-CoA epimerase [EC:1.1.1.35 4.2.1.17 5.1.2.3]	ec:5.1.2.3	K01782	PDP	3-hydroxyacyl-CoA dehydrogenase / enoyl-CoA hydratase / 3-hydroxybutyryl-CoA epimerase	1	0	1	2	1	1	1	1	0	1	0	1	1	1	1	1	1	1	0	1	1	1	1	1	0	1	0	1	0	1	1	1	1	1	1	0	1
M00087	beta-Oxidation	map00930	Caprolactam degradation	NA	NA	NA	fadJ	3-hydroxyacyl-CoA dehydrogenase / enoyl-CoA hydratase / 3-hydroxybutyryl-CoA epimerase [EC:1.1.1.35 4.2.1.17 5.1.2.3]	ec:1.1.1.35	K01782	HDP	3-hydroxyacyl-CoA dehydrogenase / enoyl-CoA hydratase / 3-hydroxybutyryl-CoA epimerase	1	0	1	2	1	1	1	1	0	1	0	1	1	1	1	1	1	1	0	1	1	1	1	1	0	1	0	1	0	1	1	1	1	1	1	0	1
M00087	beta-Oxidation	map00930	Caprolactam degradation	NA	NA	NA	fadJ	3-hydroxyacyl-CoA dehydrogenase / enoyl-CoA hydratase / 3-hydroxybutyryl-CoA epimerase [EC:1.1.1.35 4.2.1.17 5.1.2.3]	ec:1.1.1.35	K01782	PDP	3-hydroxyacyl-CoA dehydrogenase / enoyl-CoA hydratase / 3-hydroxybutyryl-CoA epimerase	1	0	1	2	1	1	1	1	0	1	0	1	1	1	1	1	1	1	0	1	1	1	1	1	0	1	0	1	0	1	1	1	1	1	1	0	1
M00087	beta-Oxidation	map00930	Caprolactam degradation	NA	NA	NA	fadJ	3-hydroxyacyl-CoA dehydrogenase / enoyl-CoA hydratase / 3-hydroxybutyryl-CoA epimerase [EC:1.1.1.35 4.2.1.17 5.1.2.3]	ec:4.2.1.17	K01782	HDP	3-hydroxyacyl-CoA dehydrogenase / enoyl-CoA hydratase / 3-hydroxybutyryl-CoA epimerase	1	0	1	2	1	1	1	1	0	1	0	1	1	1	1	1	1	1	0	1	1	1	1	1	0	1	0	1	0	1	1	1	1	1	1	0	1
M00087	beta-Oxidation	map00930	Caprolactam degradation	NA	NA	NA	fadJ	3-hydroxyacyl-CoA dehydrogenase / enoyl-CoA hydratase / 3-hydroxybutyryl-CoA epimerase [EC:1.1.1.35 4.2.1.17 5.1.2.3]	ec:4.2.1.17	K01782	PDP	3-hydroxyacyl-CoA dehydrogenase / enoyl-CoA hydratase / 3-hydroxybutyryl-CoA epimerase	1	0	1	2	1	1	1	1	0	1	0	1	1	1	1	1	1	1	0	1	1	1	1	1	0	1	0	1	0	1	1	1	1	1	1	0	1
M00087	beta-Oxidation	map00930	Caprolactam degradation	NA	NA	NA	fadJ	3-hydroxyacyl-CoA dehydrogenase / enoyl-CoA hydratase / 3-hydroxybutyryl-CoA epimerase [EC:1.1.1.35 4.2.1.17 5.1.2.3]	ec:5.1.2.3	K01782	HDP	3-hydroxyacyl-CoA dehydrogenase / enoyl-CoA hydratase / 3-hydroxybutyryl-CoA epimerase	1	0	1	2	1	1	1	1	0	1	0	1	1	1	1	1	1	1	0	1	1	1	1	1	0	1	0	1	0	1	1	1	1	1	1	0	1
M00087	beta-Oxidation	map00930	Caprolactam degradation	NA	NA	NA	fadJ	3-hydroxyacyl-CoA dehydrogenase / enoyl-CoA hydratase / 3-hydroxybutyryl-CoA epimerase [EC:1.1.1.35 4.2.1.17 5.1.2.3]	ec:5.1.2.3	K01782	PDP	3-hydroxyacyl-CoA dehydrogenase / enoyl-CoA hydratase / 3-hydroxybutyryl-CoA epimerase	1	0	1	2	1	1	1	1	0	1	0	1	1	1	1	1	1	1	0	1	1	1	1	1	0	1	0	1	0	1	1	1	1	1	1	0	1
M00957	Lysine degradation, bacteria, L-lysine => glutarate => succinate/acetyl-CoA	map00930	Caprolactam degradation	NA	NA	NA	fadJ	3-hydroxyacyl-CoA dehydrogenase / enoyl-CoA hydratase / 3-hydroxybutyryl-CoA epimerase [EC:1.1.1.35 4.2.1.17 5.1.2.3]	ec:1.1.1.35	K01782	HDP	3-hydroxyacyl-CoA dehydrogenase / enoyl-CoA hydratase / 3-hydroxybutyryl-CoA epimerase	1	0	1	2	1	1	1	1	0	1	0	1	1	1	1	1	1	1	0	1	1	1	1	1	0	1	0	1	0	1	1	1	1	1	1	0	1
M00957	Lysine degradation, bacteria, L-lysine => glutarate => succinate/acetyl-CoA	map00930	Caprolactam degradation	NA	NA	NA	fadJ	3-hydroxyacyl-CoA dehydrogenase / enoyl-CoA hydratase / 3-hydroxybutyryl-CoA epimerase [EC:1.1.1.35 4.2.1.17 5.1.2.3]	ec:1.1.1.35	K01782	PDP	3-hydroxyacyl-CoA dehydrogenase / enoyl-CoA hydratase / 3-hydroxybutyryl-CoA epimerase	1	0	1	2	1	1	1	1	0	1	0	1	1	1	1	1	1	1	0	1	1	1	1	1	0	1	0	1	0	1	1	1	1	1	1	0	1
M00957	Lysine degradation, bacteria, L-lysine => glutarate => succinate/acetyl-CoA	map00930	Caprolactam degradation	NA	NA	NA	fadJ	3-hydroxyacyl-CoA dehydrogenase / enoyl-CoA hydratase / 3-hydroxybutyryl-CoA epimerase [EC:1.1.1.35 4.2.1.17 5.1.2.3]	ec:4.2.1.17	K01782	HDP	3-hydroxyacyl-CoA dehydrogenase / enoyl-CoA hydratase / 3-hydroxybutyryl-CoA epimerase	1	0	1	2	1	1	1	1	0	1	0	1	1	1	1	1	1	1	0	1	1	1	1	1	0	1	0	1	0	1	1	1	1	1	1	0	1
M00957	Lysine degradation, bacteria, L-lysine => glutarate => succinate/acetyl-CoA	map00930	Caprolactam degradation	NA	NA	NA	fadJ	3-hydroxyacyl-CoA dehydrogenase / enoyl-CoA hydratase / 3-hydroxybutyryl-CoA epimerase [EC:1.1.1.35 4.2.1.17 5.1.2.3]	ec:4.2.1.17	K01782	PDP	3-hydroxyacyl-CoA dehydrogenase / enoyl-CoA hydratase / 3-hydroxybutyryl-CoA epimerase	1	0	1	2	1	1	1	1	0	1	0	1	1	1	1	1	1	1	0	1	1	1	1	1	0	1	0	1	0	1	1	1	1	1	1	0	1
M00957	Lysine degradation, bacteria, L-lysine => glutarate => succinate/acetyl-CoA	map00930	Caprolactam degradation	NA	NA	NA	fadJ	3-hydroxyacyl-CoA dehydrogenase / enoyl-CoA hydratase / 3-hydroxybutyryl-CoA epimerase [EC:1.1.1.35 4.2.1.17 5.1.2.3]	ec:5.1.2.3	K01782	HDP	3-hydroxyacyl-CoA dehydrogenase / enoyl-CoA hydratase / 3-hydroxybutyryl-CoA epimerase	1	0	1	2	1	1	1	1	0	1	0	1	1	1	1	1	1	1	0	1	1	1	1	1	0	1	0	1	0	1	1	1	1	1	1	0	1
M00957	Lysine degradation, bacteria, L-lysine => glutarate => succinate/acetyl-CoA	map00930	Caprolactam degradation	NA	NA	NA	fadJ	3-hydroxyacyl-CoA dehydrogenase / enoyl-CoA hydratase / 3-hydroxybutyryl-CoA epimerase [EC:1.1.1.35 4.2.1.17 5.1.2.3]	ec:5.1.2.3	K01782	PDP	3-hydroxyacyl-CoA dehydrogenase / enoyl-CoA hydratase / 3-hydroxybutyryl-CoA epimerase	1	0	1	2	1	1	1	1	0	1	0	1	1	1	1	1	1	1	0	1	1	1	1	1	0	1	0	1	0	1	1	1	1	1	1	0	1
M00087	beta-Oxidation	map01100	Metabolic pathways	NA	NA	NA	fadJ	3-hydroxyacyl-CoA dehydrogenase / enoyl-CoA hydratase / 3-hydroxybutyryl-CoA epimerase [EC:1.1.1.35 4.2.1.17 5.1.2.3]	ec:1.1.1.35	K01782	HDP	3-hydroxyacyl-CoA dehydrogenase / enoyl-CoA hydratase / 3-hydroxybutyryl-CoA epimerase	1	0	1	2	1	1	1	1	0	1	0	1	1	1	1	1	1	1	0	1	1	1	1	1	0	1	0	1	0	1	1	1	1	1	1	0	1
M00087	beta-Oxidation	map01100	Metabolic pathways	NA	NA	NA	fadJ	3-hydroxyacyl-CoA dehydrogenase / enoyl-CoA hydratase / 3-hydroxybutyryl-CoA epimerase [EC:1.1.1.35 4.2.1.17 5.1.2.3]	ec:1.1.1.35	K01782	PDP	3-hydroxyacyl-CoA dehydrogenase / enoyl-CoA hydratase / 3-hydroxybutyryl-CoA epimerase	1	0	1	2	1	1	1	1	0	1	0	1	1	1	1	1	1	1	0	1	1	1	1	1	0	1	0	1	0	1	1	1	1	1	1	0	1
M00087	beta-Oxidation	map01100	Metabolic pathways	NA	NA	NA	fadJ	3-hydroxyacyl-CoA dehydrogenase / enoyl-CoA hydratase / 3-hydroxybutyryl-CoA epimerase [EC:1.1.1.35 4.2.1.17 5.1.2.3]	ec:4.2.1.17	K01782	HDP	3-hydroxyacyl-CoA dehydrogenase / enoyl-CoA hydratase / 3-hydroxybutyryl-CoA epimerase	1	0	1	2	1	1	1	1	0	1	0	1	1	1	1	1	1	1	0	1	1	1	1	1	0	1	0	1	0	1	1	1	1	1	1	0	1
M00087	beta-Oxidation	map01100	Metabolic pathways	NA	NA	NA	fadJ	3-hydroxyacyl-CoA dehydrogenase / enoyl-CoA hydratase / 3-hydroxybutyryl-CoA epimerase [EC:1.1.1.35 4.2.1.17 5.1.2.3]	ec:4.2.1.17	K01782	PDP	3-hydroxyacyl-CoA dehydrogenase / enoyl-CoA hydratase / 3-hydroxybutyryl-CoA epimerase	1	0	1	2	1	1	1	1	0	1	0	1	1	1	1	1	1	1	0	1	1	1	1	1	0	1	0	1	0	1	1	1	1	1	1	0	1
M00087	beta-Oxidation	map01100	Metabolic pathways	NA	NA	NA	fadJ	3-hydroxyacyl-CoA dehydrogenase / enoyl-CoA hydratase / 3-hydroxybutyryl-CoA epimerase [EC:1.1.1.35 4.2.1.17 5.1.2.3]	ec:5.1.2.3	K01782	HDP	3-hydroxyacyl-CoA dehydrogenase / enoyl-CoA hydratase / 3-hydroxybutyryl-CoA epimerase	1	0	1	2	1	1	1	1	0	1	0	1	1	1	1	1	1	1	0	1	1	1	1	1	0	1	0	1	0	1	1	1	1	1	1	0	1
M00087	beta-Oxidation	map01100	Metabolic pathways	NA	NA	NA	fadJ	3-hydroxyacyl-CoA dehydrogenase / enoyl-CoA hydratase / 3-hydroxybutyryl-CoA epimerase [EC:1.1.1.35 4.2.1.17 5.1.2.3]	ec:5.1.2.3	K01782	PDP	3-hydroxyacyl-CoA dehydrogenase / enoyl-CoA hydratase / 3-hydroxybutyryl-CoA epimerase	1	0	1	2	1	1	1	1	0	1	0	1	1	1	1	1	1	1	0	1	1	1	1	1	0	1	0	1	0	1	1	1	1	1	1	0	1
M00957	Lysine degradation, bacteria, L-lysine => glutarate => succinate/acetyl-CoA	map01100	Metabolic pathways	NA	NA	NA	fadJ	3-hydroxyacyl-CoA dehydrogenase / enoyl-CoA hydratase / 3-hydroxybutyryl-CoA epimerase [EC:1.1.1.35 4.2.1.17 5.1.2.3]	ec:1.1.1.35	K01782	HDP	3-hydroxyacyl-CoA dehydrogenase / enoyl-CoA hydratase / 3-hydroxybutyryl-CoA epimerase	1	0	1	2	1	1	1	1	0	1	0	1	1	1	1	1	1	1	0	1	1	1	1	1	0	1	0	1	0	1	1	1	1	1	1	0	1
M00957	Lysine degradation, bacteria, L-lysine => glutarate => succinate/acetyl-CoA	map01100	Metabolic pathways	NA	NA	NA	fadJ	3-hydroxyacyl-CoA dehydrogenase / enoyl-CoA hydratase / 3-hydroxybutyryl-CoA epimerase [EC:1.1.1.35 4.2.1.17 5.1.2.3]	ec:1.1.1.35	K01782	PDP	3-hydroxyacyl-CoA dehydrogenase / enoyl-CoA hydratase / 3-hydroxybutyryl-CoA epimerase	1	0	1	2	1	1	1	1	0	1	0	1	1	1	1	1	1	1	0	1	1	1	1	1	0	1	0	1	0	1	1	1	1	1	1	0	1
M00957	Lysine degradation, bacteria, L-lysine => glutarate => succinate/acetyl-CoA	map01100	Metabolic pathways	NA	NA	NA	fadJ	3-hydroxyacyl-CoA dehydrogenase / enoyl-CoA hydratase / 3-hydroxybutyryl-CoA epimerase [EC:1.1.1.35 4.2.1.17 5.1.2.3]	ec:4.2.1.17	K01782	HDP	3-hydroxyacyl-CoA dehydrogenase / enoyl-CoA hydratase / 3-hydroxybutyryl-CoA epimerase	1	0	1	2	1	1	1	1	0	1	0	1	1	1	1	1	1	1	0	1	1	1	1	1	0	1	0	1	0	1	1	1	1	1	1	0	1
M00957	Lysine degradation, bacteria, L-lysine => glutarate => succinate/acetyl-CoA	map01100	Metabolic pathways	NA	NA	NA	fadJ	3-hydroxyacyl-CoA dehydrogenase / enoyl-CoA hydratase / 3-hydroxybutyryl-CoA epimerase [EC:1.1.1.35 4.2.1.17 5.1.2.3]	ec:4.2.1.17	K01782	PDP	3-hydroxyacyl-CoA dehydrogenase / enoyl-CoA hydratase / 3-hydroxybutyryl-CoA epimerase	1	0	1	2	1	1	1	1	0	1	0	1	1	1	1	1	1	1	0	1	1	1	1	1	0	1	0	1	0	1	1	1	1	1	1	0	1
M00957	Lysine degradation, bacteria, L-lysine => glutarate => succinate/acetyl-CoA	map01100	Metabolic pathways	NA	NA	NA	fadJ	3-hydroxyacyl-CoA dehydrogenase / enoyl-CoA hydratase / 3-hydroxybutyryl-CoA epimerase [EC:1.1.1.35 4.2.1.17 5.1.2.3]	ec:5.1.2.3	K01782	HDP	3-hydroxyacyl-CoA dehydrogenase / enoyl-CoA hydratase / 3-hydroxybutyryl-CoA epimerase	1	0	1	2	1	1	1	1	0	1	0	1	1	1	1	1	1	1	0	1	1	1	1	1	0	1	0	1	0	1	1	1	1	1	1	0	1
M00957	Lysine degradation, bacteria, L-lysine => glutarate => succinate/acetyl-CoA	map01100	Metabolic pathways	NA	NA	NA	fadJ	3-hydroxyacyl-CoA dehydrogenase / enoyl-CoA hydratase / 3-hydroxybutyryl-CoA epimerase [EC:1.1.1.35 4.2.1.17 5.1.2.3]	ec:5.1.2.3	K01782	PDP	3-hydroxyacyl-CoA dehydrogenase / enoyl-CoA hydratase / 3-hydroxybutyryl-CoA epimerase	1	0	1	2	1	1	1	1	0	1	0	1	1	1	1	1	1	1	0	1	1	1	1	1	0	1	0	1	0	1	1	1	1	1	1	0	1
M00087	beta-Oxidation	map01110	Biosynthesis of secondary metabolites	NA	NA	NA	fadJ	3-hydroxyacyl-CoA dehydrogenase / enoyl-CoA hydratase / 3-hydroxybutyryl-CoA epimerase [EC:1.1.1.35 4.2.1.17 5.1.2.3]	ec:1.1.1.35	K01782	HDP	3-hydroxyacyl-CoA dehydrogenase / enoyl-CoA hydratase / 3-hydroxybutyryl-CoA epimerase	1	0	1	2	1	1	1	1	0	1	0	1	1	1	1	1	1	1	0	1	1	1	1	1	0	1	0	1	0	1	1	1	1	1	1	0	1
M00087	beta-Oxidation	map01110	Biosynthesis of secondary metabolites	NA	NA	NA	fadJ	3-hydroxyacyl-CoA dehydrogenase / enoyl-CoA hydratase / 3-hydroxybutyryl-CoA epimerase [EC:1.1.1.35 4.2.1.17 5.1.2.3]	ec:1.1.1.35	K01782	PDP	3-hydroxyacyl-CoA dehydrogenase / enoyl-CoA hydratase / 3-hydroxybutyryl-CoA epimerase	1	0	1	2	1	1	1	1	0	1	0	1	1	1	1	1	1	1	0	1	1	1	1	1	0	1	0	1	0	1	1	1	1	1	1	0	1
M00087	beta-Oxidation	map01110	Biosynthesis of secondary metabolites	NA	NA	NA	fadJ	3-hydroxyacyl-CoA dehydrogenase / enoyl-CoA hydratase / 3-hydroxybutyryl-CoA epimerase [EC:1.1.1.35 4.2.1.17 5.1.2.3]	ec:4.2.1.17	K01782	HDP	3-hydroxyacyl-CoA dehydrogenase / enoyl-CoA hydratase / 3-hydroxybutyryl-CoA epimerase	1	0	1	2	1	1	1	1	0	1	0	1	1	1	1	1	1	1	0	1	1	1	1	1	0	1	0	1	0	1	1	1	1	1	1	0	1
M00087	beta-Oxidation	map01110	Biosynthesis of secondary metabolites	NA	NA	NA	fadJ	3-hydroxyacyl-CoA dehydrogenase / enoyl-CoA hydratase / 3-hydroxybutyryl-CoA epimerase [EC:1.1.1.35 4.2.1.17 5.1.2.3]	ec:4.2.1.17	K01782	PDP	3-hydroxyacyl-CoA dehydrogenase / enoyl-CoA hydratase / 3-hydroxybutyryl-CoA epimerase	1	0	1	2	1	1	1	1	0	1	0	1	1	1	1	1	1	1	0	1	1	1	1	1	0	1	0	1	0	1	1	1	1	1	1	0	1
M00087	beta-Oxidation	map01110	Biosynthesis of secondary metabolites	NA	NA	NA	fadJ	3-hydroxyacyl-CoA dehydrogenase / enoyl-CoA hydratase / 3-hydroxybutyryl-CoA epimerase [EC:1.1.1.35 4.2.1.17 5.1.2.3]	ec:5.1.2.3	K01782	HDP	3-hydroxyacyl-CoA dehydrogenase / enoyl-CoA hydratase / 3-hydroxybutyryl-CoA epimerase	1	0	1	2	1	1	1	1	0	1	0	1	1	1	1	1	1	1	0	1	1	1	1	1	0	1	0	1	0	1	1	1	1	1	1	0	1
M00087	beta-Oxidation	map01110	Biosynthesis of secondary metabolites	NA	NA	NA	fadJ	3-hydroxyacyl-CoA dehydrogenase / enoyl-CoA hydratase / 3-hydroxybutyryl-CoA epimerase [EC:1.1.1.35 4.2.1.17 5.1.2.3]	ec:5.1.2.3	K01782	PDP	3-hydroxyacyl-CoA dehydrogenase / enoyl-CoA hydratase / 3-hydroxybutyryl-CoA epimerase	1	0	1	2	1	1	1	1	0	1	0	1	1	1	1	1	1	1	0	1	1	1	1	1	0	1	0	1	0	1	1	1	1	1	1	0	1
M00957	Lysine degradation, bacteria, L-lysine => glutarate => succinate/acetyl-CoA	map01110	Biosynthesis of secondary metabolites	NA	NA	NA	fadJ	3-hydroxyacyl-CoA dehydrogenase / enoyl-CoA hydratase / 3-hydroxybutyryl-CoA epimerase [EC:1.1.1.35 4.2.1.17 5.1.2.3]	ec:1.1.1.35	K01782	HDP	3-hydroxyacyl-CoA dehydrogenase / enoyl-CoA hydratase / 3-hydroxybutyryl-CoA epimerase	1	0	1	2	1	1	1	1	0	1	0	1	1	1	1	1	1	1	0	1	1	1	1	1	0	1	0	1	0	1	1	1	1	1	1	0	1
M00957	Lysine degradation, bacteria, L-lysine => glutarate => succinate/acetyl-CoA	map01110	Biosynthesis of secondary metabolites	NA	NA	NA	fadJ	3-hydroxyacyl-CoA dehydrogenase / enoyl-CoA hydratase / 3-hydroxybutyryl-CoA epimerase [EC:1.1.1.35 4.2.1.17 5.1.2.3]	ec:1.1.1.35	K01782	PDP	3-hydroxyacyl-CoA dehydrogenase / enoyl-CoA hydratase / 3-hydroxybutyryl-CoA epimerase	1	0	1	2	1	1	1	1	0	1	0	1	1	1	1	1	1	1	0	1	1	1	1	1	0	1	0	1	0	1	1	1	1	1	1	0	1
M00957	Lysine degradation, bacteria, L-lysine => glutarate => succinate/acetyl-CoA	map01110	Biosynthesis of secondary metabolites	NA	NA	NA	fadJ	3-hydroxyacyl-CoA dehydrogenase / enoyl-CoA hydratase / 3-hydroxybutyryl-CoA epimerase [EC:1.1.1.35 4.2.1.17 5.1.2.3]	ec:4.2.1.17	K01782	HDP	3-hydroxyacyl-CoA dehydrogenase / enoyl-CoA hydratase / 3-hydroxybutyryl-CoA epimerase	1	0	1	2	1	1	1	1	0	1	0	1	1	1	1	1	1	1	0	1	1	1	1	1	0	1	0	1	0	1	1	1	1	1	1	0	1
M00957	Lysine degradation, bacteria, L-lysine => glutarate => succinate/acetyl-CoA	map01110	Biosynthesis of secondary metabolites	NA	NA	NA	fadJ	3-hydroxyacyl-CoA dehydrogenase / enoyl-CoA hydratase / 3-hydroxybutyryl-CoA epimerase [EC:1.1.1.35 4.2.1.17 5.1.2.3]	ec:4.2.1.17	K01782	PDP	3-hydroxyacyl-CoA dehydrogenase / enoyl-CoA hydratase / 3-hydroxybutyryl-CoA epimerase	1	0	1	2	1	1	1	1	0	1	0	1	1	1	1	1	1	1	0	1	1	1	1	1	0	1	0	1	0	1	1	1	1	1	1	0	1
M00957	Lysine degradation, bacteria, L-lysine => glutarate => succinate/acetyl-CoA	map01110	Biosynthesis of secondary metabolites	NA	NA	NA	fadJ	3-hydroxyacyl-CoA dehydrogenase / enoyl-CoA hydratase / 3-hydroxybutyryl-CoA epimerase [EC:1.1.1.35 4.2.1.17 5.1.2.3]	ec:5.1.2.3	K01782	HDP	3-hydroxyacyl-CoA dehydrogenase / enoyl-CoA hydratase / 3-hydroxybutyryl-CoA epimerase	1	0	1	2	1	1	1	1	0	1	0	1	1	1	1	1	1	1	0	1	1	1	1	1	0	1	0	1	0	1	1	1	1	1	1	0	1
M00957	Lysine degradation, bacteria, L-lysine => glutarate => succinate/acetyl-CoA	map01110	Biosynthesis of secondary metabolites	NA	NA	NA	fadJ	3-hydroxyacyl-CoA dehydrogenase / enoyl-CoA hydratase / 3-hydroxybutyryl-CoA epimerase [EC:1.1.1.35 4.2.1.17 5.1.2.3]	ec:5.1.2.3	K01782	PDP	3-hydroxyacyl-CoA dehydrogenase / enoyl-CoA hydratase / 3-hydroxybutyryl-CoA epimerase	1	0	1	2	1	1	1	1	0	1	0	1	1	1	1	1	1	1	0	1	1	1	1	1	0	1	0	1	0	1	1	1	1	1	1	0	1
M00087	beta-Oxidation	map01120	Microbial metabolism in diverse environments	NA	NA	NA	fadJ	3-hydroxyacyl-CoA dehydrogenase / enoyl-CoA hydratase / 3-hydroxybutyryl-CoA epimerase [EC:1.1.1.35 4.2.1.17 5.1.2.3]	ec:1.1.1.35	K01782	HDP	3-hydroxyacyl-CoA dehydrogenase / enoyl-CoA hydratase / 3-hydroxybutyryl-CoA epimerase	1	0	1	2	1	1	1	1	0	1	0	1	1	1	1	1	1	1	0	1	1	1	1	1	0	1	0	1	0	1	1	1	1	1	1	0	1
M00087	beta-Oxidation	map01120	Microbial metabolism in diverse environments	NA	NA	NA	fadJ	3-hydroxyacyl-CoA dehydrogenase / enoyl-CoA hydratase / 3-hydroxybutyryl-CoA epimerase [EC:1.1.1.35 4.2.1.17 5.1.2.3]	ec:1.1.1.35	K01782	PDP	3-hydroxyacyl-CoA dehydrogenase / enoyl-CoA hydratase / 3-hydroxybutyryl-CoA epimerase	1	0	1	2	1	1	1	1	0	1	0	1	1	1	1	1	1	1	0	1	1	1	1	1	0	1	0	1	0	1	1	1	1	1	1	0	1
M00087	beta-Oxidation	map01120	Microbial metabolism in diverse environments	NA	NA	NA	fadJ	3-hydroxyacyl-CoA dehydrogenase / enoyl-CoA hydratase / 3-hydroxybutyryl-CoA epimerase [EC:1.1.1.35 4.2.1.17 5.1.2.3]	ec:4.2.1.17	K01782	HDP	3-hydroxyacyl-CoA dehydrogenase / enoyl-CoA hydratase / 3-hydroxybutyryl-CoA epimerase	1	0	1	2	1	1	1	1	0	1	0	1	1	1	1	1	1	1	0	1	1	1	1	1	0	1	0	1	0	1	1	1	1	1	1	0	1
M00087	beta-Oxidation	map01120	Microbial metabolism in diverse environments	NA	NA	NA	fadJ	3-hydroxyacyl-CoA dehydrogenase / enoyl-CoA hydratase / 3-hydroxybutyryl-CoA epimerase [EC:1.1.1.35 4.2.1.17 5.1.2.3]	ec:4.2.1.17	K01782	PDP	3-hydroxyacyl-CoA dehydrogenase / enoyl-CoA hydratase / 3-hydroxybutyryl-CoA epimerase	1	0	1	2	1	1	1	1	0	1	0	1	1	1	1	1	1	1	0	1	1	1	1	1	0	1	0	1	0	1	1	1	1	1	1	0	1
M00087	beta-Oxidation	map01120	Microbial metabolism in diverse environments	NA	NA	NA	fadJ	3-hydroxyacyl-CoA dehydrogenase / enoyl-CoA hydratase / 3-hydroxybutyryl-CoA epimerase [EC:1.1.1.35 4.2.1.17 5.1.2.3]	ec:5.1.2.3	K01782	HDP	3-hydroxyacyl-CoA dehydrogenase / enoyl-CoA hydratase / 3-hydroxybutyryl-CoA epimerase	1	0	1	2	1	1	1	1	0	1	0	1	1	1	1	1	1	1	0	1	1	1	1	1	0	1	0	1	0	1	1	1	1	1	1	0	1
M00087	beta-Oxidation	map01120	Microbial metabolism in diverse environments	NA	NA	NA	fadJ	3-hydroxyacyl-CoA dehydrogenase / enoyl-CoA hydratase / 3-hydroxybutyryl-CoA epimerase [EC:1.1.1.35 4.2.1.17 5.1.2.3]	ec:5.1.2.3	K01782	PDP	3-hydroxyacyl-CoA dehydrogenase / enoyl-CoA hydratase / 3-hydroxybutyryl-CoA epimerase	1	0	1	2	1	1	1	1	0	1	0	1	1	1	1	1	1	1	0	1	1	1	1	1	0	1	0	1	0	1	1	1	1	1	1	0	1
M00957	Lysine degradation, bacteria, L-lysine => glutarate => succinate/acetyl-CoA	map01120	Microbial metabolism in diverse environments	NA	NA	NA	fadJ	3-hydroxyacyl-CoA dehydrogenase / enoyl-CoA hydratase / 3-hydroxybutyryl-CoA epimerase [EC:1.1.1.35 4.2.1.17 5.1.2.3]	ec:1.1.1.35	K01782	HDP	3-hydroxyacyl-CoA dehydrogenase / enoyl-CoA hydratase / 3-hydroxybutyryl-CoA epimerase	1	0	1	2	1	1	1	1	0	1	0	1	1	1	1	1	1	1	0	1	1	1	1	1	0	1	0	1	0	1	1	1	1	1	1	0	1
M00957	Lysine degradation, bacteria, L-lysine => glutarate => succinate/acetyl-CoA	map01120	Microbial metabolism in diverse environments	NA	NA	NA	fadJ	3-hydroxyacyl-CoA dehydrogenase / enoyl-CoA hydratase / 3-hydroxybutyryl-CoA epimerase [EC:1.1.1.35 4.2.1.17 5.1.2.3]	ec:1.1.1.35	K01782	PDP	3-hydroxyacyl-CoA dehydrogenase / enoyl-CoA hydratase / 3-hydroxybutyryl-CoA epimerase	1	0	1	2	1	1	1	1	0	1	0	1	1	1	1	1	1	1	0	1	1	1	1	1	0	1	0	1	0	1	1	1	1	1	1	0	1
M00957	Lysine degradation, bacteria, L-lysine => glutarate => succinate/acetyl-CoA	map01120	Microbial metabolism in diverse environments	NA	NA	NA	fadJ	3-hydroxyacyl-CoA dehydrogenase / enoyl-CoA hydratase / 3-hydroxybutyryl-CoA epimerase [EC:1.1.1.35 4.2.1.17 5.1.2.3]	ec:4.2.1.17	K01782	HDP	3-hydroxyacyl-CoA dehydrogenase / enoyl-CoA hydratase / 3-hydroxybutyryl-CoA epimerase	1	0	1	2	1	1	1	1	0	1	0	1	1	1	1	1	1	1	0	1	1	1	1	1	0	1	0	1	0	1	1	1	1	1	1	0	1
M00957	Lysine degradation, bacteria, L-lysine => glutarate => succinate/acetyl-CoA	map01120	Microbial metabolism in diverse environments	NA	NA	NA	fadJ	3-hydroxyacyl-CoA dehydrogenase / enoyl-CoA hydratase / 3-hydroxybutyryl-CoA epimerase [EC:1.1.1.35 4.2.1.17 5.1.2.3]	ec:4.2.1.17	K01782	PDP	3-hydroxyacyl-CoA dehydrogenase / enoyl-CoA hydratase / 3-hydroxybutyryl-CoA epimerase	1	0	1	2	1	1	1	1	0	1	0	1	1	1	1	1	1	1	0	1	1	1	1	1	0	1	0	1	0	1	1	1	1	1	1	0	1
M00957	Lysine degradation, bacteria, L-lysine => glutarate => succinate/acetyl-CoA	map01120	Microbial metabolism in diverse environments	NA	NA	NA	fadJ	3-hydroxyacyl-CoA dehydrogenase / enoyl-CoA hydratase / 3-hydroxybutyryl-CoA epimerase [EC:1.1.1.35 4.2.1.17 5.1.2.3]	ec:5.1.2.3	K01782	HDP	3-hydroxyacyl-CoA dehydrogenase / enoyl-CoA hydratase / 3-hydroxybutyryl-CoA epimerase	1	0	1	2	1	1	1	1	0	1	0	1	1	1	1	1	1	1	0	1	1	1	1	1	0	1	0	1	0	1	1	1	1	1	1	0	1
M00957	Lysine degradation, bacteria, L-lysine => glutarate => succinate/acetyl-CoA	map01120	Microbial metabolism in diverse environments	NA	NA	NA	fadJ	3-hydroxyacyl-CoA dehydrogenase / enoyl-CoA hydratase / 3-hydroxybutyryl-CoA epimerase [EC:1.1.1.35 4.2.1.17 5.1.2.3]	ec:5.1.2.3	K01782	PDP	3-hydroxyacyl-CoA dehydrogenase / enoyl-CoA hydratase / 3-hydroxybutyryl-CoA epimerase	1	0	1	2	1	1	1	1	0	1	0	1	1	1	1	1	1	1	0	1	1	1	1	1	0	1	0	1	0	1	1	1	1	1	1	0	1
M00087	beta-Oxidation	map01200	Carbon metabolism	NA	NA	NA	fadJ	3-hydroxyacyl-CoA dehydrogenase / enoyl-CoA hydratase / 3-hydroxybutyryl-CoA epimerase [EC:1.1.1.35 4.2.1.17 5.1.2.3]	ec:1.1.1.35	K01782	HDP	3-hydroxyacyl-CoA dehydrogenase / enoyl-CoA hydratase / 3-hydroxybutyryl-CoA epimerase	1	0	1	2	1	1	1	1	0	1	0	1	1	1	1	1	1	1	0	1	1	1	1	1	0	1	0	1	0	1	1	1	1	1	1	0	1
M00087	beta-Oxidation	map01200	Carbon metabolism	NA	NA	NA	fadJ	3-hydroxyacyl-CoA dehydrogenase / enoyl-CoA hydratase / 3-hydroxybutyryl-CoA epimerase [EC:1.1.1.35 4.2.1.17 5.1.2.3]	ec:1.1.1.35	K01782	PDP	3-hydroxyacyl-CoA dehydrogenase / enoyl-CoA hydratase / 3-hydroxybutyryl-CoA epimerase	1	0	1	2	1	1	1	1	0	1	0	1	1	1	1	1	1	1	0	1	1	1	1	1	0	1	0	1	0	1	1	1	1	1	1	0	1
M00087	beta-Oxidation	map01200	Carbon metabolism	NA	NA	NA	fadJ	3-hydroxyacyl-CoA dehydrogenase / enoyl-CoA hydratase / 3-hydroxybutyryl-CoA epimerase [EC:1.1.1.35 4.2.1.17 5.1.2.3]	ec:4.2.1.17	K01782	HDP	3-hydroxyacyl-CoA dehydrogenase / enoyl-CoA hydratase / 3-hydroxybutyryl-CoA epimerase	1	0	1	2	1	1	1	1	0	1	0	1	1	1	1	1	1	1	0	1	1	1	1	1	0	1	0	1	0	1	1	1	1	1	1	0	1
M00087	beta-Oxidation	map01200	Carbon metabolism	NA	NA	NA	fadJ	3-hydroxyacyl-CoA dehydrogenase / enoyl-CoA hydratase / 3-hydroxybutyryl-CoA epimerase [EC:1.1.1.35 4.2.1.17 5.1.2.3]	ec:4.2.1.17	K01782	PDP	3-hydroxyacyl-CoA dehydrogenase / enoyl-CoA hydratase / 3-hydroxybutyryl-CoA epimerase	1	0	1	2	1	1	1	1	0	1	0	1	1	1	1	1	1	1	0	1	1	1	1	1	0	1	0	1	0	1	1	1	1	1	1	0	1
M00087	beta-Oxidation	map01200	Carbon metabolism	NA	NA	NA	fadJ	3-hydroxyacyl-CoA dehydrogenase / enoyl-CoA hydratase / 3-hydroxybutyryl-CoA epimerase [EC:1.1.1.35 4.2.1.17 5.1.2.3]	ec:5.1.2.3	K01782	HDP	3-hydroxyacyl-CoA dehydrogenase / enoyl-CoA hydratase / 3-hydroxybutyryl-CoA epimerase	1	0	1	2	1	1	1	1	0	1	0	1	1	1	1	1	1	1	0	1	1	1	1	1	0	1	0	1	0	1	1	1	1	1	1	0	1
M00087	beta-Oxidation	map01200	Carbon metabolism	NA	NA	NA	fadJ	3-hydroxyacyl-CoA dehydrogenase / enoyl-CoA hydratase / 3-hydroxybutyryl-CoA epimerase [EC:1.1.1.35 4.2.1.17 5.1.2.3]	ec:5.1.2.3	K01782	PDP	3-hydroxyacyl-CoA dehydrogenase / enoyl-CoA hydratase / 3-hydroxybutyryl-CoA epimerase	1	0	1	2	1	1	1	1	0	1	0	1	1	1	1	1	1	1	0	1	1	1	1	1	0	1	0	1	0	1	1	1	1	1	1	0	1
M00957	Lysine degradation, bacteria, L-lysine => glutarate => succinate/acetyl-CoA	map01200	Carbon metabolism	NA	NA	NA	fadJ	3-hydroxyacyl-CoA dehydrogenase / enoyl-CoA hydratase / 3-hydroxybutyryl-CoA epimerase [EC:1.1.1.35 4.2.1.17 5.1.2.3]	ec:1.1.1.35	K01782	HDP	3-hydroxyacyl-CoA dehydrogenase / enoyl-CoA hydratase / 3-hydroxybutyryl-CoA epimerase	1	0	1	2	1	1	1	1	0	1	0	1	1	1	1	1	1	1	0	1	1	1	1	1	0	1	0	1	0	1	1	1	1	1	1	0	1
M00957	Lysine degradation, bacteria, L-lysine => glutarate => succinate/acetyl-CoA	map01200	Carbon metabolism	NA	NA	NA	fadJ	3-hydroxyacyl-CoA dehydrogenase / enoyl-CoA hydratase / 3-hydroxybutyryl-CoA epimerase [EC:1.1.1.35 4.2.1.17 5.1.2.3]	ec:1.1.1.35	K01782	PDP	3-hydroxyacyl-CoA dehydrogenase / enoyl-CoA hydratase / 3-hydroxybutyryl-CoA epimerase	1	0	1	2	1	1	1	1	0	1	0	1	1	1	1	1	1	1	0	1	1	1	1	1	0	1	0	1	0	1	1	1	1	1	1	0	1
M00957	Lysine degradation, bacteria, L-lysine => glutarate => succinate/acetyl-CoA	map01200	Carbon metabolism	NA	NA	NA	fadJ	3-hydroxyacyl-CoA dehydrogenase / enoyl-CoA hydratase / 3-hydroxybutyryl-CoA epimerase [EC:1.1.1.35 4.2.1.17 5.1.2.3]	ec:4.2.1.17	K01782	HDP	3-hydroxyacyl-CoA dehydrogenase / enoyl-CoA hydratase / 3-hydroxybutyryl-CoA epimerase	1	0	1	2	1	1	1	1	0	1	0	1	1	1	1	1	1	1	0	1	1	1	1	1	0	1	0	1	0	1	1	1	1	1	1	0	1
M00957	Lysine degradation, bacteria, L-lysine => glutarate => succinate/acetyl-CoA	map01200	Carbon metabolism	NA	NA	NA	fadJ	3-hydroxyacyl-CoA dehydrogenase / enoyl-CoA hydratase / 3-hydroxybutyryl-CoA epimerase [EC:1.1.1.35 4.2.1.17 5.1.2.3]	ec:4.2.1.17	K01782	PDP	3-hydroxyacyl-CoA dehydrogenase / enoyl-CoA hydratase / 3-hydroxybutyryl-CoA epimerase	1	0	1	2	1	1	1	1	0	1	0	1	1	1	1	1	1	1	0	1	1	1	1	1	0	1	0	1	0	1	1	1	1	1	1	0	1
M00957	Lysine degradation, bacteria, L-lysine => glutarate => succinate/acetyl-CoA	map01200	Carbon metabolism	NA	NA	NA	fadJ	3-hydroxyacyl-CoA dehydrogenase / enoyl-CoA hydratase / 3-hydroxybutyryl-CoA epimerase [EC:1.1.1.35 4.2.1.17 5.1.2.3]	ec:5.1.2.3	K01782	HDP	3-hydroxyacyl-CoA dehydrogenase / enoyl-CoA hydratase / 3-hydroxybutyryl-CoA epimerase	1	0	1	2	1	1	1	1	0	1	0	1	1	1	1	1	1	1	0	1	1	1	1	1	0	1	0	1	0	1	1	1	1	1	1	0	1
M00957	Lysine degradation, bacteria, L-lysine => glutarate => succinate/acetyl-CoA	map01200	Carbon metabolism	NA	NA	NA	fadJ	3-hydroxyacyl-CoA dehydrogenase / enoyl-CoA hydratase / 3-hydroxybutyryl-CoA epimerase [EC:1.1.1.35 4.2.1.17 5.1.2.3]	ec:5.1.2.3	K01782	PDP	3-hydroxyacyl-CoA dehydrogenase / enoyl-CoA hydratase / 3-hydroxybutyryl-CoA epimerase	1	0	1	2	1	1	1	1	0	1	0	1	1	1	1	1	1	1	0	1	1	1	1	1	0	1	0	1	0	1	1	1	1	1	1	0	1
M00087	beta-Oxidation	map01212	Fatty acid metabolism	NA	NA	NA	fadJ	3-hydroxyacyl-CoA dehydrogenase / enoyl-CoA hydratase / 3-hydroxybutyryl-CoA epimerase [EC:1.1.1.35 4.2.1.17 5.1.2.3]	ec:1.1.1.35	K01782	HDP	3-hydroxyacyl-CoA dehydrogenase / enoyl-CoA hydratase / 3-hydroxybutyryl-CoA epimerase	1	0	1	2	1	1	1	1	0	1	0	1	1	1	1	1	1	1	0	1	1	1	1	1	0	1	0	1	0	1	1	1	1	1	1	0	1
M00087	beta-Oxidation	map01212	Fatty acid metabolism	NA	NA	NA	fadJ	3-hydroxyacyl-CoA dehydrogenase / enoyl-CoA hydratase / 3-hydroxybutyryl-CoA epimerase [EC:1.1.1.35 4.2.1.17 5.1.2.3]	ec:1.1.1.35	K01782	PDP	3-hydroxyacyl-CoA dehydrogenase / enoyl-CoA hydratase / 3-hydroxybutyryl-CoA epimerase	1	0	1	2	1	1	1	1	0	1	0	1	1	1	1	1	1	1	0	1	1	1	1	1	0	1	0	1	0	1	1	1	1	1	1	0	1
M00087	beta-Oxidation	map01212	Fatty acid metabolism	NA	NA	NA	fadJ	3-hydroxyacyl-CoA dehydrogenase / enoyl-CoA hydratase / 3-hydroxybutyryl-CoA epimerase [EC:1.1.1.35 4.2.1.17 5.1.2.3]	ec:4.2.1.17	K01782	HDP	3-hydroxyacyl-CoA dehydrogenase / enoyl-CoA hydratase / 3-hydroxybutyryl-CoA epimerase	1	0	1	2	1	1	1	1	0	1	0	1	1	1	1	1	1	1	0	1	1	1	1	1	0	1	0	1	0	1	1	1	1	1	1	0	1
M00087	beta-Oxidation	map01212	Fatty acid metabolism	NA	NA	NA	fadJ	3-hydroxyacyl-CoA dehydrogenase / enoyl-CoA hydratase / 3-hydroxybutyryl-CoA epimerase [EC:1.1.1.35 4.2.1.17 5.1.2.3]	ec:4.2.1.17	K01782	PDP	3-hydroxyacyl-CoA dehydrogenase / enoyl-CoA hydratase / 3-hydroxybutyryl-CoA epimerase	1	0	1	2	1	1	1	1	0	1	0	1	1	1	1	1	1	1	0	1	1	1	1	1	0	1	0	1	0	1	1	1	1	1	1	0	1
M00087	beta-Oxidation	map01212	Fatty acid metabolism	NA	NA	NA	fadJ	3-hydroxyacyl-CoA dehydrogenase / enoyl-CoA hydratase / 3-hydroxybutyryl-CoA epimerase [EC:1.1.1.35 4.2.1.17 5.1.2.3]	ec:5.1.2.3	K01782	HDP	3-hydroxyacyl-CoA dehydrogenase / enoyl-CoA hydratase / 3-hydroxybutyryl-CoA epimerase	1	0	1	2	1	1	1	1	0	1	0	1	1	1	1	1	1	1	0	1	1	1	1	1	0	1	0	1	0	1	1	1	1	1	1	0	1
M00087	beta-Oxidation	map01212	Fatty acid metabolism	NA	NA	NA	fadJ	3-hydroxyacyl-CoA dehydrogenase / enoyl-CoA hydratase / 3-hydroxybutyryl-CoA epimerase [EC:1.1.1.35 4.2.1.17 5.1.2.3]	ec:5.1.2.3	K01782	PDP	3-hydroxyacyl-CoA dehydrogenase / enoyl-CoA hydratase / 3-hydroxybutyryl-CoA epimerase	1	0	1	2	1	1	1	1	0	1	0	1	1	1	1	1	1	1	0	1	1	1	1	1	0	1	0	1	0	1	1	1	1	1	1	0	1
M00957	Lysine degradation, bacteria, L-lysine => glutarate => succinate/acetyl-CoA	map01212	Fatty acid metabolism	NA	NA	NA	fadJ	3-hydroxyacyl-CoA dehydrogenase / enoyl-CoA hydratase / 3-hydroxybutyryl-CoA epimerase [EC:1.1.1.35 4.2.1.17 5.1.2.3]	ec:1.1.1.35	K01782	HDP	3-hydroxyacyl-CoA dehydrogenase / enoyl-CoA hydratase / 3-hydroxybutyryl-CoA epimerase	1	0	1	2	1	1	1	1	0	1	0	1	1	1	1	1	1	1	0	1	1	1	1	1	0	1	0	1	0	1	1	1	1	1	1	0	1
M00957	Lysine degradation, bacteria, L-lysine => glutarate => succinate/acetyl-CoA	map01212	Fatty acid metabolism	NA	NA	NA	fadJ	3-hydroxyacyl-CoA dehydrogenase / enoyl-CoA hydratase / 3-hydroxybutyryl-CoA epimerase [EC:1.1.1.35 4.2.1.17 5.1.2.3]	ec:1.1.1.35	K01782	PDP	3-hydroxyacyl-CoA dehydrogenase / enoyl-CoA hydratase / 3-hydroxybutyryl-CoA epimerase	1	0	1	2	1	1	1	1	0	1	0	1	1	1	1	1	1	1	0	1	1	1	1	1	0	1	0	1	0	1	1	1	1	1	1	0	1
M00957	Lysine degradation, bacteria, L-lysine => glutarate => succinate/acetyl-CoA	map01212	Fatty acid metabolism	NA	NA	NA	fadJ	3-hydroxyacyl-CoA dehydrogenase / enoyl-CoA hydratase / 3-hydroxybutyryl-CoA epimerase [EC:1.1.1.35 4.2.1.17 5.1.2.3]	ec:4.2.1.17	K01782	HDP	3-hydroxyacyl-CoA dehydrogenase / enoyl-CoA hydratase / 3-hydroxybutyryl-CoA epimerase	1	0	1	2	1	1	1	1	0	1	0	1	1	1	1	1	1	1	0	1	1	1	1	1	0	1	0	1	0	1	1	1	1	1	1	0	1
M00957	Lysine degradation, bacteria, L-lysine => glutarate => succinate/acetyl-CoA	map01212	Fatty acid metabolism	NA	NA	NA	fadJ	3-hydroxyacyl-CoA dehydrogenase / enoyl-CoA hydratase / 3-hydroxybutyryl-CoA epimerase [EC:1.1.1.35 4.2.1.17 5.1.2.3]	ec:4.2.1.17	K01782	PDP	3-hydroxyacyl-CoA dehydrogenase / enoyl-CoA hydratase / 3-hydroxybutyryl-CoA epimerase	1	0	1	2	1	1	1	1	0	1	0	1	1	1	1	1	1	1	0	1	1	1	1	1	0	1	0	1	0	1	1	1	1	1	1	0	1
M00957	Lysine degradation, bacteria, L-lysine => glutarate => succinate/acetyl-CoA	map01212	Fatty acid metabolism	NA	NA	NA	fadJ	3-hydroxyacyl-CoA dehydrogenase / enoyl-CoA hydratase / 3-hydroxybutyryl-CoA epimerase [EC:1.1.1.35 4.2.1.17 5.1.2.3]	ec:5.1.2.3	K01782	HDP	3-hydroxyacyl-CoA dehydrogenase / enoyl-CoA hydratase / 3-hydroxybutyryl-CoA epimerase	1	0	1	2	1	1	1	1	0	1	0	1	1	1	1	1	1	1	0	1	1	1	1	1	0	1	0	1	0	1	1	1	1	1	1	0	1
M00957	Lysine degradation, bacteria, L-lysine => glutarate => succinate/acetyl-CoA	map01212	Fatty acid metabolism	NA	NA	NA	fadJ	3-hydroxyacyl-CoA dehydrogenase / enoyl-CoA hydratase / 3-hydroxybutyryl-CoA epimerase [EC:1.1.1.35 4.2.1.17 5.1.2.3]	ec:5.1.2.3	K01782	PDP	3-hydroxyacyl-CoA dehydrogenase / enoyl-CoA hydratase / 3-hydroxybutyryl-CoA epimerase	1	0	1	2	1	1	1	1	0	1	0	1	1	1	1	1	1	1	0	1	1	1	1	1	0	1	0	1	0	1	1	1	1	1	1	0	1
M00545	Trans-cinnamate degradation, trans-cinnamate => acetyl-CoA	map00071	Fatty acid degradation	NA	NA	NA	hcaD	3-phenylpropionate/trans-cinnamate dioxygenase ferredoxin reductase component [EC:1.18.1.3]	ec:1.18.1.3	K00529	HDP	3-phenylpropionate/trans-cinnamate dioxygenase ferredoxin reductase component	1	0	1	1	1	1	0	0	0	1	0	1	2	1	1	0	1	1	0	1	1	1	0	1	1	1	0	0	0	0	0	1	1	1	1	0	0
M00545	Trans-cinnamate degradation, trans-cinnamate => acetyl-CoA	map00360	Phenylalanine metabolism	NA	NA	NA	hcaD	3-phenylpropionate/trans-cinnamate dioxygenase ferredoxin reductase component [EC:1.18.1.3]	ec:1.18.1.3	K00529	HDP	3-phenylpropionate/trans-cinnamate dioxygenase ferredoxin reductase component	1	0	1	1	1	1	0	0	0	1	0	1	2	1	1	0	1	1	0	1	1	1	0	1	1	1	0	0	0	0	0	1	1	1	1	0	0
M00545	Trans-cinnamate degradation, trans-cinnamate => acetyl-CoA	map00362	Benzoate degradation	NA	NA	NA	hcaD	3-phenylpropionate/trans-cinnamate dioxygenase ferredoxin reductase component [EC:1.18.1.3]	ec:1.18.1.3	K00529	HDP	3-phenylpropionate/trans-cinnamate dioxygenase ferredoxin reductase component	1	0	1	1	1	1	0	0	0	1	0	1	2	1	1	0	1	1	0	1	1	1	0	1	1	1	0	0	0	0	0	1	1	1	1	0	0
M00545	Trans-cinnamate degradation, trans-cinnamate => acetyl-CoA	map01100	Metabolic pathways	NA	NA	NA	hcaD	3-phenylpropionate/trans-cinnamate dioxygenase ferredoxin reductase component [EC:1.18.1.3]	ec:1.18.1.3	K00529	HDP	3-phenylpropionate/trans-cinnamate dioxygenase ferredoxin reductase component	1	0	1	1	1	1	0	0	0	1	0	1	2	1	1	0	1	1	0	1	1	1	0	1	1	1	0	0	0	0	0	1	1	1	1	0	0
M00545	Trans-cinnamate degradation, trans-cinnamate => acetyl-CoA	map01120	Microbial metabolism in diverse environments	NA	NA	NA	hcaD	3-phenylpropionate/trans-cinnamate dioxygenase ferredoxin reductase component [EC:1.18.1.3]	ec:1.18.1.3	K00529	HDP	3-phenylpropionate/trans-cinnamate dioxygenase ferredoxin reductase component	1	0	1	1	1	1	0	0	0	1	0	1	2	1	1	0	1	1	0	1	1	1	0	1	1	1	0	0	0	0	0	1	1	1	1	0	0
M00545	Trans-cinnamate degradation, trans-cinnamate => acetyl-CoA	map01220	Degradation of aromatic compounds	NA	NA	NA	hcaD	3-phenylpropionate/trans-cinnamate dioxygenase ferredoxin reductase component [EC:1.18.1.3]	ec:1.18.1.3	K00529	HDP	3-phenylpropionate/trans-cinnamate dioxygenase ferredoxin reductase component	1	0	1	1	1	1	0	0	0	1	0	1	2	1	1	0	1	1	0	1	1	1	0	1	1	1	0	0	0	0	0	1	1	1	1	0	0
NA	NA	map00071	Fatty acid degradation	NA	NA	NA	alkB1_2, alkM	alkane 1-monooxygenase [EC:1.14.15.3]	ec:1.14.15.3	K00496	HDP	Alkane 1-monooxygenase	2	1	2	4	2	0	3	2	1	1	0	0	1	1	2	1	2	2	0	1	2	1	2	2	0	1	1	2	0	1	0	3	2	1	1	0	1
NA	NA	map00930	Caprolactam degradation	NA	NA	NA	alkB1_2, alkM	alkane 1-monooxygenase [EC:1.14.15.3]	ec:1.14.15.3	K00496	HDP	Alkane 1-monooxygenase	2	1	2	4	2	0	3	2	1	1	0	0	1	1	2	1	2	2	0	1	2	1	2	2	0	1	1	2	0	1	0	3	2	1	1	0	1
M00087	beta-Oxidation	map00071	Fatty acid degradation	NA	NA	NA	paaF, echA	enoyl-CoA hydratase [EC:4.2.1.17]	ec:4.2.1.17	K01692	HDP	Enoyl-CoA hydratase	1	1	0	0	1	1	0	0	0	0	0	2	2	1	1	0	1	0	0	0	1	1	0	1	1	1	0	0	0	0	0	0	0	1	1	0	0
M00878	Phenylacetate degradation, phenylaxetate => acetyl-CoA/succinyl-CoA	map00071	Fatty acid degradation	NA	NA	NA	paaF, echA	enoyl-CoA hydratase [EC:4.2.1.17]	ec:4.2.1.17	K01692	HDP	Enoyl-CoA hydratase	1	1	0	0	1	1	0	0	0	0	0	2	2	1	1	0	1	0	0	0	1	1	0	1	1	1	0	0	0	0	0	0	0	1	1	0	0
M00957	Lysine degradation, bacteria, L-lysine => glutarate => succinate/acetyl-CoA	map00071	Fatty acid degradation	NA	NA	NA	paaF, echA	enoyl-CoA hydratase [EC:4.2.1.17]	ec:4.2.1.17	K01692	HDP	Enoyl-CoA hydratase	1	1	0	0	1	1	0	0	0	0	0	2	2	1	1	0	1	0	0	0	1	1	0	1	1	1	0	0	0	0	0	0	0	1	1	0	0
M00087	beta-Oxidation	map00280	Valine, leucine and isoleucine degradation	NA	NA	NA	paaF, echA	enoyl-CoA hydratase [EC:4.2.1.17]	ec:4.2.1.17	K01692	HDP	Enoyl-CoA hydratase	1	1	0	0	1	1	0	0	0	0	0	2	2	1	1	0	1	0	0	0	1	1	0	1	1	1	0	0	0	0	0	0	0	1	1	0	0
M00878	Phenylacetate degradation, phenylaxetate => acetyl-CoA/succinyl-CoA	map00280	Valine, leucine and isoleucine degradation	NA	NA	NA	paaF, echA	enoyl-CoA hydratase [EC:4.2.1.17]	ec:4.2.1.17	K01692	HDP	Enoyl-CoA hydratase	1	1	0	0	1	1	0	0	0	0	0	2	2	1	1	0	1	0	0	0	1	1	0	1	1	1	0	0	0	0	0	0	0	1	1	0	0
M00957	Lysine degradation, bacteria, L-lysine => glutarate => succinate/acetyl-CoA	map00280	Valine, leucine and isoleucine degradation	NA	NA	NA	paaF, echA	enoyl-CoA hydratase [EC:4.2.1.17]	ec:4.2.1.17	K01692	HDP	Enoyl-CoA hydratase	1	1	0	0	1	1	0	0	0	0	0	2	2	1	1	0	1	0	0	0	1	1	0	1	1	1	0	0	0	0	0	0	0	1	1	0	0
M00087	beta-Oxidation	map00310	Lysine degradation	NA	NA	NA	paaF, echA	enoyl-CoA hydratase [EC:4.2.1.17]	ec:4.2.1.17	K01692	HDP	Enoyl-CoA hydratase	1	1	0	0	1	1	0	0	0	0	0	2	2	1	1	0	1	0	0	0	1	1	0	1	1	1	0	0	0	0	0	0	0	1	1	0	0
M00878	Phenylacetate degradation, phenylaxetate => acetyl-CoA/succinyl-CoA	map00310	Lysine degradation	NA	NA	NA	paaF, echA	enoyl-CoA hydratase [EC:4.2.1.17]	ec:4.2.1.17	K01692	HDP	Enoyl-CoA hydratase	1	1	0	0	1	1	0	0	0	0	0	2	2	1	1	0	1	0	0	0	1	1	0	1	1	1	0	0	0	0	0	0	0	1	1	0	0
M00957	Lysine degradation, bacteria, L-lysine => glutarate => succinate/acetyl-CoA	map00310	Lysine degradation	NA	NA	NA	paaF, echA	enoyl-CoA hydratase [EC:4.2.1.17]	ec:4.2.1.17	K01692	HDP	Enoyl-CoA hydratase	1	1	0	0	1	1	0	0	0	0	0	2	2	1	1	0	1	0	0	0	1	1	0	1	1	1	0	0	0	0	0	0	0	1	1	0	0
M00087	beta-Oxidation	map00360	Phenylalanine metabolism	NA	NA	NA	paaF, echA	enoyl-CoA hydratase [EC:4.2.1.17]	ec:4.2.1.17	K01692	HDP	Enoyl-CoA hydratase	1	1	0	0	1	1	0	0	0	0	0	2	2	1	1	0	1	0	0	0	1	1	0	1	1	1	0	0	0	0	0	0	0	1	1	0	0
M00878	Phenylacetate degradation, phenylaxetate => acetyl-CoA/succinyl-CoA	map00360	Phenylalanine metabolism	NA	NA	NA	paaF, echA	enoyl-CoA hydratase [EC:4.2.1.17]	ec:4.2.1.17	K01692	HDP	Enoyl-CoA hydratase	1	1	0	0	1	1	0	0	0	0	0	2	2	1	1	0	1	0	0	0	1	1	0	1	1	1	0	0	0	0	0	0	0	1	1	0	0
M00957	Lysine degradation, bacteria, L-lysine => glutarate => succinate/acetyl-CoA	map00360	Phenylalanine metabolism	NA	NA	NA	paaF, echA	enoyl-CoA hydratase [EC:4.2.1.17]	ec:4.2.1.17	K01692	HDP	Enoyl-CoA hydratase	1	1	0	0	1	1	0	0	0	0	0	2	2	1	1	0	1	0	0	0	1	1	0	1	1	1	0	0	0	0	0	0	0	1	1	0	0
M00087	beta-Oxidation	map00362	Benzoate degradation	NA	NA	NA	paaF, echA	enoyl-CoA hydratase [EC:4.2.1.17]	ec:4.2.1.17	K01692	HDP	Enoyl-CoA hydratase	1	1	0	0	1	1	0	0	0	0	0	2	2	1	1	0	1	0	0	0	1	1	0	1	1	1	0	0	0	0	0	0	0	1	1	0	0
M00878	Phenylacetate degradation, phenylaxetate => acetyl-CoA/succinyl-CoA	map00362	Benzoate degradation	NA	NA	NA	paaF, echA	enoyl-CoA hydratase [EC:4.2.1.17]	ec:4.2.1.17	K01692	HDP	Enoyl-CoA hydratase	1	1	0	0	1	1	0	0	0	0	0	2	2	1	1	0	1	0	0	0	1	1	0	1	1	1	0	0	0	0	0	0	0	1	1	0	0
M00957	Lysine degradation, bacteria, L-lysine => glutarate => succinate/acetyl-CoA	map00362	Benzoate degradation	NA	NA	NA	paaF, echA	enoyl-CoA hydratase [EC:4.2.1.17]	ec:4.2.1.17	K01692	HDP	Enoyl-CoA hydratase	1	1	0	0	1	1	0	0	0	0	0	2	2	1	1	0	1	0	0	0	1	1	0	1	1	1	0	0	0	0	0	0	0	1	1	0	0
M00087	beta-Oxidation	map00380	Tryptophan metabolism	NA	NA	NA	paaF, echA	enoyl-CoA hydratase [EC:4.2.1.17]	ec:4.2.1.17	K01692	HDP	Enoyl-CoA hydratase	1	1	0	0	1	1	0	0	0	0	0	2	2	1	1	0	1	0	0	0	1	1	0	1	1	1	0	0	0	0	0	0	0	1	1	0	0
M00878	Phenylacetate degradation, phenylaxetate => acetyl-CoA/succinyl-CoA	map00380	Tryptophan metabolism	NA	NA	NA	paaF, echA	enoyl-CoA hydratase [EC:4.2.1.17]	ec:4.2.1.17	K01692	HDP	Enoyl-CoA hydratase	1	1	0	0	1	1	0	0	0	0	0	2	2	1	1	0	1	0	0	0	1	1	0	1	1	1	0	0	0	0	0	0	0	1	1	0	0
M00957	Lysine degradation, bacteria, L-lysine => glutarate => succinate/acetyl-CoA	map00380	Tryptophan metabolism	NA	NA	NA	paaF, echA	enoyl-CoA hydratase [EC:4.2.1.17]	ec:4.2.1.17	K01692	HDP	Enoyl-CoA hydratase	1	1	0	0	1	1	0	0	0	0	0	2	2	1	1	0	1	0	0	0	1	1	0	1	1	1	0	0	0	0	0	0	0	1	1	0	0
M00087	beta-Oxidation	map00410	beta-Alanine metabolism	NA	NA	NA	paaF, echA	enoyl-CoA hydratase [EC:4.2.1.17]	ec:4.2.1.17	K01692	HDP	Enoyl-CoA hydratase	1	1	0	0	1	1	0	0	0	0	0	2	2	1	1	0	1	0	0	0	1	1	0	1	1	1	0	0	0	0	0	0	0	1	1	0	0
M00878	Phenylacetate degradation, phenylaxetate => acetyl-CoA/succinyl-CoA	map00410	beta-Alanine metabolism	NA	NA	NA	paaF, echA	enoyl-CoA hydratase [EC:4.2.1.17]	ec:4.2.1.17	K01692	HDP	Enoyl-CoA hydratase	1	1	0	0	1	1	0	0	0	0	0	2	2	1	1	0	1	0	0	0	1	1	0	1	1	1	0	0	0	0	0	0	0	1	1	0	0
M00957	Lysine degradation, bacteria, L-lysine => glutarate => succinate/acetyl-CoA	map00410	beta-Alanine metabolism	NA	NA	NA	paaF, echA	enoyl-CoA hydratase [EC:4.2.1.17]	ec:4.2.1.17	K01692	HDP	Enoyl-CoA hydratase	1	1	0	0	1	1	0	0	0	0	0	2	2	1	1	0	1	0	0	0	1	1	0	1	1	1	0	0	0	0	0	0	0	1	1	0	0
M00087	beta-Oxidation	map00627	Aminobenzoate degradation	NA	NA	NA	paaF, echA	enoyl-CoA hydratase [EC:4.2.1.17]	ec:4.2.1.17	K01692	HDP	Enoyl-CoA hydratase	1	1	0	0	1	1	0	0	0	0	0	2	2	1	1	0	1	0	0	0	1	1	0	1	1	1	0	0	0	0	0	0	0	1	1	0	0
M00878	Phenylacetate degradation, phenylaxetate => acetyl-CoA/succinyl-CoA	map00627	Aminobenzoate degradation	NA	NA	NA	paaF, echA	enoyl-CoA hydratase [EC:4.2.1.17]	ec:4.2.1.17	K01692	HDP	Enoyl-CoA hydratase	1	1	0	0	1	1	0	0	0	0	0	2	2	1	1	0	1	0	0	0	1	1	0	1	1	1	0	0	0	0	0	0	0	1	1	0	0
M00957	Lysine degradation, bacteria, L-lysine => glutarate => succinate/acetyl-CoA	map00627	Aminobenzoate degradation	NA	NA	NA	paaF, echA	enoyl-CoA hydratase [EC:4.2.1.17]	ec:4.2.1.17	K01692	HDP	Enoyl-CoA hydratase	1	1	0	0	1	1	0	0	0	0	0	2	2	1	1	0	1	0	0	0	1	1	0	1	1	1	0	0	0	0	0	0	0	1	1	0	0
M00087	beta-Oxidation	map00640	Propanoate metabolism	NA	NA	NA	paaF, echA	enoyl-CoA hydratase [EC:4.2.1.17]	ec:4.2.1.17	K01692	HDP	Enoyl-CoA hydratase	1	1	0	0	1	1	0	0	0	0	0	2	2	1	1	0	1	0	0	0	1	1	0	1	1	1	0	0	0	0	0	0	0	1	1	0	0
M00878	Phenylacetate degradation, phenylaxetate => acetyl-CoA/succinyl-CoA	map00640	Propanoate metabolism	NA	NA	NA	paaF, echA	enoyl-CoA hydratase [EC:4.2.1.17]	ec:4.2.1.17	K01692	HDP	Enoyl-CoA hydratase	1	1	0	0	1	1	0	0	0	0	0	2	2	1	1	0	1	0	0	0	1	1	0	1	1	1	0	0	0	0	0	0	0	1	1	0	0
M00957	Lysine degradation, bacteria, L-lysine => glutarate => succinate/acetyl-CoA	map00640	Propanoate metabolism	NA	NA	NA	paaF, echA	enoyl-CoA hydratase [EC:4.2.1.17]	ec:4.2.1.17	K01692	HDP	Enoyl-CoA hydratase	1	1	0	0	1	1	0	0	0	0	0	2	2	1	1	0	1	0	0	0	1	1	0	1	1	1	0	0	0	0	0	0	0	1	1	0	0
M00087	beta-Oxidation	map00650	Butanoate metabolism	NA	NA	NA	paaF, echA	enoyl-CoA hydratase [EC:4.2.1.17]	ec:4.2.1.17	K01692	HDP	Enoyl-CoA hydratase	1	1	0	0	1	1	0	0	0	0	0	2	2	1	1	0	1	0	0	0	1	1	0	1	1	1	0	0	0	0	0	0	0	1	1	0	0
M00878	Phenylacetate degradation, phenylaxetate => acetyl-CoA/succinyl-CoA	map00650	Butanoate metabolism	NA	NA	NA	paaF, echA	enoyl-CoA hydratase [EC:4.2.1.17]	ec:4.2.1.17	K01692	HDP	Enoyl-CoA hydratase	1	1	0	0	1	1	0	0	0	0	0	2	2	1	1	0	1	0	0	0	1	1	0	1	1	1	0	0	0	0	0	0	0	1	1	0	0
M00957	Lysine degradation, bacteria, L-lysine => glutarate => succinate/acetyl-CoA	map00650	Butanoate metabolism	NA	NA	NA	paaF, echA	enoyl-CoA hydratase [EC:4.2.1.17]	ec:4.2.1.17	K01692	HDP	Enoyl-CoA hydratase	1	1	0	0	1	1	0	0	0	0	0	2	2	1	1	0	1	0	0	0	1	1	0	1	1	1	0	0	0	0	0	0	0	1	1	0	0
M00087	beta-Oxidation	map00907	Pinene, camphor and geraniol degradation	NA	NA	NA	paaF, echA	enoyl-CoA hydratase [EC:4.2.1.17]	ec:4.2.1.17	K01692	HDP	Enoyl-CoA hydratase	1	1	0	0	1	1	0	0	0	0	0	2	2	1	1	0	1	0	0	0	1	1	0	1	1	1	0	0	0	0	0	0	0	1	1	0	0
M00878	Phenylacetate degradation, phenylaxetate => acetyl-CoA/succinyl-CoA	map00907	Pinene, camphor and geraniol degradation	NA	NA	NA	paaF, echA	enoyl-CoA hydratase [EC:4.2.1.17]	ec:4.2.1.17	K01692	HDP	Enoyl-CoA hydratase	1	1	0	0	1	1	0	0	0	0	0	2	2	1	1	0	1	0	0	0	1	1	0	1	1	1	0	0	0	0	0	0	0	1	1	0	0
M00957	Lysine degradation, bacteria, L-lysine => glutarate => succinate/acetyl-CoA	map00907	Pinene, camphor and geraniol degradation	NA	NA	NA	paaF, echA	enoyl-CoA hydratase [EC:4.2.1.17]	ec:4.2.1.17	K01692	HDP	Enoyl-CoA hydratase	1	1	0	0	1	1	0	0	0	0	0	2	2	1	1	0	1	0	0	0	1	1	0	1	1	1	0	0	0	0	0	0	0	1	1	0	0
M00087	beta-Oxidation	map00930	Caprolactam degradation	NA	NA	NA	paaF, echA	enoyl-CoA hydratase [EC:4.2.1.17]	ec:4.2.1.17	K01692	HDP	Enoyl-CoA hydratase	1	1	0	0	1	1	0	0	0	0	0	2	2	1	1	0	1	0	0	0	1	1	0	1	1	1	0	0	0	0	0	0	0	1	1	0	0
M00878	Phenylacetate degradation, phenylaxetate => acetyl-CoA/succinyl-CoA	map00930	Caprolactam degradation	NA	NA	NA	paaF, echA	enoyl-CoA hydratase [EC:4.2.1.17]	ec:4.2.1.17	K01692	HDP	Enoyl-CoA hydratase	1	1	0	0	1	1	0	0	0	0	0	2	2	1	1	0	1	0	0	0	1	1	0	1	1	1	0	0	0	0	0	0	0	1	1	0	0
M00957	Lysine degradation, bacteria, L-lysine => glutarate => succinate/acetyl-CoA	map00930	Caprolactam degradation	NA	NA	NA	paaF, echA	enoyl-CoA hydratase [EC:4.2.1.17]	ec:4.2.1.17	K01692	HDP	Enoyl-CoA hydratase	1	1	0	0	1	1	0	0	0	0	0	2	2	1	1	0	1	0	0	0	1	1	0	1	1	1	0	0	0	0	0	0	0	1	1	0	0
M00087	beta-Oxidation	map01100	Metabolic pathways	NA	NA	NA	paaF, echA	enoyl-CoA hydratase [EC:4.2.1.17]	ec:4.2.1.17	K01692	HDP	Enoyl-CoA hydratase	1	1	0	0	1	1	0	0	0	0	0	2	2	1	1	0	1	0	0	0	1	1	0	1	1	1	0	0	0	0	0	0	0	1	1	0	0
M00878	Phenylacetate degradation, phenylaxetate => acetyl-CoA/succinyl-CoA	map01100	Metabolic pathways	NA	NA	NA	paaF, echA	enoyl-CoA hydratase [EC:4.2.1.17]	ec:4.2.1.17	K01692	HDP	Enoyl-CoA hydratase	1	1	0	0	1	1	0	0	0	0	0	2	2	1	1	0	1	0	0	0	1	1	0	1	1	1	0	0	0	0	0	0	0	1	1	0	0
M00957	Lysine degradation, bacteria, L-lysine => glutarate => succinate/acetyl-CoA	map01100	Metabolic pathways	NA	NA	NA	paaF, echA	enoyl-CoA hydratase [EC:4.2.1.17]	ec:4.2.1.17	K01692	HDP	Enoyl-CoA hydratase	1	1	0	0	1	1	0	0	0	0	0	2	2	1	1	0	1	0	0	0	1	1	0	1	1	1	0	0	0	0	0	0	0	1	1	0	0
M00087	beta-Oxidation	map01110	Biosynthesis of secondary metabolites	NA	NA	NA	paaF, echA	enoyl-CoA hydratase [EC:4.2.1.17]	ec:4.2.1.17	K01692	HDP	Enoyl-CoA hydratase	1	1	0	0	1	1	0	0	0	0	0	2	2	1	1	0	1	0	0	0	1	1	0	1	1	1	0	0	0	0	0	0	0	1	1	0	0
M00878	Phenylacetate degradation, phenylaxetate => acetyl-CoA/succinyl-CoA	map01110	Biosynthesis of secondary metabolites	NA	NA	NA	paaF, echA	enoyl-CoA hydratase [EC:4.2.1.17]	ec:4.2.1.17	K01692	HDP	Enoyl-CoA hydratase	1	1	0	0	1	1	0	0	0	0	0	2	2	1	1	0	1	0	0	0	1	1	0	1	1	1	0	0	0	0	0	0	0	1	1	0	0
M00957	Lysine degradation, bacteria, L-lysine => glutarate => succinate/acetyl-CoA	map01110	Biosynthesis of secondary metabolites	NA	NA	NA	paaF, echA	enoyl-CoA hydratase [EC:4.2.1.17]	ec:4.2.1.17	K01692	HDP	Enoyl-CoA hydratase	1	1	0	0	1	1	0	0	0	0	0	2	2	1	1	0	1	0	0	0	1	1	0	1	1	1	0	0	0	0	0	0	0	1	1	0	0
M00087	beta-Oxidation	map01120	Microbial metabolism in diverse environments	NA	NA	NA	paaF, echA	enoyl-CoA hydratase [EC:4.2.1.17]	ec:4.2.1.17	K01692	HDP	Enoyl-CoA hydratase	1	1	0	0	1	1	0	0	0	0	0	2	2	1	1	0	1	0	0	0	1	1	0	1	1	1	0	0	0	0	0	0	0	1	1	0	0
M00878	Phenylacetate degradation, phenylaxetate => acetyl-CoA/succinyl-CoA	map01120	Microbial metabolism in diverse environments	NA	NA	NA	paaF, echA	enoyl-CoA hydratase [EC:4.2.1.17]	ec:4.2.1.17	K01692	HDP	Enoyl-CoA hydratase	1	1	0	0	1	1	0	0	0	0	0	2	2	1	1	0	1	0	0	0	1	1	0	1	1	1	0	0	0	0	0	0	0	1	1	0	0
M00957	Lysine degradation, bacteria, L-lysine => glutarate => succinate/acetyl-CoA	map01120	Microbial metabolism in diverse environments	NA	NA	NA	paaF, echA	enoyl-CoA hydratase [EC:4.2.1.17]	ec:4.2.1.17	K01692	HDP	Enoyl-CoA hydratase	1	1	0	0	1	1	0	0	0	0	0	2	2	1	1	0	1	0	0	0	1	1	0	1	1	1	0	0	0	0	0	0	0	1	1	0	0
M00087	beta-Oxidation	map01212	Fatty acid metabolism	NA	NA	NA	paaF, echA	enoyl-CoA hydratase [EC:4.2.1.17]	ec:4.2.1.17	K01692	HDP	Enoyl-CoA hydratase	1	1	0	0	1	1	0	0	0	0	0	2	2	1	1	0	1	0	0	0	1	1	0	1	1	1	0	0	0	0	0	0	0	1	1	0	0
M00878	Phenylacetate degradation, phenylaxetate => acetyl-CoA/succinyl-CoA	map01212	Fatty acid metabolism	NA	NA	NA	paaF, echA	enoyl-CoA hydratase [EC:4.2.1.17]	ec:4.2.1.17	K01692	HDP	Enoyl-CoA hydratase	1	1	0	0	1	1	0	0	0	0	0	2	2	1	1	0	1	0	0	0	1	1	0	1	1	1	0	0	0	0	0	0	0	1	1	0	0
M00957	Lysine degradation, bacteria, L-lysine => glutarate => succinate/acetyl-CoA	map01212	Fatty acid metabolism	NA	NA	NA	paaF, echA	enoyl-CoA hydratase [EC:4.2.1.17]	ec:4.2.1.17	K01692	HDP	Enoyl-CoA hydratase	1	1	0	0	1	1	0	0	0	0	0	2	2	1	1	0	1	0	0	0	1	1	0	1	1	1	0	0	0	0	0	0	0	1	1	0	0
NA	NA	map00362	Benzoate degradation	NA	NA	NA	pcaC	4-carboxymuconolactone decarboxylase [EC:4.1.1.44]	ec:4.1.1.44	K01607	PDP	4-carboxymuconolactone decarboxylase	4	3	0	0	4	1	0	1	0	0	1	1	2	4	4	0	4	0	1	0	4	4	1	4	0	2	4	0	1	0	0	0	0	4	4	1	0
NA	NA	map01100	Metabolic pathways	NA	NA	NA	pcaC	4-carboxymuconolactone decarboxylase [EC:4.1.1.44]	ec:4.1.1.44	K01607	PDP	4-carboxymuconolactone decarboxylase	4	3	0	0	4	1	0	1	0	0	1	1	2	4	4	0	4	0	1	0	4	4	1	4	0	2	4	0	1	0	0	0	0	4	4	1	0
NA	NA	map01120	Microbial metabolism in diverse environments	NA	NA	NA	pcaC	4-carboxymuconolactone decarboxylase [EC:4.1.1.44]	ec:4.1.1.44	K01607	PDP	4-carboxymuconolactone decarboxylase	4	3	0	0	4	1	0	1	0	0	1	1	2	4	4	0	4	0	1	0	4	4	1	4	0	2	4	0	1	0	0	0	0	4	4	1	0
NA	NA	map01220	Degradation of aromatic compounds	NA	NA	NA	pcaC	4-carboxymuconolactone decarboxylase [EC:4.1.1.44]	ec:4.1.1.44	K01607	PDP	4-carboxymuconolactone decarboxylase	4	3	0	0	4	1	0	1	0	0	1	1	2	4	4	0	4	0	1	0	4	4	1	4	0	2	4	0	1	0	0	0	0	4	4	1	0
NA	NA	NA	NA	NA	NA	NA	fadL	long-chain fatty acid transport protein	NA	K06076	HDP	Long-chain fatty acid transport protein	1	0	6	5	1	0	1	2	2	4	1	0	0	0	1	0	1	7	1	3	1	0	2	1	0	1	2	1	0	0	1	7	4	0	0	0	0
M00086	beta-Oxidation, acyl-CoA synthesis	map00061	Fatty acid biosynthesis	NA	NA	NA	ACSL, fadD	long-chain-fatty-acid---CoA ligase [EC:6.2.1.3]	ec:6.2.1.3	K01897	HDP	Long-chain-fatty-acid---CoA ligase	0	0	3	2	0	0	1	2	2	1	0	0	0	1	0	1	0	3	1	1	0	1	1	0	0	0	1	1	1	1	1	2	3	1	1	1	1
M00086	beta-Oxidation, acyl-CoA synthesis	map00061	Fatty acid biosynthesis	NA	NA	NA	ACSL, fadD	long-chain-fatty-acid---CoA ligase [EC:6.2.1.3]	ec:6.2.1.3	K01897	PDP	Long-chain-fatty-acid---CoA ligase	0	0	3	2	0	0	1	2	2	1	0	0	0	1	0	1	0	3	1	1	0	1	1	0	0	0	1	1	1	1	1	2	3	1	1	1	1
M00086	beta-Oxidation, acyl-CoA synthesis	map00071	Fatty acid degradation	NA	NA	NA	ACSL, fadD	long-chain-fatty-acid---CoA ligase [EC:6.2.1.3]	ec:6.2.1.3	K01897	HDP	Long-chain-fatty-acid---CoA ligase	0	0	3	2	0	0	1	2	2	1	0	0	0	1	0	1	0	3	1	1	0	1	1	0	0	0	1	1	1	1	1	2	3	1	1	1	1
M00086	beta-Oxidation, acyl-CoA synthesis	map00071	Fatty acid degradation	NA	NA	NA	ACSL, fadD	long-chain-fatty-acid---CoA ligase [EC:6.2.1.3]	ec:6.2.1.3	K01897	PDP	Long-chain-fatty-acid---CoA ligase	0	0	3	2	0	0	1	2	2	1	0	0	0	1	0	1	0	3	1	1	0	1	1	0	0	0	1	1	1	1	1	2	3	1	1	1	1
M00086	beta-Oxidation, acyl-CoA synthesis	map01100	Metabolic pathways	NA	NA	NA	ACSL, fadD	long-chain-fatty-acid---CoA ligase [EC:6.2.1.3]	ec:6.2.1.3	K01897	HDP	Long-chain-fatty-acid---CoA ligase	0	0	3	2	0	0	1	2	2	1	0	0	0	1	0	1	0	3	1	1	0	1	1	0	0	0	1	1	1	1	1	2	3	1	1	1	1
M00086	beta-Oxidation, acyl-CoA synthesis	map01100	Metabolic pathways	NA	NA	NA	ACSL, fadD	long-chain-fatty-acid---CoA ligase [EC:6.2.1.3]	ec:6.2.1.3	K01897	PDP	Long-chain-fatty-acid---CoA ligase	0	0	3	2	0	0	1	2	2	1	0	0	0	1	0	1	0	3	1	1	0	1	1	0	0	0	1	1	1	1	1	2	3	1	1	1	1
M00086	beta-Oxidation, acyl-CoA synthesis	map01212	Fatty acid metabolism	NA	NA	NA	ACSL, fadD	long-chain-fatty-acid---CoA ligase [EC:6.2.1.3]	ec:6.2.1.3	K01897	HDP	Long-chain-fatty-acid---CoA ligase	0	0	3	2	0	0	1	2	2	1	0	0	0	1	0	1	0	3	1	1	0	1	1	0	0	0	1	1	1	1	1	2	3	1	1	1	1
M00086	beta-Oxidation, acyl-CoA synthesis	map01212	Fatty acid metabolism	NA	NA	NA	ACSL, fadD	long-chain-fatty-acid---CoA ligase [EC:6.2.1.3]	ec:6.2.1.3	K01897	PDP	Long-chain-fatty-acid---CoA ligase	0	0	3	2	0	0	1	2	2	1	0	0	0	1	0	1	0	3	1	1	0	1	1	0	0	0	1	1	1	1	1	2	3	1	1	1	1
M00086	beta-Oxidation, acyl-CoA synthesis	map02024	Quorum sensing	NA	NA	NA	ACSL, fadD	long-chain-fatty-acid---CoA ligase [EC:6.2.1.3]	ec:6.2.1.3	K01897	HDP	Long-chain-fatty-acid---CoA ligase	0	0	3	2	0	0	1	2	2	1	0	0	0	1	0	1	0	3	1	1	0	1	1	0	0	0	1	1	1	1	1	2	3	1	1	1	1
M00086	beta-Oxidation, acyl-CoA synthesis	map02024	Quorum sensing	NA	NA	NA	ACSL, fadD	long-chain-fatty-acid---CoA ligase [EC:6.2.1.3]	ec:6.2.1.3	K01897	PDP	Long-chain-fatty-acid---CoA ligase	0	0	3	2	0	0	1	2	2	1	0	0	0	1	0	1	0	3	1	1	0	1	1	0	0	0	1	1	1	1	1	2	3	1	1	1	1
M00086	beta-Oxidation, acyl-CoA synthesis	map03320	PPAR signaling pathway	NA	NA	NA	ACSL, fadD	long-chain-fatty-acid---CoA ligase [EC:6.2.1.3]	ec:6.2.1.3	K01897	HDP	Long-chain-fatty-acid---CoA ligase	0	0	3	2	0	0	1	2	2	1	0	0	0	1	0	1	0	3	1	1	0	1	1	0	0	0	1	1	1	1	1	2	3	1	1	1	1
M00086	beta-Oxidation, acyl-CoA synthesis	map03320	PPAR signaling pathway	NA	NA	NA	ACSL, fadD	long-chain-fatty-acid---CoA ligase [EC:6.2.1.3]	ec:6.2.1.3	K01897	PDP	Long-chain-fatty-acid---CoA ligase	0	0	3	2	0	0	1	2	2	1	0	0	0	1	0	1	0	3	1	1	0	1	1	0	0	0	1	1	1	1	1	2	3	1	1	1	1
M00086	beta-Oxidation, acyl-CoA synthesis	map04146	Peroxisome	NA	NA	NA	ACSL, fadD	long-chain-fatty-acid---CoA ligase [EC:6.2.1.3]	ec:6.2.1.3	K01897	HDP	Long-chain-fatty-acid---CoA ligase	0	0	3	2	0	0	1	2	2	1	0	0	0	1	0	1	0	3	1	1	0	1	1	0	0	0	1	1	1	1	1	2	3	1	1	1	1
M00086	beta-Oxidation, acyl-CoA synthesis	map04146	Peroxisome	NA	NA	NA	ACSL, fadD	long-chain-fatty-acid---CoA ligase [EC:6.2.1.3]	ec:6.2.1.3	K01897	PDP	Long-chain-fatty-acid---CoA ligase	0	0	3	2	0	0	1	2	2	1	0	0	0	1	0	1	0	3	1	1	0	1	1	0	0	0	1	1	1	1	1	2	3	1	1	1	1
M00086	beta-Oxidation, acyl-CoA synthesis	map04216	Ferroptosis	NA	NA	NA	ACSL, fadD	long-chain-fatty-acid---CoA ligase [EC:6.2.1.3]	ec:6.2.1.3	K01897	HDP	Long-chain-fatty-acid---CoA ligase	0	0	3	2	0	0	1	2	2	1	0	0	0	1	0	1	0	3	1	1	0	1	1	0	0	0	1	1	1	1	1	2	3	1	1	1	1
M00086	beta-Oxidation, acyl-CoA synthesis	map04216	Ferroptosis	NA	NA	NA	ACSL, fadD	long-chain-fatty-acid---CoA ligase [EC:6.2.1.3]	ec:6.2.1.3	K01897	PDP	Long-chain-fatty-acid---CoA ligase	0	0	3	2	0	0	1	2	2	1	0	0	0	1	0	1	0	3	1	1	0	1	1	0	0	0	1	1	1	1	1	2	3	1	1	1	1
M00086	beta-Oxidation, acyl-CoA synthesis	map04714	Thermogenesis	NA	NA	NA	ACSL, fadD	long-chain-fatty-acid---CoA ligase [EC:6.2.1.3]	ec:6.2.1.3	K01897	HDP	Long-chain-fatty-acid---CoA ligase	0	0	3	2	0	0	1	2	2	1	0	0	0	1	0	1	0	3	1	1	0	1	1	0	0	0	1	1	1	1	1	2	3	1	1	1	1
M00086	beta-Oxidation, acyl-CoA synthesis	map04714	Thermogenesis	NA	NA	NA	ACSL, fadD	long-chain-fatty-acid---CoA ligase [EC:6.2.1.3]	ec:6.2.1.3	K01897	PDP	Long-chain-fatty-acid---CoA ligase	0	0	3	2	0	0	1	2	2	1	0	0	0	1	0	1	0	3	1	1	0	1	1	0	0	0	1	1	1	1	1	2	3	1	1	1	1
M00086	beta-Oxidation, acyl-CoA synthesis	map04920	Adipocytokine signaling pathway	NA	NA	NA	ACSL, fadD	long-chain-fatty-acid---CoA ligase [EC:6.2.1.3]	ec:6.2.1.3	K01897	HDP	Long-chain-fatty-acid---CoA ligase	0	0	3	2	0	0	1	2	2	1	0	0	0	1	0	1	0	3	1	1	0	1	1	0	0	0	1	1	1	1	1	2	3	1	1	1	1
M00086	beta-Oxidation, acyl-CoA synthesis	map04920	Adipocytokine signaling pathway	NA	NA	NA	ACSL, fadD	long-chain-fatty-acid---CoA ligase [EC:6.2.1.3]	ec:6.2.1.3	K01897	PDP	Long-chain-fatty-acid---CoA ligase	0	0	3	2	0	0	1	2	2	1	0	0	0	1	0	1	0	3	1	1	0	1	1	0	0	0	1	1	1	1	1	2	3	1	1	1	1
NA	NA	map00071	Fatty acid degradation	NA	NA	NA	rubB, alkT	rubredoxin---NAD+ reductase [EC:1.18.1.1]	ec:1.18.1.1	K05297	HDP	Rubredoxin---NAD+ reductase	0	0	1	1	0	0	1	1	1	1	0	0	0	0	0	0	0	1	0	1	0	0	1	0	0	0	0	1	0	0	0	1	1	0	0	0	0
M00087	beta-Oxidation	map00071	Fatty acid degradation	NA	NA	NA	fadE	acyl-CoA dehydrogenase [EC:1.3.99.-]	NA	K06445	HDP	Acyl-CoA dehydrogenase	0	0	2	2	0	0	0	1	0	2	0	0	0	0	0	1	0	2	0	2	0	0	1	0	0	0	0	1	0	2	2	2	2	0	0	0	2
M00087	beta-Oxidation	map00071	Fatty acid degradation	NA	NA	NA	fadE	acyl-CoA dehydrogenase [EC:1.3.99.-]	NA	K06445	PDP	Acyl-CoA dehydrogenase	0	0	2	2	0	0	0	1	0	2	0	0	0	0	0	1	0	2	0	2	0	0	1	0	0	0	0	1	0	2	2	2	2	0	0	0	2
M00087	beta-Oxidation	map01100	Metabolic pathways	NA	NA	NA	fadE	acyl-CoA dehydrogenase [EC:1.3.99.-]	NA	K06445	HDP	Acyl-CoA dehydrogenase	0	0	2	2	0	0	0	1	0	2	0	0	0	0	0	1	0	2	0	2	0	0	1	0	0	0	0	1	0	2	2	2	2	0	0	0	2
M00087	beta-Oxidation	map01100	Metabolic pathways	NA	NA	NA	fadE	acyl-CoA dehydrogenase [EC:1.3.99.-]	NA	K06445	PDP	Acyl-CoA dehydrogenase	0	0	2	2	0	0	0	1	0	2	0	0	0	0	0	1	0	2	0	2	0	0	1	0	0	0	0	1	0	2	2	2	2	0	0	0	2
M00087	beta-Oxidation	map01212	Fatty acid metabolism	NA	NA	NA	fadE	acyl-CoA dehydrogenase [EC:1.3.99.-]	NA	K06445	HDP	Acyl-CoA dehydrogenase	0	0	2	2	0	0	0	1	0	2	0	0	0	0	0	1	0	2	0	2	0	0	1	0	0	0	0	1	0	2	2	2	2	0	0	0	2
M00087	beta-Oxidation	map01212	Fatty acid metabolism	NA	NA	NA	fadE	acyl-CoA dehydrogenase [EC:1.3.99.-]	NA	K06445	PDP	Acyl-CoA dehydrogenase	0	0	2	2	0	0	0	1	0	2	0	0	0	0	0	1	0	2	0	2	0	0	1	0	0	0	0	1	0	2	2	2	2	0	0	0	2
M00569	Catechol meta-cleavage, catechol => acetyl-CoA / 4-methylcatechol => propanoyl-CoA	map00362	Benzoate degradation	NA	NA	NA	dmpH, xylI, nahK	2-oxo-3-hexenedioate decarboxylase [EC:4.1.1.77]	ec:4.1.1.77	K01617	NPP	4-oxalocrotonate decarboxylase	0	0	1	0	0	0	0	0	0	0	0	0	0	0	0	0	0	1	0	0	0	0	0	0	0	0	0	0	0	1	0	0	1	0	0	0	1
M00569	Catechol meta-cleavage, catechol => acetyl-CoA / 4-methylcatechol => propanoyl-CoA	map00621	Dioxin degradation	NA	NA	NA	dmpH, xylI, nahK	2-oxo-3-hexenedioate decarboxylase [EC:4.1.1.77]	ec:4.1.1.77	K01617	NPP	4-oxalocrotonate decarboxylase	0	0	1	0	0	0	0	0	0	0	0	0	0	0	0	0	0	1	0	0	0	0	0	0	0	0	0	0	0	1	0	0	1	0	0	0	1
M00569	Catechol meta-cleavage, catechol => acetyl-CoA / 4-methylcatechol => propanoyl-CoA	map00622	Xylene degradation	NA	NA	NA	dmpH, xylI, nahK	2-oxo-3-hexenedioate decarboxylase [EC:4.1.1.77]	ec:4.1.1.77	K01617	NPP	4-oxalocrotonate decarboxylase	0	0	1	0	0	0	0	0	0	0	0	0	0	0	0	0	0	1	0	0	0	0	0	0	0	0	0	0	0	1	0	0	1	0	0	0	1
M00569	Catechol meta-cleavage, catechol => acetyl-CoA / 4-methylcatechol => propanoyl-CoA	map01100	Metabolic pathways	NA	NA	NA	dmpH, xylI, nahK	2-oxo-3-hexenedioate decarboxylase [EC:4.1.1.77]	ec:4.1.1.77	K01617	NPP	4-oxalocrotonate decarboxylase	0	0	1	0	0	0	0	0	0	0	0	0	0	0	0	0	0	1	0	0	0	0	0	0	0	0	0	0	0	1	0	0	1	0	0	0	1
M00569	Catechol meta-cleavage, catechol => acetyl-CoA / 4-methylcatechol => propanoyl-CoA	map01120	Microbial metabolism in diverse environments	NA	NA	NA	dmpH, xylI, nahK	2-oxo-3-hexenedioate decarboxylase [EC:4.1.1.77]	ec:4.1.1.77	K01617	NPP	4-oxalocrotonate decarboxylase	0	0	1	0	0	0	0	0	0	0	0	0	0	0	0	0	0	1	0	0	0	0	0	0	0	0	0	0	0	1	0	0	1	0	0	0	1
M00569	Catechol meta-cleavage, catechol => acetyl-CoA / 4-methylcatechol => propanoyl-CoA	map01220	Degradation of aromatic compounds	NA	NA	NA	dmpH, xylI, nahK	2-oxo-3-hexenedioate decarboxylase [EC:4.1.1.77]	ec:4.1.1.77	K01617	NPP	4-oxalocrotonate decarboxylase	0	0	1	0	0	0	0	0	0	0	0	0	0	0	0	0	0	1	0	0	0	0	0	0	0	0	0	0	0	1	0	0	1	0	0	0	1
M00569	Catechol meta-cleavage, catechol => acetyl-CoA / 4-methylcatechol => propanoyl-CoA	map00362	Benzoate degradation	NA	NA	NA	bphH, xylJ, tesE	2-oxopent-4-enoate/cis-2-oxohex-4-enoate hydratase [EC:4.2.1.80 4.2.1.132]	ec:4.2.1.80	K18364	NPP	2-oxopent-4-enoate/cis-2-oxohex-4-enoate hydratase	0	0	1	0	0	0	0	0	0	0	0	0	0	0	0	1	0	1	0	0	0	0	0	0	0	0	0	0	0	1	0	0	1	0	0	0	1
M00569	Catechol meta-cleavage, catechol => acetyl-CoA / 4-methylcatechol => propanoyl-CoA	map00362	Benzoate degradation	NA	NA	NA	bphH, xylJ, tesE	2-oxopent-4-enoate/cis-2-oxohex-4-enoate hydratase [EC:4.2.1.80 4.2.1.132]	ec:4.2.1.132	K18364	NPP	2-oxopent-4-enoate/cis-2-oxohex-4-enoate hydratase	0	0	1	0	0	0	0	0	0	0	0	0	0	0	0	1	0	1	0	0	0	0	0	0	0	0	0	0	0	1	0	0	1	0	0	0	1
M00569	Catechol meta-cleavage, catechol => acetyl-CoA / 4-methylcatechol => propanoyl-CoA	map00621	Dioxin degradation	NA	NA	NA	bphH, xylJ, tesE	2-oxopent-4-enoate/cis-2-oxohex-4-enoate hydratase [EC:4.2.1.80 4.2.1.132]	ec:4.2.1.80	K18364	NPP	2-oxopent-4-enoate/cis-2-oxohex-4-enoate hydratase	0	0	1	0	0	0	0	0	0	0	0	0	0	0	0	1	0	1	0	0	0	0	0	0	0	0	0	0	0	1	0	0	1	0	0	0	1
M00569	Catechol meta-cleavage, catechol => acetyl-CoA / 4-methylcatechol => propanoyl-CoA	map00621	Dioxin degradation	NA	NA	NA	bphH, xylJ, tesE	2-oxopent-4-enoate/cis-2-oxohex-4-enoate hydratase [EC:4.2.1.80 4.2.1.132]	ec:4.2.1.132	K18364	NPP	2-oxopent-4-enoate/cis-2-oxohex-4-enoate hydratase	0	0	1	0	0	0	0	0	0	0	0	0	0	0	0	1	0	1	0	0	0	0	0	0	0	0	0	0	0	1	0	0	1	0	0	0	1
M00569	Catechol meta-cleavage, catechol => acetyl-CoA / 4-methylcatechol => propanoyl-CoA	map00622	Xylene degradation	NA	NA	NA	bphH, xylJ, tesE	2-oxopent-4-enoate/cis-2-oxohex-4-enoate hydratase [EC:4.2.1.80 4.2.1.132]	ec:4.2.1.80	K18364	NPP	2-oxopent-4-enoate/cis-2-oxohex-4-enoate hydratase	0	0	1	0	0	0	0	0	0	0	0	0	0	0	0	1	0	1	0	0	0	0	0	0	0	0	0	0	0	1	0	0	1	0	0	0	1
M00569	Catechol meta-cleavage, catechol => acetyl-CoA / 4-methylcatechol => propanoyl-CoA	map00622	Xylene degradation	NA	NA	NA	bphH, xylJ, tesE	2-oxopent-4-enoate/cis-2-oxohex-4-enoate hydratase [EC:4.2.1.80 4.2.1.132]	ec:4.2.1.132	K18364	NPP	2-oxopent-4-enoate/cis-2-oxohex-4-enoate hydratase	0	0	1	0	0	0	0	0	0	0	0	0	0	0	0	1	0	1	0	0	0	0	0	0	0	0	0	0	0	1	0	0	1	0	0	0	1
M00569	Catechol meta-cleavage, catechol => acetyl-CoA / 4-methylcatechol => propanoyl-CoA	map00984	Steroid degradation	NA	NA	NA	bphH, xylJ, tesE	2-oxopent-4-enoate/cis-2-oxohex-4-enoate hydratase [EC:4.2.1.80 4.2.1.132]	ec:4.2.1.80	K18364	NPP	2-oxopent-4-enoate/cis-2-oxohex-4-enoate hydratase	0	0	1	0	0	0	0	0	0	0	0	0	0	0	0	1	0	1	0	0	0	0	0	0	0	0	0	0	0	1	0	0	1	0	0	0	1
M00569	Catechol meta-cleavage, catechol => acetyl-CoA / 4-methylcatechol => propanoyl-CoA	map00984	Steroid degradation	NA	NA	NA	bphH, xylJ, tesE	2-oxopent-4-enoate/cis-2-oxohex-4-enoate hydratase [EC:4.2.1.80 4.2.1.132]	ec:4.2.1.132	K18364	NPP	2-oxopent-4-enoate/cis-2-oxohex-4-enoate hydratase	0	0	1	0	0	0	0	0	0	0	0	0	0	0	0	1	0	1	0	0	0	0	0	0	0	0	0	0	0	1	0	0	1	0	0	0	1
M00569	Catechol meta-cleavage, catechol => acetyl-CoA / 4-methylcatechol => propanoyl-CoA	map01100	Metabolic pathways	NA	NA	NA	bphH, xylJ, tesE	2-oxopent-4-enoate/cis-2-oxohex-4-enoate hydratase [EC:4.2.1.80 4.2.1.132]	ec:4.2.1.80	K18364	NPP	2-oxopent-4-enoate/cis-2-oxohex-4-enoate hydratase	0	0	1	0	0	0	0	0	0	0	0	0	0	0	0	1	0	1	0	0	0	0	0	0	0	0	0	0	0	1	0	0	1	0	0	0	1
M00569	Catechol meta-cleavage, catechol => acetyl-CoA / 4-methylcatechol => propanoyl-CoA	map01100	Metabolic pathways	NA	NA	NA	bphH, xylJ, tesE	2-oxopent-4-enoate/cis-2-oxohex-4-enoate hydratase [EC:4.2.1.80 4.2.1.132]	ec:4.2.1.132	K18364	NPP	2-oxopent-4-enoate/cis-2-oxohex-4-enoate hydratase	0	0	1	0	0	0	0	0	0	0	0	0	0	0	0	1	0	1	0	0	0	0	0	0	0	0	0	0	0	1	0	0	1	0	0	0	1
M00569	Catechol meta-cleavage, catechol => acetyl-CoA / 4-methylcatechol => propanoyl-CoA	map01120	Microbial metabolism in diverse environments	NA	NA	NA	bphH, xylJ, tesE	2-oxopent-4-enoate/cis-2-oxohex-4-enoate hydratase [EC:4.2.1.80 4.2.1.132]	ec:4.2.1.80	K18364	NPP	2-oxopent-4-enoate/cis-2-oxohex-4-enoate hydratase	0	0	1	0	0	0	0	0	0	0	0	0	0	0	0	1	0	1	0	0	0	0	0	0	0	0	0	0	0	1	0	0	1	0	0	0	1
M00569	Catechol meta-cleavage, catechol => acetyl-CoA / 4-methylcatechol => propanoyl-CoA	map01120	Microbial metabolism in diverse environments	NA	NA	NA	bphH, xylJ, tesE	2-oxopent-4-enoate/cis-2-oxohex-4-enoate hydratase [EC:4.2.1.80 4.2.1.132]	ec:4.2.1.132	K18364	NPP	2-oxopent-4-enoate/cis-2-oxohex-4-enoate hydratase	0	0	1	0	0	0	0	0	0	0	0	0	0	0	0	1	0	1	0	0	0	0	0	0	0	0	0	0	0	1	0	0	1	0	0	0	1
M00569	Catechol meta-cleavage, catechol => acetyl-CoA / 4-methylcatechol => propanoyl-CoA	map01220	Degradation of aromatic compounds	NA	NA	NA	bphH, xylJ, tesE	2-oxopent-4-enoate/cis-2-oxohex-4-enoate hydratase [EC:4.2.1.80 4.2.1.132]	ec:4.2.1.80	K18364	NPP	2-oxopent-4-enoate/cis-2-oxohex-4-enoate hydratase	0	0	1	0	0	0	0	0	0	0	0	0	0	0	0	1	0	1	0	0	0	0	0	0	0	0	0	0	0	1	0	0	1	0	0	0	1
M00569	Catechol meta-cleavage, catechol => acetyl-CoA / 4-methylcatechol => propanoyl-CoA	map01220	Degradation of aromatic compounds	NA	NA	NA	bphH, xylJ, tesE	2-oxopent-4-enoate/cis-2-oxohex-4-enoate hydratase [EC:4.2.1.80 4.2.1.132]	ec:4.2.1.132	K18364	NPP	2-oxopent-4-enoate/cis-2-oxohex-4-enoate hydratase	0	0	1	0	0	0	0	0	0	0	0	0	0	0	0	1	0	1	0	0	0	0	0	0	0	0	0	0	0	1	0	0	1	0	0	0	1
M00569	Catechol meta-cleavage, catechol => acetyl-CoA / 4-methylcatechol => propanoyl-CoA	map00362	Benzoate degradation	NA	NA	NA	dmpD, xylF	2-hydroxymuconate-semialdehyde hydrolase [EC:3.7.1.9]	ec:3.7.1.9	K10216	NPP	2-hydroxymuconate-semialdehyde hydrolase	0	0	1	0	0	0	0	0	0	0	0	0	0	0	0	0	0	1	0	0	0	0	0	0	0	0	0	0	0	1	0	0	1	0	0	0	1
M00569	Catechol meta-cleavage, catechol => acetyl-CoA / 4-methylcatechol => propanoyl-CoA	map00622	Xylene degradation	NA	NA	NA	dmpD, xylF	2-hydroxymuconate-semialdehyde hydrolase [EC:3.7.1.9]	ec:3.7.1.9	K10216	NPP	2-hydroxymuconate-semialdehyde hydrolase	0	0	1	0	0	0	0	0	0	0	0	0	0	0	0	0	0	1	0	0	0	0	0	0	0	0	0	0	0	1	0	0	1	0	0	0	1
M00569	Catechol meta-cleavage, catechol => acetyl-CoA / 4-methylcatechol => propanoyl-CoA	map00643	Styrene degradation	NA	NA	NA	dmpD, xylF	2-hydroxymuconate-semialdehyde hydrolase [EC:3.7.1.9]	ec:3.7.1.9	K10216	NPP	2-hydroxymuconate-semialdehyde hydrolase	0	0	1	0	0	0	0	0	0	0	0	0	0	0	0	0	0	1	0	0	0	0	0	0	0	0	0	0	0	1	0	0	1	0	0	0	1
M00569	Catechol meta-cleavage, catechol => acetyl-CoA / 4-methylcatechol => propanoyl-CoA	map01100	Metabolic pathways	NA	NA	NA	dmpD, xylF	2-hydroxymuconate-semialdehyde hydrolase [EC:3.7.1.9]	ec:3.7.1.9	K10216	NPP	2-hydroxymuconate-semialdehyde hydrolase	0	0	1	0	0	0	0	0	0	0	0	0	0	0	0	0	0	1	0	0	0	0	0	0	0	0	0	0	0	1	0	0	1	0	0	0	1
M00569	Catechol meta-cleavage, catechol => acetyl-CoA / 4-methylcatechol => propanoyl-CoA	map01120	Microbial metabolism in diverse environments	NA	NA	NA	dmpD, xylF	2-hydroxymuconate-semialdehyde hydrolase [EC:3.7.1.9]	ec:3.7.1.9	K10216	NPP	2-hydroxymuconate-semialdehyde hydrolase	0	0	1	0	0	0	0	0	0	0	0	0	0	0	0	0	0	1	0	0	0	0	0	0	0	0	0	0	0	1	0	0	1	0	0	0	1
M00569	Catechol meta-cleavage, catechol => acetyl-CoA / 4-methylcatechol => propanoyl-CoA	map01220	Degradation of aromatic compounds	NA	NA	NA	dmpD, xylF	2-hydroxymuconate-semialdehyde hydrolase [EC:3.7.1.9]	ec:3.7.1.9	K10216	NPP	2-hydroxymuconate-semialdehyde hydrolase	0	0	1	0	0	0	0	0	0	0	0	0	0	0	0	0	0	1	0	0	0	0	0	0	0	0	0	0	0	1	0	0	1	0	0	0	1
M00038	Tryptophan metabolism, tryptophan => kynurenine => 2-aminomuconate	map00362	Benzoate degradation	NA	NA	NA	dmpC, xylG, praB	aminomuconate-semialdehyde/2-hydroxymuconate-6-semialdehyde dehydrogenase [EC:1.2.1.32 1.2.1.85]	ec:1.2.1.32	K10217	NPP	Aminomuconate-semialdehyde/2-hydroxymuconate-6-semialdehyde dehydrogenase	0	0	1	0	0	0	0	0	0	0	0	0	0	0	0	0	0	1	0	0	0	0	0	0	0	0	1	0	1	1	0	0	1	0	0	1	1
M00038	Tryptophan metabolism, tryptophan => kynurenine => 2-aminomuconate	map00362	Benzoate degradation	NA	NA	NA	dmpC, xylG, praB	aminomuconate-semialdehyde/2-hydroxymuconate-6-semialdehyde dehydrogenase [EC:1.2.1.32 1.2.1.85]	ec:1.2.1.85	K10217	NPP	Aminomuconate-semialdehyde/2-hydroxymuconate-6-semialdehyde dehydrogenase	0	0	1	0	0	0	0	0	0	0	0	0	0	0	0	0	0	1	0	0	0	0	0	0	0	0	1	0	1	1	0	0	1	0	0	1	1
M00569	Catechol meta-cleavage, catechol => acetyl-CoA / 4-methylcatechol => propanoyl-CoA	map00362	Benzoate degradation	NA	NA	NA	dmpC, xylG, praB	aminomuconate-semialdehyde/2-hydroxymuconate-6-semialdehyde dehydrogenase [EC:1.2.1.32 1.2.1.85]	ec:1.2.1.32	K10217	NPP	Aminomuconate-semialdehyde/2-hydroxymuconate-6-semialdehyde dehydrogenase	0	0	1	0	0	0	0	0	0	0	0	0	0	0	0	0	0	1	0	0	0	0	0	0	0	0	1	0	1	1	0	0	1	0	0	1	1
M00569	Catechol meta-cleavage, catechol => acetyl-CoA / 4-methylcatechol => propanoyl-CoA	map00362	Benzoate degradation	NA	NA	NA	dmpC, xylG, praB	aminomuconate-semialdehyde/2-hydroxymuconate-6-semialdehyde dehydrogenase [EC:1.2.1.32 1.2.1.85]	ec:1.2.1.85	K10217	NPP	Aminomuconate-semialdehyde/2-hydroxymuconate-6-semialdehyde dehydrogenase	0	0	1	0	0	0	0	0	0	0	0	0	0	0	0	0	0	1	0	0	0	0	0	0	0	0	1	0	1	1	0	0	1	0	0	1	1
M00038	Tryptophan metabolism, tryptophan => kynurenine => 2-aminomuconate	map00380	Tryptophan metabolism	NA	NA	NA	dmpC, xylG, praB	aminomuconate-semialdehyde/2-hydroxymuconate-6-semialdehyde dehydrogenase [EC:1.2.1.32 1.2.1.85]	ec:1.2.1.32	K10217	NPP	Aminomuconate-semialdehyde/2-hydroxymuconate-6-semialdehyde dehydrogenase	0	0	1	0	0	0	0	0	0	0	0	0	0	0	0	0	0	1	0	0	0	0	0	0	0	0	1	0	1	1	0	0	1	0	0	1	1
M00038	Tryptophan metabolism, tryptophan => kynurenine => 2-aminomuconate	map00380	Tryptophan metabolism	NA	NA	NA	dmpC, xylG, praB	aminomuconate-semialdehyde/2-hydroxymuconate-6-semialdehyde dehydrogenase [EC:1.2.1.32 1.2.1.85]	ec:1.2.1.85	K10217	NPP	Aminomuconate-semialdehyde/2-hydroxymuconate-6-semialdehyde dehydrogenase	0	0	1	0	0	0	0	0	0	0	0	0	0	0	0	0	0	1	0	0	0	0	0	0	0	0	1	0	1	1	0	0	1	0	0	1	1
M00569	Catechol meta-cleavage, catechol => acetyl-CoA / 4-methylcatechol => propanoyl-CoA	map00380	Tryptophan metabolism	NA	NA	NA	dmpC, xylG, praB	aminomuconate-semialdehyde/2-hydroxymuconate-6-semialdehyde dehydrogenase [EC:1.2.1.32 1.2.1.85]	ec:1.2.1.32	K10217	NPP	Aminomuconate-semialdehyde/2-hydroxymuconate-6-semialdehyde dehydrogenase	0	0	1	0	0	0	0	0	0	0	0	0	0	0	0	0	0	1	0	0	0	0	0	0	0	0	1	0	1	1	0	0	1	0	0	1	1
M00569	Catechol meta-cleavage, catechol => acetyl-CoA / 4-methylcatechol => propanoyl-CoA	map00380	Tryptophan metabolism	NA	NA	NA	dmpC, xylG, praB	aminomuconate-semialdehyde/2-hydroxymuconate-6-semialdehyde dehydrogenase [EC:1.2.1.32 1.2.1.85]	ec:1.2.1.85	K10217	NPP	Aminomuconate-semialdehyde/2-hydroxymuconate-6-semialdehyde dehydrogenase	0	0	1	0	0	0	0	0	0	0	0	0	0	0	0	0	0	1	0	0	0	0	0	0	0	0	1	0	1	1	0	0	1	0	0	1	1
M00038	Tryptophan metabolism, tryptophan => kynurenine => 2-aminomuconate	map00622	Xylene degradation	NA	NA	NA	dmpC, xylG, praB	aminomuconate-semialdehyde/2-hydroxymuconate-6-semialdehyde dehydrogenase [EC:1.2.1.32 1.2.1.85]	ec:1.2.1.32	K10217	NPP	Aminomuconate-semialdehyde/2-hydroxymuconate-6-semialdehyde dehydrogenase	0	0	1	0	0	0	0	0	0	0	0	0	0	0	0	0	0	1	0	0	0	0	0	0	0	0	1	0	1	1	0	0	1	0	0	1	1
M00038	Tryptophan metabolism, tryptophan => kynurenine => 2-aminomuconate	map00622	Xylene degradation	NA	NA	NA	dmpC, xylG, praB	aminomuconate-semialdehyde/2-hydroxymuconate-6-semialdehyde dehydrogenase [EC:1.2.1.32 1.2.1.85]	ec:1.2.1.85	K10217	NPP	Aminomuconate-semialdehyde/2-hydroxymuconate-6-semialdehyde dehydrogenase	0	0	1	0	0	0	0	0	0	0	0	0	0	0	0	0	0	1	0	0	0	0	0	0	0	0	1	0	1	1	0	0	1	0	0	1	1
M00569	Catechol meta-cleavage, catechol => acetyl-CoA / 4-methylcatechol => propanoyl-CoA	map00622	Xylene degradation	NA	NA	NA	dmpC, xylG, praB	aminomuconate-semialdehyde/2-hydroxymuconate-6-semialdehyde dehydrogenase [EC:1.2.1.32 1.2.1.85]	ec:1.2.1.32	K10217	NPP	Aminomuconate-semialdehyde/2-hydroxymuconate-6-semialdehyde dehydrogenase	0	0	1	0	0	0	0	0	0	0	0	0	0	0	0	0	0	1	0	0	0	0	0	0	0	0	1	0	1	1	0	0	1	0	0	1	1
M00569	Catechol meta-cleavage, catechol => acetyl-CoA / 4-methylcatechol => propanoyl-CoA	map00622	Xylene degradation	NA	NA	NA	dmpC, xylG, praB	aminomuconate-semialdehyde/2-hydroxymuconate-6-semialdehyde dehydrogenase [EC:1.2.1.32 1.2.1.85]	ec:1.2.1.85	K10217	NPP	Aminomuconate-semialdehyde/2-hydroxymuconate-6-semialdehyde dehydrogenase	0	0	1	0	0	0	0	0	0	0	0	0	0	0	0	0	0	1	0	0	0	0	0	0	0	0	1	0	1	1	0	0	1	0	0	1	1
M00038	Tryptophan metabolism, tryptophan => kynurenine => 2-aminomuconate	map01100	Metabolic pathways	NA	NA	NA	dmpC, xylG, praB	aminomuconate-semialdehyde/2-hydroxymuconate-6-semialdehyde dehydrogenase [EC:1.2.1.32 1.2.1.85]	ec:1.2.1.32	K10217	NPP	Aminomuconate-semialdehyde/2-hydroxymuconate-6-semialdehyde dehydrogenase	0	0	1	0	0	0	0	0	0	0	0	0	0	0	0	0	0	1	0	0	0	0	0	0	0	0	1	0	1	1	0	0	1	0	0	1	1
M00038	Tryptophan metabolism, tryptophan => kynurenine => 2-aminomuconate	map01100	Metabolic pathways	NA	NA	NA	dmpC, xylG, praB	aminomuconate-semialdehyde/2-hydroxymuconate-6-semialdehyde dehydrogenase [EC:1.2.1.32 1.2.1.85]	ec:1.2.1.85	K10217	NPP	Aminomuconate-semialdehyde/2-hydroxymuconate-6-semialdehyde dehydrogenase	0	0	1	0	0	0	0	0	0	0	0	0	0	0	0	0	0	1	0	0	0	0	0	0	0	0	1	0	1	1	0	0	1	0	0	1	1
M00569	Catechol meta-cleavage, catechol => acetyl-CoA / 4-methylcatechol => propanoyl-CoA	map01100	Metabolic pathways	NA	NA	NA	dmpC, xylG, praB	aminomuconate-semialdehyde/2-hydroxymuconate-6-semialdehyde dehydrogenase [EC:1.2.1.32 1.2.1.85]	ec:1.2.1.32	K10217	NPP	Aminomuconate-semialdehyde/2-hydroxymuconate-6-semialdehyde dehydrogenase	0	0	1	0	0	0	0	0	0	0	0	0	0	0	0	0	0	1	0	0	0	0	0	0	0	0	1	0	1	1	0	0	1	0	0	1	1
M00569	Catechol meta-cleavage, catechol => acetyl-CoA / 4-methylcatechol => propanoyl-CoA	map01100	Metabolic pathways	NA	NA	NA	dmpC, xylG, praB	aminomuconate-semialdehyde/2-hydroxymuconate-6-semialdehyde dehydrogenase [EC:1.2.1.32 1.2.1.85]	ec:1.2.1.85	K10217	NPP	Aminomuconate-semialdehyde/2-hydroxymuconate-6-semialdehyde dehydrogenase	0	0	1	0	0	0	0	0	0	0	0	0	0	0	0	0	0	1	0	0	0	0	0	0	0	0	1	0	1	1	0	0	1	0	0	1	1
M00038	Tryptophan metabolism, tryptophan => kynurenine => 2-aminomuconate	map01120	Microbial metabolism in diverse environments	NA	NA	NA	dmpC, xylG, praB	aminomuconate-semialdehyde/2-hydroxymuconate-6-semialdehyde dehydrogenase [EC:1.2.1.32 1.2.1.85]	ec:1.2.1.32	K10217	NPP	Aminomuconate-semialdehyde/2-hydroxymuconate-6-semialdehyde dehydrogenase	0	0	1	0	0	0	0	0	0	0	0	0	0	0	0	0	0	1	0	0	0	0	0	0	0	0	1	0	1	1	0	0	1	0	0	1	1
M00038	Tryptophan metabolism, tryptophan => kynurenine => 2-aminomuconate	map01120	Microbial metabolism in diverse environments	NA	NA	NA	dmpC, xylG, praB	aminomuconate-semialdehyde/2-hydroxymuconate-6-semialdehyde dehydrogenase [EC:1.2.1.32 1.2.1.85]	ec:1.2.1.85	K10217	NPP	Aminomuconate-semialdehyde/2-hydroxymuconate-6-semialdehyde dehydrogenase	0	0	1	0	0	0	0	0	0	0	0	0	0	0	0	0	0	1	0	0	0	0	0	0	0	0	1	0	1	1	0	0	1	0	0	1	1
M00569	Catechol meta-cleavage, catechol => acetyl-CoA / 4-methylcatechol => propanoyl-CoA	map01120	Microbial metabolism in diverse environments	NA	NA	NA	dmpC, xylG, praB	aminomuconate-semialdehyde/2-hydroxymuconate-6-semialdehyde dehydrogenase [EC:1.2.1.32 1.2.1.85]	ec:1.2.1.32	K10217	NPP	Aminomuconate-semialdehyde/2-hydroxymuconate-6-semialdehyde dehydrogenase	0	0	1	0	0	0	0	0	0	0	0	0	0	0	0	0	0	1	0	0	0	0	0	0	0	0	1	0	1	1	0	0	1	0	0	1	1
M00569	Catechol meta-cleavage, catechol => acetyl-CoA / 4-methylcatechol => propanoyl-CoA	map01120	Microbial metabolism in diverse environments	NA	NA	NA	dmpC, xylG, praB	aminomuconate-semialdehyde/2-hydroxymuconate-6-semialdehyde dehydrogenase [EC:1.2.1.32 1.2.1.85]	ec:1.2.1.85	K10217	NPP	Aminomuconate-semialdehyde/2-hydroxymuconate-6-semialdehyde dehydrogenase	0	0	1	0	0	0	0	0	0	0	0	0	0	0	0	0	0	1	0	0	0	0	0	0	0	0	1	0	1	1	0	0	1	0	0	1	1
M00038	Tryptophan metabolism, tryptophan => kynurenine => 2-aminomuconate	map01220	Degradation of aromatic compounds	NA	NA	NA	dmpC, xylG, praB	aminomuconate-semialdehyde/2-hydroxymuconate-6-semialdehyde dehydrogenase [EC:1.2.1.32 1.2.1.85]	ec:1.2.1.32	K10217	NPP	Aminomuconate-semialdehyde/2-hydroxymuconate-6-semialdehyde dehydrogenase	0	0	1	0	0	0	0	0	0	0	0	0	0	0	0	0	0	1	0	0	0	0	0	0	0	0	1	0	1	1	0	0	1	0	0	1	1
M00038	Tryptophan metabolism, tryptophan => kynurenine => 2-aminomuconate	map01220	Degradation of aromatic compounds	NA	NA	NA	dmpC, xylG, praB	aminomuconate-semialdehyde/2-hydroxymuconate-6-semialdehyde dehydrogenase [EC:1.2.1.32 1.2.1.85]	ec:1.2.1.85	K10217	NPP	Aminomuconate-semialdehyde/2-hydroxymuconate-6-semialdehyde dehydrogenase	0	0	1	0	0	0	0	0	0	0	0	0	0	0	0	0	0	1	0	0	0	0	0	0	0	0	1	0	1	1	0	0	1	0	0	1	1
M00569	Catechol meta-cleavage, catechol => acetyl-CoA / 4-methylcatechol => propanoyl-CoA	map01220	Degradation of aromatic compounds	NA	NA	NA	dmpC, xylG, praB	aminomuconate-semialdehyde/2-hydroxymuconate-6-semialdehyde dehydrogenase [EC:1.2.1.32 1.2.1.85]	ec:1.2.1.32	K10217	NPP	Aminomuconate-semialdehyde/2-hydroxymuconate-6-semialdehyde dehydrogenase	0	0	1	0	0	0	0	0	0	0	0	0	0	0	0	0	0	1	0	0	0	0	0	0	0	0	1	0	1	1	0	0	1	0	0	1	1
M00569	Catechol meta-cleavage, catechol => acetyl-CoA / 4-methylcatechol => propanoyl-CoA	map01220	Degradation of aromatic compounds	NA	NA	NA	dmpC, xylG, praB	aminomuconate-semialdehyde/2-hydroxymuconate-6-semialdehyde dehydrogenase [EC:1.2.1.32 1.2.1.85]	ec:1.2.1.85	K10217	NPP	Aminomuconate-semialdehyde/2-hydroxymuconate-6-semialdehyde dehydrogenase	0	0	1	0	0	0	0	0	0	0	0	0	0	0	0	0	0	1	0	0	0	0	0	0	0	0	1	0	1	1	0	0	1	0	0	1	1
M00534	Naphthalene degradation, naphthalene => salicylate	map00626	Naphthalene degradation	NA	NA	NA	nahD	2-hydroxychromene-2-carboxylate isomerase [EC:5.99.1.4]	ec:5.99.1.4	K14584	NPP	2-hydroxychromene-2-carboxylate isomerase	0	0	0	1	0	0	0	0	1	0	0	0	0	0	0	0	0	0	0	0	0	0	0	0	0	0	0	0	0	0	0	1	0	0	0	0	0
M00534	Naphthalene degradation, naphthalene => salicylate	map01100	Metabolic pathways	NA	NA	NA	nahD	2-hydroxychromene-2-carboxylate isomerase [EC:5.99.1.4]	ec:5.99.1.4	K14584	NPP	2-hydroxychromene-2-carboxylate isomerase	0	0	0	1	0	0	0	0	1	0	0	0	0	0	0	0	0	0	0	0	0	0	0	0	0	0	0	0	0	0	0	1	0	0	0	0	0
M00534	Naphthalene degradation, naphthalene => salicylate	map01120	Microbial metabolism in diverse environments	NA	NA	NA	nahD	2-hydroxychromene-2-carboxylate isomerase [EC:5.99.1.4]	ec:5.99.1.4	K14584	NPP	2-hydroxychromene-2-carboxylate isomerase	0	0	0	1	0	0	0	0	1	0	0	0	0	0	0	0	0	0	0	0	0	0	0	0	0	0	0	0	0	0	0	1	0	0	0	0	0
M00534	Naphthalene degradation, naphthalene => salicylate	map01220	Degradation of aromatic compounds	NA	NA	NA	nahD	2-hydroxychromene-2-carboxylate isomerase [EC:5.99.1.4]	ec:5.99.1.4	K14584	NPP	2-hydroxychromene-2-carboxylate isomerase	0	0	0	1	0	0	0	0	1	0	0	0	0	0	0	0	0	0	0	0	0	0	0	0	0	0	0	0	0	0	0	1	0	0	0	0	0
NA	NA	map00071	Fatty acid degradation	NA	NA	NA	rubB, alkT	rubredoxin---NAD+ reductase [EC:1.18.1.1]	ec:1.18.1.1	K21738	HDP	Rubredoxin---NAD+ reductase	0	0	0	0	0	0	0	0	0	0	0	0	1	0	0	0	0	0	0	0	0	0	0	0	0	0	0	0	0	0	0	0	0	0	0	0	0
M00569	Catechol meta-cleavage, catechol => acetyl-CoA / 4-methylcatechol => propanoyl-CoA	map00362	Benzoate degradation	NA	NA	NA	bphI, xylK, nahM, tesG	4-hydroxy-2-oxovalerate/4-hydroxy-2-oxohexanoate aldolase [EC:4.1.3.39 4.1.3.43]	ec:4.1.3.39	K18365	NPP	4-hydroxy-2-oxovalerate/4-hydroxy-2-oxohexanoate aldolase	0	0	0	0	0	0	0	0	0	0	0	0	0	0	0	1	0	0	0	0	0	0	0	0	0	0	0	0	0	1	0	0	0	0	0	0	1
M00569	Catechol meta-cleavage, catechol => acetyl-CoA / 4-methylcatechol => propanoyl-CoA	map00362	Benzoate degradation	NA	NA	NA	bphI, xylK, nahM, tesG	4-hydroxy-2-oxovalerate/4-hydroxy-2-oxohexanoate aldolase [EC:4.1.3.39 4.1.3.43]	ec:4.1.3.43	K18365	NPP	4-hydroxy-2-oxovalerate/4-hydroxy-2-oxohexanoate aldolase	0	0	0	0	0	0	0	0	0	0	0	0	0	0	0	1	0	0	0	0	0	0	0	0	0	0	0	0	0	1	0	0	0	0	0	0	1
M00569	Catechol meta-cleavage, catechol => acetyl-CoA / 4-methylcatechol => propanoyl-CoA	map00621	Dioxin degradation	NA	NA	NA	bphI, xylK, nahM, tesG	4-hydroxy-2-oxovalerate/4-hydroxy-2-oxohexanoate aldolase [EC:4.1.3.39 4.1.3.43]	ec:4.1.3.39	K18365	NPP	4-hydroxy-2-oxovalerate/4-hydroxy-2-oxohexanoate aldolase	0	0	0	0	0	0	0	0	0	0	0	0	0	0	0	1	0	0	0	0	0	0	0	0	0	0	0	0	0	1	0	0	0	0	0	0	1
M00569	Catechol meta-cleavage, catechol => acetyl-CoA / 4-methylcatechol => propanoyl-CoA	map00621	Dioxin degradation	NA	NA	NA	bphI, xylK, nahM, tesG	4-hydroxy-2-oxovalerate/4-hydroxy-2-oxohexanoate aldolase [EC:4.1.3.39 4.1.3.43]	ec:4.1.3.43	K18365	NPP	4-hydroxy-2-oxovalerate/4-hydroxy-2-oxohexanoate aldolase	0	0	0	0	0	0	0	0	0	0	0	0	0	0	0	1	0	0	0	0	0	0	0	0	0	0	0	0	0	1	0	0	0	0	0	0	1
M00569	Catechol meta-cleavage, catechol => acetyl-CoA / 4-methylcatechol => propanoyl-CoA	map00622	Xylene degradation	NA	NA	NA	bphI, xylK, nahM, tesG	4-hydroxy-2-oxovalerate/4-hydroxy-2-oxohexanoate aldolase [EC:4.1.3.39 4.1.3.43]	ec:4.1.3.39	K18365	NPP	4-hydroxy-2-oxovalerate/4-hydroxy-2-oxohexanoate aldolase	0	0	0	0	0	0	0	0	0	0	0	0	0	0	0	1	0	0	0	0	0	0	0	0	0	0	0	0	0	1	0	0	0	0	0	0	1
M00569	Catechol meta-cleavage, catechol => acetyl-CoA / 4-methylcatechol => propanoyl-CoA	map00622	Xylene degradation	NA	NA	NA	bphI, xylK, nahM, tesG	4-hydroxy-2-oxovalerate/4-hydroxy-2-oxohexanoate aldolase [EC:4.1.3.39 4.1.3.43]	ec:4.1.3.43	K18365	NPP	4-hydroxy-2-oxovalerate/4-hydroxy-2-oxohexanoate aldolase	0	0	0	0	0	0	0	0	0	0	0	0	0	0	0	1	0	0	0	0	0	0	0	0	0	0	0	0	0	1	0	0	0	0	0	0	1
M00569	Catechol meta-cleavage, catechol => acetyl-CoA / 4-methylcatechol => propanoyl-CoA	map00984	Steroid degradation	NA	NA	NA	bphI, xylK, nahM, tesG	4-hydroxy-2-oxovalerate/4-hydroxy-2-oxohexanoate aldolase [EC:4.1.3.39 4.1.3.43]	ec:4.1.3.39	K18365	NPP	4-hydroxy-2-oxovalerate/4-hydroxy-2-oxohexanoate aldolase	0	0	0	0	0	0	0	0	0	0	0	0	0	0	0	1	0	0	0	0	0	0	0	0	0	0	0	0	0	1	0	0	0	0	0	0	1
M00569	Catechol meta-cleavage, catechol => acetyl-CoA / 4-methylcatechol => propanoyl-CoA	map00984	Steroid degradation	NA	NA	NA	bphI, xylK, nahM, tesG	4-hydroxy-2-oxovalerate/4-hydroxy-2-oxohexanoate aldolase [EC:4.1.3.39 4.1.3.43]	ec:4.1.3.43	K18365	NPP	4-hydroxy-2-oxovalerate/4-hydroxy-2-oxohexanoate aldolase	0	0	0	0	0	0	0	0	0	0	0	0	0	0	0	1	0	0	0	0	0	0	0	0	0	0	0	0	0	1	0	0	0	0	0	0	1
M00569	Catechol meta-cleavage, catechol => acetyl-CoA / 4-methylcatechol => propanoyl-CoA	map01100	Metabolic pathways	NA	NA	NA	bphI, xylK, nahM, tesG	4-hydroxy-2-oxovalerate/4-hydroxy-2-oxohexanoate aldolase [EC:4.1.3.39 4.1.3.43]	ec:4.1.3.39	K18365	NPP	4-hydroxy-2-oxovalerate/4-hydroxy-2-oxohexanoate aldolase	0	0	0	0	0	0	0	0	0	0	0	0	0	0	0	1	0	0	0	0	0	0	0	0	0	0	0	0	0	1	0	0	0	0	0	0	1
M00569	Catechol meta-cleavage, catechol => acetyl-CoA / 4-methylcatechol => propanoyl-CoA	map01100	Metabolic pathways	NA	NA	NA	bphI, xylK, nahM, tesG	4-hydroxy-2-oxovalerate/4-hydroxy-2-oxohexanoate aldolase [EC:4.1.3.39 4.1.3.43]	ec:4.1.3.43	K18365	NPP	4-hydroxy-2-oxovalerate/4-hydroxy-2-oxohexanoate aldolase	0	0	0	0	0	0	0	0	0	0	0	0	0	0	0	1	0	0	0	0	0	0	0	0	0	0	0	0	0	1	0	0	0	0	0	0	1
M00569	Catechol meta-cleavage, catechol => acetyl-CoA / 4-methylcatechol => propanoyl-CoA	map01120	Microbial metabolism in diverse environments	NA	NA	NA	bphI, xylK, nahM, tesG	4-hydroxy-2-oxovalerate/4-hydroxy-2-oxohexanoate aldolase [EC:4.1.3.39 4.1.3.43]	ec:4.1.3.39	K18365	NPP	4-hydroxy-2-oxovalerate/4-hydroxy-2-oxohexanoate aldolase	0	0	0	0	0	0	0	0	0	0	0	0	0	0	0	1	0	0	0	0	0	0	0	0	0	0	0	0	0	1	0	0	0	0	0	0	1
M00569	Catechol meta-cleavage, catechol => acetyl-CoA / 4-methylcatechol => propanoyl-CoA	map01120	Microbial metabolism in diverse environments	NA	NA	NA	bphI, xylK, nahM, tesG	4-hydroxy-2-oxovalerate/4-hydroxy-2-oxohexanoate aldolase [EC:4.1.3.39 4.1.3.43]	ec:4.1.3.43	K18365	NPP	4-hydroxy-2-oxovalerate/4-hydroxy-2-oxohexanoate aldolase	0	0	0	0	0	0	0	0	0	0	0	0	0	0	0	1	0	0	0	0	0	0	0	0	0	0	0	0	0	1	0	0	0	0	0	0	1
M00569	Catechol meta-cleavage, catechol => acetyl-CoA / 4-methylcatechol => propanoyl-CoA	map01220	Degradation of aromatic compounds	NA	NA	NA	bphI, xylK, nahM, tesG	4-hydroxy-2-oxovalerate/4-hydroxy-2-oxohexanoate aldolase [EC:4.1.3.39 4.1.3.43]	ec:4.1.3.39	K18365	NPP	4-hydroxy-2-oxovalerate/4-hydroxy-2-oxohexanoate aldolase	0	0	0	0	0	0	0	0	0	0	0	0	0	0	0	1	0	0	0	0	0	0	0	0	0	0	0	0	0	1	0	0	0	0	0	0	1
M00569	Catechol meta-cleavage, catechol => acetyl-CoA / 4-methylcatechol => propanoyl-CoA	map01220	Degradation of aromatic compounds	NA	NA	NA	bphI, xylK, nahM, tesG	4-hydroxy-2-oxovalerate/4-hydroxy-2-oxohexanoate aldolase [EC:4.1.3.39 4.1.3.43]	ec:4.1.3.43	K18365	NPP	4-hydroxy-2-oxovalerate/4-hydroxy-2-oxohexanoate aldolase	0	0	0	0	0	0	0	0	0	0	0	0	0	0	0	1	0	0	0	0	0	0	0	0	0	0	0	0	0	1	0	0	0	0	0	0	1
M00569	Catechol meta-cleavage, catechol => acetyl-CoA / 4-methylcatechol => propanoyl-CoA	map00362	Benzoate degradation	Fermentation	Mixed acid: ethanol, Acetyl-CoA to acetylaldehyde (reversible)	acetaldehyde/propanal dehydrogenase [EC:1.2.1.10 1.2.1.87]	bphJ, xylQ, nahO, tesF	acetaldehyde/propanal dehydrogenase [EC:1.2.1.10 1.2.1.87]	ec:1.2.1.10	K18366	NPP	Acetaldehyde/propanal dehydrogenase	0	0	0	0	0	0	0	0	0	0	0	0	0	0	0	1	0	0	0	0	0	0	0	0	0	0	0	0	0	1	0	0	0	0	0	0	1
M00569	Catechol meta-cleavage, catechol => acetyl-CoA / 4-methylcatechol => propanoyl-CoA	map00362	Benzoate degradation	Fermentation	Mixed acid: ethanol, Acetyl-CoA to acetylaldehyde (reversible)	acetaldehyde/propanal dehydrogenase [EC:1.2.1.10 1.2.1.87]	bphJ, xylQ, nahO, tesF	acetaldehyde/propanal dehydrogenase [EC:1.2.1.10 1.2.1.87]	ec:1.2.1.87	K18366	NPP	Acetaldehyde/propanal dehydrogenase	0	0	0	0	0	0	0	0	0	0	0	0	0	0	0	1	0	0	0	0	0	0	0	0	0	0	0	0	0	1	0	0	0	0	0	0	1
M00569	Catechol meta-cleavage, catechol => acetyl-CoA / 4-methylcatechol => propanoyl-CoA	map00620	Pyruvate metabolism	Fermentation	Mixed acid: ethanol, Acetyl-CoA to acetylaldehyde (reversible)	acetaldehyde/propanal dehydrogenase [EC:1.2.1.10 1.2.1.87]	bphJ, xylQ, nahO, tesF	acetaldehyde/propanal dehydrogenase [EC:1.2.1.10 1.2.1.87]	ec:1.2.1.10	K18366	NPP	Acetaldehyde/propanal dehydrogenase	0	0	0	0	0	0	0	0	0	0	0	0	0	0	0	1	0	0	0	0	0	0	0	0	0	0	0	0	0	1	0	0	0	0	0	0	1
M00569	Catechol meta-cleavage, catechol => acetyl-CoA / 4-methylcatechol => propanoyl-CoA	map00620	Pyruvate metabolism	Fermentation	Mixed acid: ethanol, Acetyl-CoA to acetylaldehyde (reversible)	acetaldehyde/propanal dehydrogenase [EC:1.2.1.10 1.2.1.87]	bphJ, xylQ, nahO, tesF	acetaldehyde/propanal dehydrogenase [EC:1.2.1.10 1.2.1.87]	ec:1.2.1.87	K18366	NPP	Acetaldehyde/propanal dehydrogenase	0	0	0	0	0	0	0	0	0	0	0	0	0	0	0	1	0	0	0	0	0	0	0	0	0	0	0	0	0	1	0	0	0	0	0	0	1
M00569	Catechol meta-cleavage, catechol => acetyl-CoA / 4-methylcatechol => propanoyl-CoA	map00621	Dioxin degradation	Fermentation	Mixed acid: ethanol, Acetyl-CoA to acetylaldehyde (reversible)	acetaldehyde/propanal dehydrogenase [EC:1.2.1.10 1.2.1.87]	bphJ, xylQ, nahO, tesF	acetaldehyde/propanal dehydrogenase [EC:1.2.1.10 1.2.1.87]	ec:1.2.1.10	K18366	NPP	Acetaldehyde/propanal dehydrogenase	0	0	0	0	0	0	0	0	0	0	0	0	0	0	0	1	0	0	0	0	0	0	0	0	0	0	0	0	0	1	0	0	0	0	0	0	1
M00569	Catechol meta-cleavage, catechol => acetyl-CoA / 4-methylcatechol => propanoyl-CoA	map00621	Dioxin degradation	Fermentation	Mixed acid: ethanol, Acetyl-CoA to acetylaldehyde (reversible)	acetaldehyde/propanal dehydrogenase [EC:1.2.1.10 1.2.1.87]	bphJ, xylQ, nahO, tesF	acetaldehyde/propanal dehydrogenase [EC:1.2.1.10 1.2.1.87]	ec:1.2.1.87	K18366	NPP	Acetaldehyde/propanal dehydrogenase	0	0	0	0	0	0	0	0	0	0	0	0	0	0	0	1	0	0	0	0	0	0	0	0	0	0	0	0	0	1	0	0	0	0	0	0	1
M00569	Catechol meta-cleavage, catechol => acetyl-CoA / 4-methylcatechol => propanoyl-CoA	map00622	Xylene degradation	Fermentation	Mixed acid: ethanol, Acetyl-CoA to acetylaldehyde (reversible)	acetaldehyde/propanal dehydrogenase [EC:1.2.1.10 1.2.1.87]	bphJ, xylQ, nahO, tesF	acetaldehyde/propanal dehydrogenase [EC:1.2.1.10 1.2.1.87]	ec:1.2.1.10	K18366	NPP	Acetaldehyde/propanal dehydrogenase	0	0	0	0	0	0	0	0	0	0	0	0	0	0	0	1	0	0	0	0	0	0	0	0	0	0	0	0	0	1	0	0	0	0	0	0	1
M00569	Catechol meta-cleavage, catechol => acetyl-CoA / 4-methylcatechol => propanoyl-CoA	map00622	Xylene degradation	Fermentation	Mixed acid: ethanol, Acetyl-CoA to acetylaldehyde (reversible)	acetaldehyde/propanal dehydrogenase [EC:1.2.1.10 1.2.1.87]	bphJ, xylQ, nahO, tesF	acetaldehyde/propanal dehydrogenase [EC:1.2.1.10 1.2.1.87]	ec:1.2.1.87	K18366	NPP	Acetaldehyde/propanal dehydrogenase	0	0	0	0	0	0	0	0	0	0	0	0	0	0	0	1	0	0	0	0	0	0	0	0	0	0	0	0	0	1	0	0	0	0	0	0	1
M00569	Catechol meta-cleavage, catechol => acetyl-CoA / 4-methylcatechol => propanoyl-CoA	map00650	Butanoate metabolism	Fermentation	Mixed acid: ethanol, Acetyl-CoA to acetylaldehyde (reversible)	acetaldehyde/propanal dehydrogenase [EC:1.2.1.10 1.2.1.87]	bphJ, xylQ, nahO, tesF	acetaldehyde/propanal dehydrogenase [EC:1.2.1.10 1.2.1.87]	ec:1.2.1.10	K18366	NPP	Acetaldehyde/propanal dehydrogenase	0	0	0	0	0	0	0	0	0	0	0	0	0	0	0	1	0	0	0	0	0	0	0	0	0	0	0	0	0	1	0	0	0	0	0	0	1
M00569	Catechol meta-cleavage, catechol => acetyl-CoA / 4-methylcatechol => propanoyl-CoA	map00650	Butanoate metabolism	Fermentation	Mixed acid: ethanol, Acetyl-CoA to acetylaldehyde (reversible)	acetaldehyde/propanal dehydrogenase [EC:1.2.1.10 1.2.1.87]	bphJ, xylQ, nahO, tesF	acetaldehyde/propanal dehydrogenase [EC:1.2.1.10 1.2.1.87]	ec:1.2.1.87	K18366	NPP	Acetaldehyde/propanal dehydrogenase	0	0	0	0	0	0	0	0	0	0	0	0	0	0	0	1	0	0	0	0	0	0	0	0	0	0	0	0	0	1	0	0	0	0	0	0	1
M00569	Catechol meta-cleavage, catechol => acetyl-CoA / 4-methylcatechol => propanoyl-CoA	map00984	Steroid degradation	Fermentation	Mixed acid: ethanol, Acetyl-CoA to acetylaldehyde (reversible)	acetaldehyde/propanal dehydrogenase [EC:1.2.1.10 1.2.1.87]	bphJ, xylQ, nahO, tesF	acetaldehyde/propanal dehydrogenase [EC:1.2.1.10 1.2.1.87]	ec:1.2.1.10	K18366	NPP	Acetaldehyde/propanal dehydrogenase	0	0	0	0	0	0	0	0	0	0	0	0	0	0	0	1	0	0	0	0	0	0	0	0	0	0	0	0	0	1	0	0	0	0	0	0	1
M00569	Catechol meta-cleavage, catechol => acetyl-CoA / 4-methylcatechol => propanoyl-CoA	map00984	Steroid degradation	Fermentation	Mixed acid: ethanol, Acetyl-CoA to acetylaldehyde (reversible)	acetaldehyde/propanal dehydrogenase [EC:1.2.1.10 1.2.1.87]	bphJ, xylQ, nahO, tesF	acetaldehyde/propanal dehydrogenase [EC:1.2.1.10 1.2.1.87]	ec:1.2.1.87	K18366	NPP	Acetaldehyde/propanal dehydrogenase	0	0	0	0	0	0	0	0	0	0	0	0	0	0	0	1	0	0	0	0	0	0	0	0	0	0	0	0	0	1	0	0	0	0	0	0	1
M00569	Catechol meta-cleavage, catechol => acetyl-CoA / 4-methylcatechol => propanoyl-CoA	map01100	Metabolic pathways	Fermentation	Mixed acid: ethanol, Acetyl-CoA to acetylaldehyde (reversible)	acetaldehyde/propanal dehydrogenase [EC:1.2.1.10 1.2.1.87]	bphJ, xylQ, nahO, tesF	acetaldehyde/propanal dehydrogenase [EC:1.2.1.10 1.2.1.87]	ec:1.2.1.10	K18366	NPP	Acetaldehyde/propanal dehydrogenase	0	0	0	0	0	0	0	0	0	0	0	0	0	0	0	1	0	0	0	0	0	0	0	0	0	0	0	0	0	1	0	0	0	0	0	0	1
M00569	Catechol meta-cleavage, catechol => acetyl-CoA / 4-methylcatechol => propanoyl-CoA	map01100	Metabolic pathways	Fermentation	Mixed acid: ethanol, Acetyl-CoA to acetylaldehyde (reversible)	acetaldehyde/propanal dehydrogenase [EC:1.2.1.10 1.2.1.87]	bphJ, xylQ, nahO, tesF	acetaldehyde/propanal dehydrogenase [EC:1.2.1.10 1.2.1.87]	ec:1.2.1.87	K18366	NPP	Acetaldehyde/propanal dehydrogenase	0	0	0	0	0	0	0	0	0	0	0	0	0	0	0	1	0	0	0	0	0	0	0	0	0	0	0	0	0	1	0	0	0	0	0	0	1
M00569	Catechol meta-cleavage, catechol => acetyl-CoA / 4-methylcatechol => propanoyl-CoA	map01120	Microbial metabolism in diverse environments	Fermentation	Mixed acid: ethanol, Acetyl-CoA to acetylaldehyde (reversible)	acetaldehyde/propanal dehydrogenase [EC:1.2.1.10 1.2.1.87]	bphJ, xylQ, nahO, tesF	acetaldehyde/propanal dehydrogenase [EC:1.2.1.10 1.2.1.87]	ec:1.2.1.10	K18366	NPP	Acetaldehyde/propanal dehydrogenase	0	0	0	0	0	0	0	0	0	0	0	0	0	0	0	1	0	0	0	0	0	0	0	0	0	0	0	0	0	1	0	0	0	0	0	0	1
M00569	Catechol meta-cleavage, catechol => acetyl-CoA / 4-methylcatechol => propanoyl-CoA	map01120	Microbial metabolism in diverse environments	Fermentation	Mixed acid: ethanol, Acetyl-CoA to acetylaldehyde (reversible)	acetaldehyde/propanal dehydrogenase [EC:1.2.1.10 1.2.1.87]	bphJ, xylQ, nahO, tesF	acetaldehyde/propanal dehydrogenase [EC:1.2.1.10 1.2.1.87]	ec:1.2.1.87	K18366	NPP	Acetaldehyde/propanal dehydrogenase	0	0	0	0	0	0	0	0	0	0	0	0	0	0	0	1	0	0	0	0	0	0	0	0	0	0	0	0	0	1	0	0	0	0	0	0	1
M00569	Catechol meta-cleavage, catechol => acetyl-CoA / 4-methylcatechol => propanoyl-CoA	map01220	Degradation of aromatic compounds	Fermentation	Mixed acid: ethanol, Acetyl-CoA to acetylaldehyde (reversible)	acetaldehyde/propanal dehydrogenase [EC:1.2.1.10 1.2.1.87]	bphJ, xylQ, nahO, tesF	acetaldehyde/propanal dehydrogenase [EC:1.2.1.10 1.2.1.87]	ec:1.2.1.10	K18366	NPP	Acetaldehyde/propanal dehydrogenase	0	0	0	0	0	0	0	0	0	0	0	0	0	0	0	1	0	0	0	0	0	0	0	0	0	0	0	0	0	1	0	0	0	0	0	0	1
M00569	Catechol meta-cleavage, catechol => acetyl-CoA / 4-methylcatechol => propanoyl-CoA	map01220	Degradation of aromatic compounds	Fermentation	Mixed acid: ethanol, Acetyl-CoA to acetylaldehyde (reversible)	acetaldehyde/propanal dehydrogenase [EC:1.2.1.10 1.2.1.87]	bphJ, xylQ, nahO, tesF	acetaldehyde/propanal dehydrogenase [EC:1.2.1.10 1.2.1.87]	ec:1.2.1.87	K18366	NPP	Acetaldehyde/propanal dehydrogenase	0	0	0	0	0	0	0	0	0	0	0	0	0	0	0	1	0	0	0	0	0	0	0	0	0	0	0	0	0	1	0	0	0	0	0	0	1
[truncated: 5 more columns]
