# Supplementary material for: rbims: an R package for integrative functional profiling and pathway-level discrimination in metagenome-assembled genomes
Source: Front Bioinform. 2026 Jul 13;6:1831383. doi: 10.3389/fbinf.2026.1831383 (PMC13402278; doi:10.3389/fbinf.2026.1831383)
Supplement: Supplementary file 2 [file DataSheet2.csv]

Module	Module_description	Pathway	Pathway_description	Cycle	Pathway_cycle	Detail_cycle	Genes	Gene_description	Enzyme	KO	rbims_pathway	rbims_sub_pathway	g_Celeribacter_5m_0	s_Planktomarina_temperata_5m_1	s_Marinobacter_salarius_5m_10	s_Alcanivorax_jadensis_5m_11	s_Lentibacter_algarum_5m_13	g_Henriciella_5m_15	g_Oleibacter_5m_18	s_Thalassolituus_oleivorans_5m_19	o_Pseudomonadales_5m_2	g_Alcanivorax_5m_25	g_Flavobacterium_5m_26	g_Hyphomonas_5m_32	g_Hyphomonas_5m_33	g_Pseudophaeobacter_5m_37	g_Tateyamaria_5m_8	g_Glaciecola_5m_9	g_Celeribacter_5m_10	s_Marinobacter_salarius_5m_14	g_Flavobacterium_5m_16	g_Alcanivorax_5m_18	g_Tateyamaria_5m_25	g_Pseudophaeobacter_5m_3	s_Thalassolituus_oleivorans_5m_5	s_Lentibacter_algarum_5m_7	g_Sulfitobacter_700m_0	g_Paracoccus_700m_1	g_Dokdonia_700m_12	g_Oleibacter_700m_15	g_Olleya_700m_17	g_Glaciecola_700m_18	g_Alteromonas_700m_2	g_Alcanivorax_700m_20	s_Marinobacter_salarius_700m_3	g_Pseudophaeobacter_700m_8	g_Pseudophaeobacter_700m_13	g_Olleya_700m_14	g_Glaciecola_700m_16
NA	NA	NA	NA	NA	NA	NA	K07080	uncharacterized protein	NA	K07080	NA	NA	6	0	3	0	1	1	0	0	0	0	0	1	1	1	3	0	6	3	0	0	2	1	0	1	2	5	0	0	0	0	0	0	3	1	1	0	0
NA	NA	NA	NA	NA	NA	NA	hsdS	type I restriction enzyme, S subunit [EC:3.1.21.3]	ec:3.1.21.3	K01154	NA	NA	1	0	2	0	0	1	2	4	0	1	0	0	0	1	2	2	0	3	1	1	0	0	3	0	0	0	1	5	1	1	1	1	1	0	0	1	1
M00034	Methionine salvage pathway	map00230	Purine metabolism	NA	NA	NA	LACC1, yfiH	purine-nucleoside/S-methyl-5'-thioadenosine phosphorylase / adenosine deaminase [EC:2.4.2.1 2.4.2.28 3.5.4.4]	ec:2.4.2.1	K05810	NA	NA	1	0	1	1	1	1	1	1	1	1	0	1	1	1	1	1	1	1	0	1	1	1	1	1	1	1	0	1	0	1	1	1	1	1	1	0	1
M00034	Methionine salvage pathway	map00230	Purine metabolism	NA	NA	NA	LACC1, yfiH	purine-nucleoside/S-methyl-5'-thioadenosine phosphorylase / adenosine deaminase [EC:2.4.2.1 2.4.2.28 3.5.4.4]	ec:2.4.2.28	K05810	NA	NA	1	0	1	1	1	1	1	1	1	1	0	1	1	1	1	1	1	1	0	1	1	1	1	1	1	1	0	1	0	1	1	1	1	1	1	0	1
M00034	Methionine salvage pathway	map00230	Purine metabolism	NA	NA	NA	LACC1, yfiH	purine-nucleoside/S-methyl-5'-thioadenosine phosphorylase / adenosine deaminase [EC:2.4.2.1 2.4.2.28 3.5.4.4]	ec:3.5.4.4	K05810	NA	NA	1	0	1	1	1	1	1	1	1	1	0	1	1	1	1	1	1	1	0	1	1	1	1	1	1	1	0	1	0	1	1	1	1	1	1	0	1
M00958	Adenine ribonucleotide degradation, AMP => Urate	map00230	Purine metabolism	NA	NA	NA	LACC1, yfiH	purine-nucleoside/S-methyl-5'-thioadenosine phosphorylase / adenosine deaminase [EC:2.4.2.1 2.4.2.28 3.5.4.4]	ec:2.4.2.1	K05810	NA	NA	1	0	1	1	1	1	1	1	1	1	0	1	1	1	1	1	1	1	0	1	1	1	1	1	1	1	0	1	0	1	1	1	1	1	1	0	1
M00958	Adenine ribonucleotide degradation, AMP => Urate	map00230	Purine metabolism	NA	NA	NA	LACC1, yfiH	purine-nucleoside/S-methyl-5'-thioadenosine phosphorylase / adenosine deaminase [EC:2.4.2.1 2.4.2.28 3.5.4.4]	ec:2.4.2.28	K05810	NA	NA	1	0	1	1	1	1	1	1	1	1	0	1	1	1	1	1	1	1	0	1	1	1	1	1	1	1	0	1	0	1	1	1	1	1	1	0	1
M00958	Adenine ribonucleotide degradation, AMP => Urate	map00230	Purine metabolism	NA	NA	NA	LACC1, yfiH	purine-nucleoside/S-methyl-5'-thioadenosine phosphorylase / adenosine deaminase [EC:2.4.2.1 2.4.2.28 3.5.4.4]	ec:3.5.4.4	K05810	NA	NA	1	0	1	1	1	1	1	1	1	1	0	1	1	1	1	1	1	1	0	1	1	1	1	1	1	1	0	1	0	1	1	1	1	1	1	0	1
M00959	Guanine ribonucleotide degradation, GMP => Urate	map00230	Purine metabolism	NA	NA	NA	LACC1, yfiH	purine-nucleoside/S-methyl-5'-thioadenosine phosphorylase / adenosine deaminase [EC:2.4.2.1 2.4.2.28 3.5.4.4]	ec:2.4.2.1	K05810	NA	NA	1	0	1	1	1	1	1	1	1	1	0	1	1	1	1	1	1	1	0	1	1	1	1	1	1	1	0	1	0	1	1	1	1	1	1	0	1
M00959	Guanine ribonucleotide degradation, GMP => Urate	map00230	Purine metabolism	NA	NA	NA	LACC1, yfiH	purine-nucleoside/S-methyl-5'-thioadenosine phosphorylase / adenosine deaminase [EC:2.4.2.1 2.4.2.28 3.5.4.4]	ec:2.4.2.28	K05810	NA	NA	1	0	1	1	1	1	1	1	1	1	0	1	1	1	1	1	1	1	0	1	1	1	1	1	1	1	0	1	0	1	1	1	1	1	1	0	1
M00959	Guanine ribonucleotide degradation, GMP => Urate	map00230	Purine metabolism	NA	NA	NA	LACC1, yfiH	purine-nucleoside/S-methyl-5'-thioadenosine phosphorylase / adenosine deaminase [EC:2.4.2.1 2.4.2.28 3.5.4.4]	ec:3.5.4.4	K05810	NA	NA	1	0	1	1	1	1	1	1	1	1	0	1	1	1	1	1	1	1	0	1	1	1	1	1	1	1	0	1	0	1	1	1	1	1	1	0	1
M00034	Methionine salvage pathway	map00270	Cysteine and methionine metabolism	NA	NA	NA	LACC1, yfiH	purine-nucleoside/S-methyl-5'-thioadenosine phosphorylase / adenosine deaminase [EC:2.4.2.1 2.4.2.28 3.5.4.4]	ec:2.4.2.1	K05810	NA	NA	1	0	1	1	1	1	1	1	1	1	0	1	1	1	1	1	1	1	0	1	1	1	1	1	1	1	0	1	0	1	1	1	1	1	1	0	1
M00034	Methionine salvage pathway	map00270	Cysteine and methionine metabolism	NA	NA	NA	LACC1, yfiH	purine-nucleoside/S-methyl-5'-thioadenosine phosphorylase / adenosine deaminase [EC:2.4.2.1 2.4.2.28 3.5.4.4]	ec:2.4.2.28	K05810	NA	NA	1	0	1	1	1	1	1	1	1	1	0	1	1	1	1	1	1	1	0	1	1	1	1	1	1	1	0	1	0	1	1	1	1	1	1	0	1
M00034	Methionine salvage pathway	map00270	Cysteine and methionine metabolism	NA	NA	NA	LACC1, yfiH	purine-nucleoside/S-methyl-5'-thioadenosine phosphorylase / adenosine deaminase [EC:2.4.2.1 2.4.2.28 3.5.4.4]	ec:3.5.4.4	K05810	NA	NA	1	0	1	1	1	1	1	1	1	1	0	1	1	1	1	1	1	1	0	1	1	1	1	1	1	1	0	1	0	1	1	1	1	1	1	0	1
M00958	Adenine ribonucleotide degradation, AMP => Urate	map00270	Cysteine and methionine metabolism	NA	NA	NA	LACC1, yfiH	purine-nucleoside/S-methyl-5'-thioadenosine phosphorylase / adenosine deaminase [EC:2.4.2.1 2.4.2.28 3.5.4.4]	ec:2.4.2.1	K05810	NA	NA	1	0	1	1	1	1	1	1	1	1	0	1	1	1	1	1	1	1	0	1	1	1	1	1	1	1	0	1	0	1	1	1	1	1	1	0	1
M00958	Adenine ribonucleotide degradation, AMP => Urate	map00270	Cysteine and methionine metabolism	NA	NA	NA	LACC1, yfiH	purine-nucleoside/S-methyl-5'-thioadenosine phosphorylase / adenosine deaminase [EC:2.4.2.1 2.4.2.28 3.5.4.4]	ec:2.4.2.28	K05810	NA	NA	1	0	1	1	1	1	1	1	1	1	0	1	1	1	1	1	1	1	0	1	1	1	1	1	1	1	0	1	0	1	1	1	1	1	1	0	1
M00958	Adenine ribonucleotide degradation, AMP => Urate	map00270	Cysteine and methionine metabolism	NA	NA	NA	LACC1, yfiH	purine-nucleoside/S-methyl-5'-thioadenosine phosphorylase / adenosine deaminase [EC:2.4.2.1 2.4.2.28 3.5.4.4]	ec:3.5.4.4	K05810	NA	NA	1	0	1	1	1	1	1	1	1	1	0	1	1	1	1	1	1	1	0	1	1	1	1	1	1	1	0	1	0	1	1	1	1	1	1	0	1
M00959	Guanine ribonucleotide degradation, GMP => Urate	map00270	Cysteine and methionine metabolism	NA	NA	NA	LACC1, yfiH	purine-nucleoside/S-methyl-5'-thioadenosine phosphorylase / adenosine deaminase [EC:2.4.2.1 2.4.2.28 3.5.4.4]	ec:2.4.2.1	K05810	NA	NA	1	0	1	1	1	1	1	1	1	1	0	1	1	1	1	1	1	1	0	1	1	1	1	1	1	1	0	1	0	1	1	1	1	1	1	0	1
M00959	Guanine ribonucleotide degradation, GMP => Urate	map00270	Cysteine and methionine metabolism	NA	NA	NA	LACC1, yfiH	purine-nucleoside/S-methyl-5'-thioadenosine phosphorylase / adenosine deaminase [EC:2.4.2.1 2.4.2.28 3.5.4.4]	ec:2.4.2.28	K05810	NA	NA	1	0	1	1	1	1	1	1	1	1	0	1	1	1	1	1	1	1	0	1	1	1	1	1	1	1	0	1	0	1	1	1	1	1	1	0	1
M00959	Guanine ribonucleotide degradation, GMP => Urate	map00270	Cysteine and methionine metabolism	NA	NA	NA	LACC1, yfiH	purine-nucleoside/S-methyl-5'-thioadenosine phosphorylase / adenosine deaminase [EC:2.4.2.1 2.4.2.28 3.5.4.4]	ec:3.5.4.4	K05810	NA	NA	1	0	1	1	1	1	1	1	1	1	0	1	1	1	1	1	1	1	0	1	1	1	1	1	1	1	0	1	0	1	1	1	1	1	1	0	1
M00034	Methionine salvage pathway	map01100	Metabolic pathways	NA	NA	NA	LACC1, yfiH	purine-nucleoside/S-methyl-5'-thioadenosine phosphorylase / adenosine deaminase [EC:2.4.2.1 2.4.2.28 3.5.4.4]	ec:2.4.2.1	K05810	NA	NA	1	0	1	1	1	1	1	1	1	1	0	1	1	1	1	1	1	1	0	1	1	1	1	1	1	1	0	1	0	1	1	1	1	1	1	0	1
M00034	Methionine salvage pathway	map01100	Metabolic pathways	NA	NA	NA	LACC1, yfiH	purine-nucleoside/S-methyl-5'-thioadenosine phosphorylase / adenosine deaminase [EC:2.4.2.1 2.4.2.28 3.5.4.4]	ec:2.4.2.28	K05810	NA	NA	1	0	1	1	1	1	1	1	1	1	0	1	1	1	1	1	1	1	0	1	1	1	1	1	1	1	0	1	0	1	1	1	1	1	1	0	1
M00034	Methionine salvage pathway	map01100	Metabolic pathways	NA	NA	NA	LACC1, yfiH	purine-nucleoside/S-methyl-5'-thioadenosine phosphorylase / adenosine deaminase [EC:2.4.2.1 2.4.2.28 3.5.4.4]	ec:3.5.4.4	K05810	NA	NA	1	0	1	1	1	1	1	1	1	1	0	1	1	1	1	1	1	1	0	1	1	1	1	1	1	1	0	1	0	1	1	1	1	1	1	0	1
M00958	Adenine ribonucleotide degradation, AMP => Urate	map01100	Metabolic pathways	NA	NA	NA	LACC1, yfiH	purine-nucleoside/S-methyl-5'-thioadenosine phosphorylase / adenosine deaminase [EC:2.4.2.1 2.4.2.28 3.5.4.4]	ec:2.4.2.1	K05810	NA	NA	1	0	1	1	1	1	1	1	1	1	0	1	1	1	1	1	1	1	0	1	1	1	1	1	1	1	0	1	0	1	1	1	1	1	1	0	1
M00958	Adenine ribonucleotide degradation, AMP => Urate	map01100	Metabolic pathways	NA	NA	NA	LACC1, yfiH	purine-nucleoside/S-methyl-5'-thioadenosine phosphorylase / adenosine deaminase [EC:2.4.2.1 2.4.2.28 3.5.4.4]	ec:2.4.2.28	K05810	NA	NA	1	0	1	1	1	1	1	1	1	1	0	1	1	1	1	1	1	1	0	1	1	1	1	1	1	1	0	1	0	1	1	1	1	1	1	0	1
M00958	Adenine ribonucleotide degradation, AMP => Urate	map01100	Metabolic pathways	NA	NA	NA	LACC1, yfiH	purine-nucleoside/S-methyl-5'-thioadenosine phosphorylase / adenosine deaminase [EC:2.4.2.1 2.4.2.28 3.5.4.4]	ec:3.5.4.4	K05810	NA	NA	1	0	1	1	1	1	1	1	1	1	0	1	1	1	1	1	1	1	0	1	1	1	1	1	1	1	0	1	0	1	1	1	1	1	1	0	1
M00959	Guanine ribonucleotide degradation, GMP => Urate	map01100	Metabolic pathways	NA	NA	NA	LACC1, yfiH	purine-nucleoside/S-methyl-5'-thioadenosine phosphorylase / adenosine deaminase [EC:2.4.2.1 2.4.2.28 3.5.4.4]	ec:2.4.2.1	K05810	NA	NA	1	0	1	1	1	1	1	1	1	1	0	1	1	1	1	1	1	1	0	1	1	1	1	1	1	1	0	1	0	1	1	1	1	1	1	0	1
M00959	Guanine ribonucleotide degradation, GMP => Urate	map01100	Metabolic pathways	NA	NA	NA	LACC1, yfiH	purine-nucleoside/S-methyl-5'-thioadenosine phosphorylase / adenosine deaminase [EC:2.4.2.1 2.4.2.28 3.5.4.4]	ec:2.4.2.28	K05810	NA	NA	1	0	1	1	1	1	1	1	1	1	0	1	1	1	1	1	1	1	0	1	1	1	1	1	1	1	0	1	0	1	1	1	1	1	1	0	1
M00959	Guanine ribonucleotide degradation, GMP => Urate	map01100	Metabolic pathways	NA	NA	NA	LACC1, yfiH	purine-nucleoside/S-methyl-5'-thioadenosine phosphorylase / adenosine deaminase [EC:2.4.2.1 2.4.2.28 3.5.4.4]	ec:3.5.4.4	K05810	NA	NA	1	0	1	1	1	1	1	1	1	1	0	1	1	1	1	1	1	1	0	1	1	1	1	1	1	1	0	1	0	1	1	1	1	1	1	0	1
M00034	Methionine salvage pathway	map01232	Nucleotide metabolism	NA	NA	NA	LACC1, yfiH	purine-nucleoside/S-methyl-5'-thioadenosine phosphorylase / adenosine deaminase [EC:2.4.2.1 2.4.2.28 3.5.4.4]	ec:2.4.2.1	K05810	NA	NA	1	0	1	1	1	1	1	1	1	1	0	1	1	1	1	1	1	1	0	1	1	1	1	1	1	1	0	1	0	1	1	1	1	1	1	0	1
M00034	Methionine salvage pathway	map01232	Nucleotide metabolism	NA	NA	NA	LACC1, yfiH	purine-nucleoside/S-methyl-5'-thioadenosine phosphorylase / adenosine deaminase [EC:2.4.2.1 2.4.2.28 3.5.4.4]	ec:2.4.2.28	K05810	NA	NA	1	0	1	1	1	1	1	1	1	1	0	1	1	1	1	1	1	1	0	1	1	1	1	1	1	1	0	1	0	1	1	1	1	1	1	0	1
M00034	Methionine salvage pathway	map01232	Nucleotide metabolism	NA	NA	NA	LACC1, yfiH	purine-nucleoside/S-methyl-5'-thioadenosine phosphorylase / adenosine deaminase [EC:2.4.2.1 2.4.2.28 3.5.4.4]	ec:3.5.4.4	K05810	NA	NA	1	0	1	1	1	1	1	1	1	1	0	1	1	1	1	1	1	1	0	1	1	1	1	1	1	1	0	1	0	1	1	1	1	1	1	0	1
M00958	Adenine ribonucleotide degradation, AMP => Urate	map01232	Nucleotide metabolism	NA	NA	NA	LACC1, yfiH	purine-nucleoside/S-methyl-5'-thioadenosine phosphorylase / adenosine deaminase [EC:2.4.2.1 2.4.2.28 3.5.4.4]	ec:2.4.2.1	K05810	NA	NA	1	0	1	1	1	1	1	1	1	1	0	1	1	1	1	1	1	1	0	1	1	1	1	1	1	1	0	1	0	1	1	1	1	1	1	0	1
M00958	Adenine ribonucleotide degradation, AMP => Urate	map01232	Nucleotide metabolism	NA	NA	NA	LACC1, yfiH	purine-nucleoside/S-methyl-5'-thioadenosine phosphorylase / adenosine deaminase [EC:2.4.2.1 2.4.2.28 3.5.4.4]	ec:2.4.2.28	K05810	NA	NA	1	0	1	1	1	1	1	1	1	1	0	1	1	1	1	1	1	1	0	1	1	1	1	1	1	1	0	1	0	1	1	1	1	1	1	0	1
M00958	Adenine ribonucleotide degradation, AMP => Urate	map01232	Nucleotide metabolism	NA	NA	NA	LACC1, yfiH	purine-nucleoside/S-methyl-5'-thioadenosine phosphorylase / adenosine deaminase [EC:2.4.2.1 2.4.2.28 3.5.4.4]	ec:3.5.4.4	K05810	NA	NA	1	0	1	1	1	1	1	1	1	1	0	1	1	1	1	1	1	1	0	1	1	1	1	1	1	1	0	1	0	1	1	1	1	1	1	0	1
M00959	Guanine ribonucleotide degradation, GMP => Urate	map01232	Nucleotide metabolism	NA	NA	NA	LACC1, yfiH	purine-nucleoside/S-methyl-5'-thioadenosine phosphorylase / adenosine deaminase [EC:2.4.2.1 2.4.2.28 3.5.4.4]	ec:2.4.2.1	K05810	NA	NA	1	0	1	1	1	1	1	1	1	1	0	1	1	1	1	1	1	1	0	1	1	1	1	1	1	1	0	1	0	1	1	1	1	1	1	0	1
M00959	Guanine ribonucleotide degradation, GMP => Urate	map01232	Nucleotide metabolism	NA	NA	NA	LACC1, yfiH	purine-nucleoside/S-methyl-5'-thioadenosine phosphorylase / adenosine deaminase [EC:2.4.2.1 2.4.2.28 3.5.4.4]	ec:2.4.2.28	K05810	NA	NA	1	0	1	1	1	1	1	1	1	1	0	1	1	1	1	1	1	1	0	1	1	1	1	1	1	1	0	1	0	1	1	1	1	1	1	0	1
M00959	Guanine ribonucleotide degradation, GMP => Urate	map01232	Nucleotide metabolism	NA	NA	NA	LACC1, yfiH	purine-nucleoside/S-methyl-5'-thioadenosine phosphorylase / adenosine deaminase [EC:2.4.2.1 2.4.2.28 3.5.4.4]	ec:3.5.4.4	K05810	NA	NA	1	0	1	1	1	1	1	1	1	1	0	1	1	1	1	1	1	1	0	1	1	1	1	1	1	1	0	1	0	1	1	1	1	1	1	0	1
NA	NA	map03010	Ribosome	NA	NA	NA	RP-L19, MRPL19, rplS	large subunit ribosomal protein L19	NA	K02884	NA	NA	1	1	1	1	1	1	1	1	1	1	1	1	1	1	1	1	1	1	1	1	1	1	1	1	1	1	1	1	1	1	1	1	1	1	1	1	1
M00024	Phenylalanine biosynthesis, chorismate => phenylpyruvate => phenylalanine	map00400	Phenylalanine, tyrosine and tryptophan biosynthesis	NA	NA	NA	tyrA1	chorismate mutase [EC:5.4.99.5]	ec:5.4.99.5	K04092	NA	NA	1	1	0	0	1	1	0	0	0	0	0	1	1	1	1	0	1	0	0	0	1	1	0	1	0	1	0	0	0	0	0	0	0	1	1	0	0
M00025	Tyrosine biosynthesis, chorismate => HPP => tyrosine	map00400	Phenylalanine, tyrosine and tryptophan biosynthesis	NA	NA	NA	tyrA1	chorismate mutase [EC:5.4.99.5]	ec:5.4.99.5	K04092	NA	NA	1	1	0	0	1	1	0	0	0	0	0	1	1	1	1	0	1	0	0	0	1	1	0	1	0	1	0	0	0	0	0	0	0	1	1	0	0
M00040	Tyrosine biosynthesis, chorismate => arogenate => tyrosine	map00400	Phenylalanine, tyrosine and tryptophan biosynthesis	NA	NA	NA	tyrA1	chorismate mutase [EC:5.4.99.5]	ec:5.4.99.5	K04092	NA	NA	1	1	0	0	1	1	0	0	0	0	0	1	1	1	1	0	1	0	0	0	1	1	0	1	0	1	0	0	0	0	0	0	0	1	1	0	0
M00024	Phenylalanine biosynthesis, chorismate => phenylpyruvate => phenylalanine	map01100	Metabolic pathways	NA	NA	NA	tyrA1	chorismate mutase [EC:5.4.99.5]	ec:5.4.99.5	K04092	NA	NA	1	1	0	0	1	1	0	0	0	0	0	1	1	1	1	0	1	0	0	0	1	1	0	1	0	1	0	0	0	0	0	0	0	1	1	0	0
M00025	Tyrosine biosynthesis, chorismate => HPP => tyrosine	map01100	Metabolic pathways	NA	NA	NA	tyrA1	chorismate mutase [EC:5.4.99.5]	ec:5.4.99.5	K04092	NA	NA	1	1	0	0	1	1	0	0	0	0	0	1	1	1	1	0	1	0	0	0	1	1	0	1	0	1	0	0	0	0	0	0	0	1	1	0	0
M00040	Tyrosine biosynthesis, chorismate => arogenate => tyrosine	map01100	Metabolic pathways	NA	NA	NA	tyrA1	chorismate mutase [EC:5.4.99.5]	ec:5.4.99.5	K04092	NA	NA	1	1	0	0	1	1	0	0	0	0	0	1	1	1	1	0	1	0	0	0	1	1	0	1	0	1	0	0	0	0	0	0	0	1	1	0	0
M00024	Phenylalanine biosynthesis, chorismate => phenylpyruvate => phenylalanine	map01110	Biosynthesis of secondary metabolites	NA	NA	NA	tyrA1	chorismate mutase [EC:5.4.99.5]	ec:5.4.99.5	K04092	NA	NA	1	1	0	0	1	1	0	0	0	0	0	1	1	1	1	0	1	0	0	0	1	1	0	1	0	1	0	0	0	0	0	0	0	1	1	0	0
M00025	Tyrosine biosynthesis, chorismate => HPP => tyrosine	map01110	Biosynthesis of secondary metabolites	NA	NA	NA	tyrA1	chorismate mutase [EC:5.4.99.5]	ec:5.4.99.5	K04092	NA	NA	1	1	0	0	1	1	0	0	0	0	0	1	1	1	1	0	1	0	0	0	1	1	0	1	0	1	0	0	0	0	0	0	0	1	1	0	0
M00040	Tyrosine biosynthesis, chorismate => arogenate => tyrosine	map01110	Biosynthesis of secondary metabolites	NA	NA	NA	tyrA1	chorismate mutase [EC:5.4.99.5]	ec:5.4.99.5	K04092	NA	NA	1	1	0	0	1	1	0	0	0	0	0	1	1	1	1	0	1	0	0	0	1	1	0	1	0	1	0	0	0	0	0	0	0	1	1	0	0
M00024	Phenylalanine biosynthesis, chorismate => phenylpyruvate => phenylalanine	map01230	Biosynthesis of amino acids	NA	NA	NA	tyrA1	chorismate mutase [EC:5.4.99.5]	ec:5.4.99.5	K04092	NA	NA	1	1	0	0	1	1	0	0	0	0	0	1	1	1	1	0	1	0	0	0	1	1	0	1	0	1	0	0	0	0	0	0	0	1	1	0	0
M00025	Tyrosine biosynthesis, chorismate => HPP => tyrosine	map01230	Biosynthesis of amino acids	NA	NA	NA	tyrA1	chorismate mutase [EC:5.4.99.5]	ec:5.4.99.5	K04092	NA	NA	1	1	0	0	1	1	0	0	0	0	0	1	1	1	1	0	1	0	0	0	1	1	0	1	0	1	0	0	0	0	0	0	0	1	1	0	0
M00040	Tyrosine biosynthesis, chorismate => arogenate => tyrosine	map01230	Biosynthesis of amino acids	NA	NA	NA	tyrA1	chorismate mutase [EC:5.4.99.5]	ec:5.4.99.5	K04092	NA	NA	1	1	0	0	1	1	0	0	0	0	0	1	1	1	1	0	1	0	0	0	1	1	0	1	0	1	0	0	0	0	0	0	0	1	1	0	0
NA	NA	NA	NA	NA	NA	NA	hemY	HemY protein	NA	K02498	NA	NA	1	0	1	1	1	1	1	1	1	1	0	1	1	1	1	1	1	1	0	1	1	1	2	1	0	1	0	1	0	1	1	1	1	1	1	0	1
NA	NA	map00620	Pyruvate metabolism	Anaplerotic Reaction	Anaplerotic genes	ME2, sfcA, maeA; malate dehydrogenase (oxaloacetate-decarboxylating) [EC:1.1.1.38]	ME2, sfcA, maeA	malate dehydrogenase (oxaloacetate-decarboxylating) [EC:1.1.1.38]	ec:1.1.1.38	K00027	NA	NA	2	1	1	1	2	1	1	1	1	1	0	1	1	2	1	1	2	1	0	1	0	2	1	2	1	1	1	1	1	2	2	1	1	2	2	1	2
NA	NA	map01200	Carbon metabolism	Anaplerotic Reaction	Anaplerotic genes	ME2, sfcA, maeA; malate dehydrogenase (oxaloacetate-decarboxylating) [EC:1.1.1.38]	ME2, sfcA, maeA	malate dehydrogenase (oxaloacetate-decarboxylating) [EC:1.1.1.38]	ec:1.1.1.38	K00027	NA	NA	2	1	1	1	2	1	1	1	1	1	0	1	1	2	1	1	2	1	0	1	0	2	1	2	1	1	1	1	1	2	2	1	1	2	2	1	2
NA	NA	map02020	Two-component system	Anaplerotic Reaction	Anaplerotic genes	ME2, sfcA, maeA; malate dehydrogenase (oxaloacetate-decarboxylating) [EC:1.1.1.38]	ME2, sfcA, maeA	malate dehydrogenase (oxaloacetate-decarboxylating) [EC:1.1.1.38]	ec:1.1.1.38	K00027	NA	NA	2	1	1	1	2	1	1	1	1	1	0	1	1	2	1	1	2	1	0	1	0	2	1	2	1	1	1	1	1	2	2	1	1	2	2	1	2
NA	NA	map00760	Nicotinate and nicotinamide metabolism	NA	NA	NA	cobB, srtN, npdA	NAD-dependent protein deacetylase/lipoamidase [EC:2.3.1.286 2.3.1.313]	ec:2.3.1.286	K12410	NA	NA	1	0	1	0	1	1	1	1	0	1	0	1	1	1	1	0	1	1	0	1	1	1	1	1	1	0	1	1	1	0	1	1	1	1	1	1	0
NA	NA	map00760	Nicotinate and nicotinamide metabolism	NA	NA	NA	cobB, srtN, npdA	NAD-dependent protein deacetylase/lipoamidase [EC:2.3.1.286 2.3.1.313]	ec:2.3.1.313	K12410	NA	NA	1	0	1	0	1	1	1	1	0	1	0	1	1	1	1	0	1	1	0	1	1	1	1	1	1	0	1	1	1	0	1	1	1	1	1	1	0
NA	NA	map01100	Metabolic pathways	NA	NA	NA	cobB, srtN, npdA	NAD-dependent protein deacetylase/lipoamidase [EC:2.3.1.286 2.3.1.313]	ec:2.3.1.286	K12410	NA	NA	1	0	1	0	1	1	1	1	0	1	0	1	1	1	1	0	1	1	0	1	1	1	1	1	1	0	1	1	1	0	1	1	1	1	1	1	0
NA	NA	map01100	Metabolic pathways	NA	NA	NA	cobB, srtN, npdA	NAD-dependent protein deacetylase/lipoamidase [EC:2.3.1.286 2.3.1.313]	ec:2.3.1.313	K12410	NA	NA	1	0	1	0	1	1	1	1	0	1	0	1	1	1	1	0	1	1	0	1	1	1	1	1	1	0	1	1	1	0	1	1	1	1	1	1	0
NA	NA	map03010	Ribosome	NA	NA	NA	RP-L28, MRPL28, rpmB	large subunit ribosomal protein L28	NA	K02902	NA	NA	1	1	1	1	1	1	1	1	1	1	1	1	1	1	1	1	1	1	1	1	1	1	1	1	1	1	1	1	1	1	1	1	1	1	1	1	1
NA	NA	map00640	Propanoate metabolism	NA	NA	NA	ACSS3, prpE	propionyl-CoA synthetase [EC:6.2.1.17]	ec:6.2.1.17	K01908	NA	NA	1	1	1	0	1	0	1	1	0	1	0	0	0	1	1	1	1	1	0	1	1	1	1	1	1	1	0	1	1	1	1	0	1	1	1	1	1
NA	NA	map01100	Metabolic pathways	NA	NA	NA	ACSS3, prpE	propionyl-CoA synthetase [EC:6.2.1.17]	ec:6.2.1.17	K01908	NA	NA	1	1	1	0	1	0	1	1	0	1	0	0	0	1	1	1	1	1	0	1	1	1	1	1	1	1	0	1	1	1	1	0	1	1	1	1	1
NA	NA	map00970	Aminoacyl-tRNA biosynthesis	NA	NA	NA	IARS, ileS	isoleucyl-tRNA synthetase [EC:6.1.1.5]	ec:6.1.1.5	K01870	NA	NA	1	1	2	1	1	1	1	1	1	1	1	1	1	1	1	1	1	1	1	0	1	1	1	1	1	1	1	1	1	1	1	1	1	1	1	1	1
M00015	Proline biosynthesis, glutamate => proline	map00330	Arginine and proline metabolism	NA	NA	NA	proC	pyrroline-5-carboxylate reductase [EC:1.5.1.2]	ec:1.5.1.2	K00286	NA	NA	2	1	1	1	1	1	1	1	1	1	0	2	1	1	1	1	2	1	1	1	1	1	1	1	1	1	0	1	2	1	1	1	1	1	1	2	1
M00972	Proline metabolism	map00330	Arginine and proline metabolism	NA	NA	NA	proC	pyrroline-5-carboxylate reductase [EC:1.5.1.2]	ec:1.5.1.2	K00286	NA	NA	2	1	1	1	1	1	1	1	1	1	0	2	1	1	1	1	2	1	1	1	1	1	1	1	1	1	0	1	2	1	1	1	1	1	1	2	1
M00015	Proline biosynthesis, glutamate => proline	map01100	Metabolic pathways	NA	NA	NA	proC	pyrroline-5-carboxylate reductase [EC:1.5.1.2]	ec:1.5.1.2	K00286	NA	NA	2	1	1	1	1	1	1	1	1	1	0	2	1	1	1	1	2	1	1	1	1	1	1	1	1	1	0	1	2	1	1	1	1	1	1	2	1
M00972	Proline metabolism	map01100	Metabolic pathways	NA	NA	NA	proC	pyrroline-5-carboxylate reductase [EC:1.5.1.2]	ec:1.5.1.2	K00286	NA	NA	2	1	1	1	1	1	1	1	1	1	0	2	1	1	1	1	2	1	1	1	1	1	1	1	1	1	0	1	2	1	1	1	1	1	1	2	1
M00015	Proline biosynthesis, glutamate => proline	map01110	Biosynthesis of secondary metabolites	NA	NA	NA	proC	pyrroline-5-carboxylate reductase [EC:1.5.1.2]	ec:1.5.1.2	K00286	NA	NA	2	1	1	1	1	1	1	1	1	1	0	2	1	1	1	1	2	1	1	1	1	1	1	1	1	1	0	1	2	1	1	1	1	1	1	2	1
M00972	Proline metabolism	map01110	Biosynthesis of secondary metabolites	NA	NA	NA	proC	pyrroline-5-carboxylate reductase [EC:1.5.1.2]	ec:1.5.1.2	K00286	NA	NA	2	1	1	1	1	1	1	1	1	1	0	2	1	1	1	1	2	1	1	1	1	1	1	1	1	1	0	1	2	1	1	1	1	1	1	2	1
M00015	Proline biosynthesis, glutamate => proline	map01230	Biosynthesis of amino acids	NA	NA	NA	proC	pyrroline-5-carboxylate reductase [EC:1.5.1.2]	ec:1.5.1.2	K00286	NA	NA	2	1	1	1	1	1	1	1	1	1	0	2	1	1	1	1	2	1	1	1	1	1	1	1	1	1	0	1	2	1	1	1	1	1	1	2	1
M00972	Proline metabolism	map01230	Biosynthesis of amino acids	NA	NA	NA	proC	pyrroline-5-carboxylate reductase [EC:1.5.1.2]	ec:1.5.1.2	K00286	NA	NA	2	1	1	1	1	1	1	1	1	1	0	2	1	1	1	1	2	1	1	1	1	1	1	1	1	1	0	1	2	1	1	1	1	1	1	2	1
NA	NA	NA	NA	NA	NA	NA	K06878	tRNA-binding protein	NA	K06878	NA	NA	1	1	1	0	1	0	0	0	1	0	1	1	1	1	1	0	1	1	0	0	1	1	0	1	0	1	0	0	1	0	0	0	1	1	1	1	0
NA	NA	map02020	Two-component system	NA	NA	NA	K20975	two-component system, sensor histidine kinase [EC:2.7.13.3]	ec:2.7.13.3	K20975	NA	NA	1	0	3	1	0	0	1	1	0	1	0	1	1	0	0	1	1	3	0	1	0	0	1	0	0	1	0	2	0	2	2	2	3	0	0	0	2
NA	NA	map02025	Biofilm formation - Pseudomonas aeruginosa	NA	NA	NA	K20975	two-component system, sensor histidine kinase [EC:2.7.13.3]	ec:2.7.13.3	K20975	NA	NA	1	0	3	1	0	0	1	1	0	1	0	1	1	0	0	1	1	3	0	1	0	0	1	0	0	1	0	2	0	2	2	2	3	0	0	0	2
NA	NA	NA	NA	NA	NA	NA	ABC.SN.P	NitT/TauT family transport system permease protein	NA	K02050	NA	NA	6	0	4	1	2	0	2	1	0	2	0	1	0	5	8	1	6	4	0	2	7	4	2	2	2	5	0	2	0	1	0	2	4	5	5	0	1
NA	NA	map00230	Purine metabolism	NA	NA	NA	cpdB	2',3'-cyclic-nucleotide 2'-phosphodiesterase / 3'-nucleotidase [EC:3.1.4.16 3.1.3.6]	ec:3.1.4.16	K01119	NA	NA	1	0	0	0	1	0	0	1	1	1	0	0	0	2	1	0	1	0	0	1	1	2	1	1	2	2	0	0	0	0	0	0	0	2	2	0	0
NA	NA	map00230	Purine metabolism	NA	NA	NA	cpdB	2',3'-cyclic-nucleotide 2'-phosphodiesterase / 3'-nucleotidase [EC:3.1.4.16 3.1.3.6]	ec:3.1.3.6	K01119	NA	NA	1	0	0	0	1	0	0	1	1	1	0	0	0	2	1	0	1	0	0	1	1	2	1	1	2	2	0	0	0	0	0	0	0	2	2	0	0
NA	NA	map00240	Pyrimidine metabolism	NA	NA	NA	cpdB	2',3'-cyclic-nucleotide 2'-phosphodiesterase / 3'-nucleotidase [EC:3.1.4.16 3.1.3.6]	ec:3.1.4.16	K01119	NA	NA	1	0	0	0	1	0	0	1	1	1	0	0	0	2	1	0	1	0	0	1	1	2	1	1	2	2	0	0	0	0	0	0	0	2	2	0	0
NA	NA	map00240	Pyrimidine metabolism	NA	NA	NA	cpdB	2',3'-cyclic-nucleotide 2'-phosphodiesterase / 3'-nucleotidase [EC:3.1.4.16 3.1.3.6]	ec:3.1.3.6	K01119	NA	NA	1	0	0	0	1	0	0	1	1	1	0	0	0	2	1	0	1	0	0	1	1	2	1	1	2	2	0	0	0	0	0	0	0	2	2	0	0
NA	NA	map01100	Metabolic pathways	NA	NA	NA	cpdB	2',3'-cyclic-nucleotide 2'-phosphodiesterase / 3'-nucleotidase [EC:3.1.4.16 3.1.3.6]	ec:3.1.4.16	K01119	NA	NA	1	0	0	0	1	0	0	1	1	1	0	0	0	2	1	0	1	0	0	1	1	2	1	1	2	2	0	0	0	0	0	0	0	2	2	0	0
NA	NA	map01100	Metabolic pathways	NA	NA	NA	cpdB	2',3'-cyclic-nucleotide 2'-phosphodiesterase / 3'-nucleotidase [EC:3.1.4.16 3.1.3.6]	ec:3.1.3.6	K01119	NA	NA	1	0	0	0	1	0	0	1	1	1	0	0	0	2	1	0	1	0	0	1	1	2	1	1	2	2	0	0	0	0	0	0	0	2	2	0	0
M00024	Phenylalanine biosynthesis, chorismate => phenylpyruvate => phenylalanine	map00400	Phenylalanine, tyrosine and tryptophan biosynthesis	NA	NA	NA	pheA2	prephenate dehydratase [EC:4.2.1.51]	ec:4.2.1.51	K04518	NA	NA	1	1	1	1	1	1	2	1	1	1	0	1	1	1	1	0	1	1	0	1	1	1	1	1	1	1	0	1	0	0	0	1	1	1	1	0	0
M00024	Phenylalanine biosynthesis, chorismate => phenylpyruvate => phenylalanine	map01100	Metabolic pathways	NA	NA	NA	pheA2	prephenate dehydratase [EC:4.2.1.51]	ec:4.2.1.51	K04518	NA	NA	1	1	1	1	1	1	2	1	1	1	0	1	1	1	1	0	1	1	0	1	1	1	1	1	1	1	0	1	0	0	0	1	1	1	1	0	0
M00024	Phenylalanine biosynthesis, chorismate => phenylpyruvate => phenylalanine	map01110	Biosynthesis of secondary metabolites	NA	NA	NA	pheA2	prephenate dehydratase [EC:4.2.1.51]	ec:4.2.1.51	K04518	NA	NA	1	1	1	1	1	1	2	1	1	1	0	1	1	1	1	0	1	1	0	1	1	1	1	1	1	1	0	1	0	0	0	1	1	1	1	0	0
M00024	Phenylalanine biosynthesis, chorismate => phenylpyruvate => phenylalanine	map01230	Biosynthesis of amino acids	NA	NA	NA	pheA2	prephenate dehydratase [EC:4.2.1.51]	ec:4.2.1.51	K04518	NA	NA	1	1	1	1	1	1	2	1	1	1	0	1	1	1	1	0	1	1	0	1	1	1	1	1	1	1	0	1	0	0	0	1	1	1	1	0	0
NA	NA	map02024	Quorum sensing	NA	NA	NA	ABC.PE.P1	peptide/nickel transport system permease protein	NA	K02034	NA	NA	10	4	3	1	6	1	1	1	0	1	0	1	1	8	8	0	9	3	0	1	7	8	1	6	6	9	1	1	1	1	1	1	3	8	8	1	1
NA	NA	map02010	ABC transporters	NA	NA	NA	yejF	microcin C transport system ATP-binding protein	NA	K13896	NA	NA	1	1	1	0	1	0	0	0	0	0	0	0	0	1	1	0	1	1	0	0	1	1	0	1	0	1	0	0	0	0	0	0	1	1	1	0	0
NA	NA	NA	NA	NA	NA	NA	rsmI	16S rRNA (cytidine1402-2'-O)-methyltransferase [EC:2.1.1.198]	ec:2.1.1.198	K07056	NA	NA	1	1	1	1	1	1	1	1	1	1	2	1	1	1	1	1	1	2	2	1	1	1	1	1	1	1	2	1	2	1	1	1	1	1	1	2	1
NA	NA	NA	NA	NA	NA	NA	rpoH	RNA polymerase sigma-32 factor	NA	K03089	NA	NA	2	1	1	1	1	2	0	1	1	1	0	2	2	2	2	1	2	1	0	1	1	2	1	1	1	1	0	1	0	1	1	1	1	2	2	0	1
M00120	Coenzyme A biosynthesis, pantothenate => CoA	map00770	Pantothenate and CoA biosynthesis	NA	NA	NA	coaBC, dfp	phosphopantothenoylcysteine decarboxylase / phosphopantothenate---cysteine ligase [EC:4.1.1.36 6.3.2.5]	ec:4.1.1.36	K13038	NA	NA	1	1	1	1	1	1	1	1	1	1	1	1	1	1	1	1	1	1	1	1	1	1	1	1	1	1	1	1	1	1	1	1	1	1	1	1	1
M00120	Coenzyme A biosynthesis, pantothenate => CoA	map00770	Pantothenate and CoA biosynthesis	NA	NA	NA	coaBC, dfp	phosphopantothenoylcysteine decarboxylase / phosphopantothenate---cysteine ligase [EC:4.1.1.36 6.3.2.5]	ec:6.3.2.5	K13038	NA	NA	1	1	1	1	1	1	1	1	1	1	1	1	1	1	1	1	1	1	1	1	1	1	1	1	1	1	1	1	1	1	1	1	1	1	1	1	1
M00914	Coenzyme A biosynthesis, archaea, 2-oxoisovalerate => 4-phosphopantoate => CoA	map00770	Pantothenate and CoA biosynthesis	NA	NA	NA	coaBC, dfp	phosphopantothenoylcysteine decarboxylase / phosphopantothenate---cysteine ligase [EC:4.1.1.36 6.3.2.5]	ec:4.1.1.36	K13038	NA	NA	1	1	1	1	1	1	1	1	1	1	1	1	1	1	1	1	1	1	1	1	1	1	1	1	1	1	1	1	1	1	1	1	1	1	1	1	1
M00914	Coenzyme A biosynthesis, archaea, 2-oxoisovalerate => 4-phosphopantoate => CoA	map00770	Pantothenate and CoA biosynthesis	NA	NA	NA	coaBC, dfp	phosphopantothenoylcysteine decarboxylase / phosphopantothenate---cysteine ligase [EC:4.1.1.36 6.3.2.5]	ec:6.3.2.5	K13038	NA	NA	1	1	1	1	1	1	1	1	1	1	1	1	1	1	1	1	1	1	1	1	1	1	1	1	1	1	1	1	1	1	1	1	1	1	1	1	1
M00120	Coenzyme A biosynthesis, pantothenate => CoA	map01100	Metabolic pathways	NA	NA	NA	coaBC, dfp	phosphopantothenoylcysteine decarboxylase / phosphopantothenate---cysteine ligase [EC:4.1.1.36 6.3.2.5]	ec:4.1.1.36	K13038	NA	NA	1	1	1	1	1	1	1	1	1	1	1	1	1	1	1	1	1	1	1	1	1	1	1	1	1	1	1	1	1	1	1	1	1	1	1	1	1
M00120	Coenzyme A biosynthesis, pantothenate => CoA	map01100	Metabolic pathways	NA	NA	NA	coaBC, dfp	phosphopantothenoylcysteine decarboxylase / phosphopantothenate---cysteine ligase [EC:4.1.1.36 6.3.2.5]	ec:6.3.2.5	K13038	NA	NA	1	1	1	1	1	1	1	1	1	1	1	1	1	1	1	1	1	1	1	1	1	1	1	1	1	1	1	1	1	1	1	1	1	1	1	1	1
M00914	Coenzyme A biosynthesis, archaea, 2-oxoisovalerate => 4-phosphopantoate => CoA	map01100	Metabolic pathways	NA	NA	NA	coaBC, dfp	phosphopantothenoylcysteine decarboxylase / phosphopantothenate---cysteine ligase [EC:4.1.1.36 6.3.2.5]	ec:4.1.1.36	K13038	NA	NA	1	1	1	1	1	1	1	1	1	1	1	1	1	1	1	1	1	1	1	1	1	1	1	1	1	1	1	1	1	1	1	1	1	1	1	1	1
M00914	Coenzyme A biosynthesis, archaea, 2-oxoisovalerate => 4-phosphopantoate => CoA	map01100	Metabolic pathways	NA	NA	NA	coaBC, dfp	phosphopantothenoylcysteine decarboxylase / phosphopantothenate---cysteine ligase [EC:4.1.1.36 6.3.2.5]	ec:6.3.2.5	K13038	NA	NA	1	1	1	1	1	1	1	1	1	1	1	1	1	1	1	1	1	1	1	1	1	1	1	1	1	1	1	1	1	1	1	1	1	1	1	1	1
M00120	Coenzyme A biosynthesis, pantothenate => CoA	map01240	Biosynthesis of cofactors	NA	NA	NA	coaBC, dfp	phosphopantothenoylcysteine decarboxylase / phosphopantothenate---cysteine ligase [EC:4.1.1.36 6.3.2.5]	ec:4.1.1.36	K13038	NA	NA	1	1	1	1	1	1	1	1	1	1	1	1	1	1	1	1	1	1	1	1	1	1	1	1	1	1	1	1	1	1	1	1	1	1	1	1	1
M00120	Coenzyme A biosynthesis, pantothenate => CoA	map01240	Biosynthesis of cofactors	NA	NA	NA	coaBC, dfp	phosphopantothenoylcysteine decarboxylase / phosphopantothenate---cysteine ligase [EC:4.1.1.36 6.3.2.5]	ec:6.3.2.5	K13038	NA	NA	1	1	1	1	1	1	1	1	1	1	1	1	1	1	1	1	1	1	1	1	1	1	1	1	1	1	1	1	1	1	1	1	1	1	1	1	1
M00914	Coenzyme A biosynthesis, archaea, 2-oxoisovalerate => 4-phosphopantoate => CoA	map01240	Biosynthesis of cofactors	NA	NA	NA	coaBC, dfp	phosphopantothenoylcysteine decarboxylase / phosphopantothenate---cysteine ligase [EC:4.1.1.36 6.3.2.5]	ec:4.1.1.36	K13038	NA	NA	1	1	1	1	1	1	1	1	1	1	1	1	1	1	1	1	1	1	1	1	1	1	1	1	1	1	1	1	1	1	1	1	1	1	1	1	1
M00914	Coenzyme A biosynthesis, archaea, 2-oxoisovalerate => 4-phosphopantoate => CoA	map01240	Biosynthesis of cofactors	NA	NA	NA	coaBC, dfp	phosphopantothenoylcysteine decarboxylase / phosphopantothenate---cysteine ligase [EC:4.1.1.36 6.3.2.5]	ec:6.3.2.5	K13038	NA	NA	1	1	1	1	1	1	1	1	1	1	1	1	1	1	1	1	1	1	1	1	1	1	1	1	1	1	1	1	1	1	1	1	1	1	1	1	1
M00143	NADH dehydrogenase (ubiquinone) Fe-S protein/flavoprotein complex, mitochondria	map00190	Oxidative phosphorylation	NA	NA	NA	NDUFS4	NADH dehydrogenase (ubiquinone) Fe-S protein 4	NA	K03937	NA	NA	1	0	0	0	1	1	0	0	0	0	0	1	1	1	1	0	1	0	0	0	1	1	0	1	0	1	0	0	0	0	0	0	0	1	1	0	0
M00143	NADH dehydrogenase (ubiquinone) Fe-S protein/flavoprotein complex, mitochondria	map01100	Metabolic pathways	NA	NA	NA	NDUFS4	NADH dehydrogenase (ubiquinone) Fe-S protein 4	NA	K03937	NA	NA	1	0	0	0	1	1	0	0	0	0	0	1	1	1	1	0	1	0	0	0	1	1	0	1	0	1	0	0	0	0	0	0	0	1	1	0	0
M00143	NADH dehydrogenase (ubiquinone) Fe-S protein/flavoprotein complex, mitochondria	map04714	Thermogenesis	NA	NA	NA	NDUFS4	NADH dehydrogenase (ubiquinone) Fe-S protein 4	NA	K03937	NA	NA	1	0	0	0	1	1	0	0	0	0	0	1	1	1	1	0	1	0	0	0	1	1	0	1	0	1	0	0	0	0	0	0	0	1	1	0	0
M00143	NADH dehydrogenase (ubiquinone) Fe-S protein/flavoprotein complex, mitochondria	map04723	Retrograde endocannabinoid signaling	NA	NA	NA	NDUFS4	NADH dehydrogenase (ubiquinone) Fe-S protein 4	NA	K03937	NA	NA	1	0	0	0	1	1	0	0	0	0	0	1	1	1	1	0	1	0	0	0	1	1	0	1	0	1	0	0	0	0	0	0	0	1	1	0	0
M00143	NADH dehydrogenase (ubiquinone) Fe-S protein/flavoprotein complex, mitochondria	map04932	Non-alcoholic fatty liver disease	NA	NA	NA	NDUFS4	NADH dehydrogenase (ubiquinone) Fe-S protein 4	NA	K03937	NA	NA	1	0	0	0	1	1	0	0	0	0	0	1	1	1	1	0	1	0	0	0	1	1	0	1	0	1	0	0	0	0	0	0	0	1	1	0	0
M00143	NADH dehydrogenase (ubiquinone) Fe-S protein/flavoprotein complex, mitochondria	map05010	Alzheimer disease	NA	NA	NA	NDUFS4	NADH dehydrogenase (ubiquinone) Fe-S protein 4	NA	K03937	NA	NA	1	0	0	0	1	1	0	0	0	0	0	1	1	1	1	0	1	0	0	0	1	1	0	1	0	1	0	0	0	0	0	0	0	1	1	0	0
M00143	NADH dehydrogenase (ubiquinone) Fe-S protein/flavoprotein complex, mitochondria	map05012	Parkinson disease	NA	NA	NA	NDUFS4	NADH dehydrogenase (ubiquinone) Fe-S protein 4	NA	K03937	NA	NA	1	0	0	0	1	1	0	0	0	0	0	1	1	1	1	0	1	0	0	0	1	1	0	1	0	1	0	0	0	0	0	0	0	1	1	0	0
M00143	NADH dehydrogenase (ubiquinone) Fe-S protein/flavoprotein complex, mitochondria	map05014	Amyotrophic lateral sclerosis	NA	NA	NA	NDUFS4	NADH dehydrogenase (ubiquinone) Fe-S protein 4	NA	K03937	NA	NA	1	0	0	0	1	1	0	0	0	0	0	1	1	1	1	0	1	0	0	0	1	1	0	1	0	1	0	0	0	0	0	0	0	1	1	0	0
M00143	NADH dehydrogenase (ubiquinone) Fe-S protein/flavoprotein complex, mitochondria	map05016	Huntington disease	NA	NA	NA	NDUFS4	NADH dehydrogenase (ubiquinone) Fe-S protein 4	NA	K03937	NA	NA	1	0	0	0	1	1	0	0	0	0	0	1	1	1	1	0	1	0	0	0	1	1	0	1	0	1	0	0	0	0	0	0	0	1	1	0	0
M00143	NADH dehydrogenase (ubiquinone) Fe-S protein/flavoprotein complex, mitochondria	map05020	Prion disease	NA	NA	NA	NDUFS4	NADH dehydrogenase (ubiquinone) Fe-S protein 4	NA	K03937	NA	NA	1	0	0	0	1	1	0	0	0	0	0	1	1	1	1	0	1	0	0	0	1	1	0	1	0	1	0	0	0	0	0	0	0	1	1	0	0
M00143	NADH dehydrogenase (ubiquinone) Fe-S protein/flavoprotein complex, mitochondria	map05022	Pathways of neurodegeneration - multiple diseases	NA	NA	NA	NDUFS4	NADH dehydrogenase (ubiquinone) Fe-S protein 4	NA	K03937	NA	NA	1	0	0	0	1	1	0	0	0	0	0	1	1	1	1	0	1	0	0	0	1	1	0	1	0	1	0	0	0	0	0	0	0	1	1	0	0
M00143	NADH dehydrogenase (ubiquinone) Fe-S protein/flavoprotein complex, mitochondria	map05208	Chemical carcinogenesis - reactive oxygen species	NA	NA	NA	NDUFS4	NADH dehydrogenase (ubiquinone) Fe-S protein 4	NA	K03937	NA	NA	1	0	0	0	1	1	0	0	0	0	0	1	1	1	1	0	1	0	0	0	1	1	0	1	0	1	0	0	0	0	0	0	0	1	1	0	0
M00143	NADH dehydrogenase (ubiquinone) Fe-S protein/flavoprotein complex, mitochondria	map05415	Diabetic cardiomyopathy	NA	NA	NA	NDUFS4	NADH dehydrogenase (ubiquinone) Fe-S protein 4	NA	K03937	NA	NA	1	0	0	0	1	1	0	0	0	0	0	1	1	1	1	0	1	0	0	0	1	1	0	1	0	1	0	0	0	0	0	0	0	1	1	0	0
M00373	Ethylmalonyl pathway	map00630	Glyoxylate and dicarboxylate metabolism	NA	NA	NA	ecm	ethylmalonyl-CoA mutase [EC:5.4.99.63]	ec:5.4.99.63	K14447	NA	NA	1	0	0	0	1	1	0	0	0	0	0	1	1	1	1	0	1	0	0	0	1	1	0	1	1	1	0	0	0	0	0	0	0	1	1	0	0
M00373	Ethylmalonyl pathway	map01100	Metabolic pathways	NA	NA	NA	ecm	ethylmalonyl-CoA mutase [EC:5.4.99.63]	ec:5.4.99.63	K14447	NA	NA	1	0	0	0	1	1	0	0	0	0	0	1	1	1	1	0	1	0	0	0	1	1	0	1	1	1	0	0	0	0	0	0	0	1	1	0	0
M00373	Ethylmalonyl pathway	map01120	Microbial metabolism in diverse environments	NA	NA	NA	ecm	ethylmalonyl-CoA mutase [EC:5.4.99.63]	ec:5.4.99.63	K14447	NA	NA	1	0	0	0	1	1	0	0	0	0	0	1	1	1	1	0	1	0	0	0	1	1	0	1	1	1	0	0	0	0	0	0	0	1	1	0	0
M00373	Ethylmalonyl pathway	map01200	Carbon metabolism	NA	NA	NA	ecm	ethylmalonyl-CoA mutase [EC:5.4.99.63]	ec:5.4.99.63	K14447	NA	NA	1	0	0	0	1	1	0	0	0	0	0	1	1	1	1	0	1	0	0	0	1	1	0	1	1	1	0	0	0	0	0	0	0	1	1	0	0
M00373	Ethylmalonyl pathway	map00630	Glyoxylate and dicarboxylate metabolism	NA	NA	NA	ccr	crotonyl-CoA carboxylase/reductase [EC:1.3.1.85]	ec:1.3.1.85	K14446	NA	NA	1	1	0	0	1	1	0	0	0	0	0	1	1	1	1	0	1	0	0	0	1	1	0	1	0	1	0	0	0	0	0	0	0	1	1	0	0
M00373	Ethylmalonyl pathway	map01100	Metabolic pathways	NA	NA	NA	ccr	crotonyl-CoA carboxylase/reductase [EC:1.3.1.85]	ec:1.3.1.85	K14446	NA	NA	1	1	0	0	1	1	0	0	0	0	0	1	1	1	1	0	1	0	0	0	1	1	0	1	0	1	0	0	0	0	0	0	0	1	1	0	0
M00373	Ethylmalonyl pathway	map01120	Microbial metabolism in diverse environments	NA	NA	NA	ccr	crotonyl-CoA carboxylase/reductase [EC:1.3.1.85]	ec:1.3.1.85	K14446	NA	NA	1	1	0	0	1	1	0	0	0	0	0	1	1	1	1	0	1	0	0	0	1	1	0	1	0	1	0	0	0	0	0	0	0	1	1	0	0
M00373	Ethylmalonyl pathway	map01200	Carbon metabolism	NA	NA	NA	ccr	crotonyl-CoA carboxylase/reductase [EC:1.3.1.85]	ec:1.3.1.85	K14446	NA	NA	1	1	0	0	1	1	0	0	0	0	0	1	1	1	1	0	1	0	0	0	1	1	0	1	0	1	0	0	0	0	0	0	0	1	1	0	0
NA	NA	map00230	Purine metabolism	NA	NA	NA	yfdR	5'-nucleotidase [EC:3.1.3.89]	ec:3.1.3.89	K06952	NA	NA	1	1	0	0	1	1	0	0	0	0	0	1	1	1	1	0	1	0	0	0	1	1	0	1	1	1	0	0	0	0	0	0	0	1	2	0	0
NA	NA	map00240	Pyrimidine metabolism	NA	NA	NA	yfdR	5'-nucleotidase [EC:3.1.3.89]	ec:3.1.3.89	K06952	NA	NA	1	1	0	0	1	1	0	0	0	0	0	1	1	1	1	0	1	0	0	0	1	1	0	1	1	1	0	0	0	0	0	0	0	1	2	0	0
NA	NA	map01100	Metabolic pathways	NA	NA	NA	yfdR	5'-nucleotidase [EC:3.1.3.89]	ec:3.1.3.89	K06952	NA	NA	1	1	0	0	1	1	0	0	0	0	0	1	1	1	1	0	1	0	0	0	1	1	0	1	1	1	0	0	0	0	0	0	0	1	2	0	0
NA	NA	map01232	Nucleotide metabolism	NA	NA	NA	yfdR	5'-nucleotidase [EC:3.1.3.89]	ec:3.1.3.89	K06952	NA	NA	1	1	0	0	1	1	0	0	0	0	0	1	1	1	1	0	1	0	0	0	1	1	0	1	1	1	0	0	0	0	0	0	0	1	2	0	0
NA	NA	map02024	Quorum sensing	NA	NA	NA	ABC.PE.S	peptide/nickel transport system substrate-binding protein	NA	K02035	NA	NA	8	2	3	0	5	1	0	0	0	0	0	0	1	6	7	0	8	2	0	0	8	6	0	5	5	9	1	0	1	1	1	0	3	6	6	1	1
NA	NA	NA	NA	NA	NA	NA	TC.OOP	OmpA-OmpF porin, OOP family	NA	K03286	NA	NA	2	1	3	4	3	1	4	1	0	4	4	4	3	3	3	1	2	3	3	4	3	3	1	3	1	1	6	2	5	2	2	5	3	2	2	5	2
M00051	De novo pyrimidine biosynthesis, glutamine (+ PRPP) => UMP	map00240	Pyrimidine metabolism	NA	NA	NA	URA4, pyrC	dihydroorotase [EC:3.5.2.3]	ec:3.5.2.3	K01465	NA	NA	1	1	1	1	1	0	0	1	0	2	1	2	1	1	2	0	1	1	1	2	2	1	1	1	0	1	1	0	1	0	0	1	1	1	1	1	0
M00051	De novo pyrimidine biosynthesis, glutamine (+ PRPP) => UMP	map01100	Metabolic pathways	NA	NA	NA	URA4, pyrC	dihydroorotase [EC:3.5.2.3]	ec:3.5.2.3	K01465	NA	NA	1	1	1	1	1	0	0	1	0	2	1	2	1	1	2	0	1	1	1	2	2	1	1	1	0	1	1	0	1	0	0	1	1	1	1	1	0
M00051	De novo pyrimidine biosynthesis, glutamine (+ PRPP) => UMP	map01240	Biosynthesis of cofactors	NA	NA	NA	URA4, pyrC	dihydroorotase [EC:3.5.2.3]	ec:3.5.2.3	K01465	NA	NA	1	1	1	1	1	0	0	1	0	2	1	2	1	1	2	0	1	1	1	2	2	1	1	1	0	1	1	0	1	0	0	1	1	1	1	1	0
M00880	Molybdenum cofactor biosynthesis, GTP => molybdenum cofactor	map00790	Folate biosynthesis	NA	NA	NA	moaB	molybdopterin adenylyltransferase [EC:2.7.7.75]	ec:2.7.7.75	K03638	NA	NA	1	0	1	1	1	1	1	1	0	1	0	1	0	1	1	1	1	1	0	1	1	1	1	1	1	0	0	1	0	2	1	1	1	1	1	0	2
M00880	Molybdenum cofactor biosynthesis, GTP => molybdenum cofactor	map01100	Metabolic pathways	NA	NA	NA	moaB	molybdopterin adenylyltransferase [EC:2.7.7.75]	ec:2.7.7.75	K03638	NA	NA	1	0	1	1	1	1	1	1	0	1	0	1	0	1	1	1	1	1	0	1	1	1	1	1	1	0	0	1	0	2	1	1	1	1	1	0	2
M00880	Molybdenum cofactor biosynthesis, GTP => molybdenum cofactor	map01240	Biosynthesis of cofactors	NA	NA	NA	moaB	molybdopterin adenylyltransferase [EC:2.7.7.75]	ec:2.7.7.75	K03638	NA	NA	1	0	1	1	1	1	1	1	0	1	0	1	0	1	1	1	1	1	0	1	1	1	1	1	1	0	0	1	0	2	1	1	1	1	1	0	2
M00880	Molybdenum cofactor biosynthesis, GTP => molybdenum cofactor	map04122	Sulfur relay system	NA	NA	NA	moaB	molybdopterin adenylyltransferase [EC:2.7.7.75]	ec:2.7.7.75	K03638	NA	NA	1	0	1	1	1	1	1	1	0	1	0	1	0	1	1	1	1	1	0	1	1	1	1	1	1	0	0	1	0	2	1	1	1	1	1	0	2
NA	NA	map00051	Fructose and mannose metabolism	NA	NA	NA	manXa	mannose PTS system EIIA component [EC:2.7.1.191]	ec:2.7.1.191	K02793	NA	NA	1	0	0	0	1	1	0	0	0	0	0	1	1	1	1	0	1	0	0	0	1	1	0	1	0	1	0	0	0	0	0	0	0	1	1	0	0
NA	NA	map00520	Amino sugar and nucleotide sugar metabolism	NA	NA	NA	manXa	mannose PTS system EIIA component [EC:2.7.1.191]	ec:2.7.1.191	K02793	NA	NA	1	0	0	0	1	1	0	0	0	0	0	1	1	1	1	0	1	0	0	0	1	1	0	1	0	1	0	0	0	0	0	0	0	1	1	0	0
NA	NA	map01100	Metabolic pathways	NA	NA	NA	manXa	mannose PTS system EIIA component [EC:2.7.1.191]	ec:2.7.1.191	K02793	NA	NA	1	0	0	0	1	1	0	0	0	0	0	1	1	1	1	0	1	0	0	0	1	1	0	1	0	1	0	0	0	0	0	0	0	1	1	0	0
NA	NA	map02060	Phosphotransferase system (PTS)	NA	NA	NA	manXa	mannose PTS system EIIA component [EC:2.7.1.191]	ec:2.7.1.191	K02793	NA	NA	1	0	0	0	1	1	0	0	0	0	0	1	1	1	1	0	1	0	0	0	1	1	0	1	0	1	0	0	0	0	0	0	0	1	1	0	0
NA	NA	NA	NA	NA	NA	NA	fixB, etfA	electron transfer flavoprotein alpha subunit	NA	K03522	NA	NA	1	0	1	1	1	1	1	1	1	1	1	1	1	1	1	1	1	1	0	1	1	1	1	1	1	1	1	1	1	1	1	1	1	2	2	1	1
NA	NA	NA	NA	NA	NA	NA	fixA, etfB	electron transfer flavoprotein beta subunit	NA	K03521	NA	NA	1	1	1	1	1	1	1	1	1	1	1	1	1	1	1	1	1	1	0	1	1	1	1	1	0	1	1	1	1	1	1	1	1	2	2	1	1
NA	NA	map03010	Ribosome	NA	NA	NA	RP-L1, MRPL1, rplA	large subunit ribosomal protein L1	NA	K02863	NA	NA	1	1	1	1	1	1	0	0	1	1	1	1	0	1	1	1	0	1	1	1	1	0	1	1	0	1	1	0	1	1	0	1	1	1	1	1	1
NA	NA	NA	NA	NA	NA	NA	fusA, GFM, EFG	elongation factor G	NA	K02355	NA	NA	1	1	1	1	1	0	0	1	2	1	1	0	0	1	1	1	0	1	1	1	1	0	1	1	0	1	1	0	1	2	1	1	1	1	1	1	2
NA	NA	NA	NA	NA	NA	NA	mutT, NUDT15, MTH2	8-oxo-dGTP diphosphatase [EC:3.6.1.55]	ec:3.6.1.55	K03574	NA	NA	1	0	2	2	1	3	1	2	1	3	0	4	3	2	1	2	1	2	0	3	1	2	2	1	1	1	0	2	0	2	1	2	2	2	2	0	2
NA	NA	map00230	Purine metabolism	NA	NA	NA	spoT	GTP diphosphokinase / guanosine-3',5'-bis(diphosphate) 3'-diphosphatase [EC:2.7.6.5 3.1.7.2]	ec:2.7.6.5	K01139	NA	NA	1	1	1	1	1	0	1	1	1	1	0	0	0	1	1	1	1	1	0	1	1	1	1	1	0	1	1	1	1	1	1	1	1	1	1	1	1
NA	NA	map00230	Purine metabolism	NA	NA	NA	spoT	GTP diphosphokinase / guanosine-3',5'-bis(diphosphate) 3'-diphosphatase [EC:2.7.6.5 3.1.7.2]	ec:3.1.7.2	K01139	NA	NA	1	1	1	1	1	0	1	1	1	1	0	0	0	1	1	1	1	1	0	1	1	1	1	1	0	1	1	1	1	1	1	1	1	1	1	1	1
NA	NA	map01100	Metabolic pathways	NA	NA	NA	spoT	GTP diphosphokinase / guanosine-3',5'-bis(diphosphate) 3'-diphosphatase [EC:2.7.6.5 3.1.7.2]	ec:2.7.6.5	K01139	NA	NA	1	1	1	1	1	0	1	1	1	1	0	0	0	1	1	1	1	1	0	1	1	1	1	1	0	1	1	1	1	1	1	1	1	1	1	1	1
NA	NA	map01100	Metabolic pathways	NA	NA	NA	spoT	GTP diphosphokinase / guanosine-3',5'-bis(diphosphate) 3'-diphosphatase [EC:2.7.6.5 3.1.7.2]	ec:3.1.7.2	K01139	NA	NA	1	1	1	1	1	0	1	1	1	1	0	0	0	1	1	1	1	1	0	1	1	1	1	1	0	1	1	1	1	1	1	1	1	1	1	1	1
NA	NA	map03018	RNA degradation	NA	NA	NA	nudH	putative (di)nucleoside polyphosphate hydrolase [EC:3.6.1.-]	NA	K08311	NA	NA	1	1	1	1	1	1	0	1	1	1	0	1	1	1	1	1	1	1	0	1	1	1	2	1	0	1	0	1	0	1	1	1	1	1	1	0	1
NA	NA	NA	NA	NA	NA	NA	dnaE2	error-prone DNA polymerase [EC:2.7.7.7]	ec:2.7.7.7	K14162	NA	NA	1	1	1	0	1	0	0	1	1	0	0	0	0	1	2	1	1	1	0	0	2	1	1	1	0	1	0	0	0	1	1	0	1	1	1	0	1
M00053	Deoxyribonucleotide biosynthesis, ADP/GDP/CDP/UDP => dATP/dGTP/dCTP/dUTP	map00230	Purine metabolism	NA	NA	NA	E1.17.4.1B, nrdB, nrdF	ribonucleoside-diphosphate reductase beta chain [EC:1.17.4.1]	ec:1.17.4.1	K00526	NA	NA	1	0	1	2	0	1	1	1	1	1	1	1	1	0	0	0	1	2	1	1	0	0	1	0	0	0	1	1	1	1	1	1	1	0	0	1	1
M00938	Pyrimidine deoxyribonucleotide biosynthesis, UDP => dTTP	map00230	Purine metabolism	NA	NA	NA	E1.17.4.1B, nrdB, nrdF	ribonucleoside-diphosphate reductase beta chain [EC:1.17.4.1]	ec:1.17.4.1	K00526	NA	NA	1	0	1	2	0	1	1	1	1	1	1	1	1	0	0	0	1	2	1	1	0	0	1	0	0	0	1	1	1	1	1	1	1	0	0	1	1
M00053	Deoxyribonucleotide biosynthesis, ADP/GDP/CDP/UDP => dATP/dGTP/dCTP/dUTP	map00240	Pyrimidine metabolism	NA	NA	NA	E1.17.4.1B, nrdB, nrdF	ribonucleoside-diphosphate reductase beta chain [EC:1.17.4.1]	ec:1.17.4.1	K00526	NA	NA	1	0	1	2	0	1	1	1	1	1	1	1	1	0	0	0	1	2	1	1	0	0	1	0	0	0	1	1	1	1	1	1	1	0	0	1	1
M00938	Pyrimidine deoxyribonucleotide biosynthesis, UDP => dTTP	map00240	Pyrimidine metabolism	NA	NA	NA	E1.17.4.1B, nrdB, nrdF	ribonucleoside-diphosphate reductase beta chain [EC:1.17.4.1]	ec:1.17.4.1	K00526	NA	NA	1	0	1	2	0	1	1	1	1	1	1	1	1	0	0	0	1	2	1	1	0	0	1	0	0	0	1	1	1	1	1	1	1	0	0	1	1
M00053	Deoxyribonucleotide biosynthesis, ADP/GDP/CDP/UDP => dATP/dGTP/dCTP/dUTP	map01100	Metabolic pathways	NA	NA	NA	E1.17.4.1B, nrdB, nrdF	ribonucleoside-diphosphate reductase beta chain [EC:1.17.4.1]	ec:1.17.4.1	K00526	NA	NA	1	0	1	2	0	1	1	1	1	1	1	1	1	0	0	0	1	2	1	1	0	0	1	0	0	0	1	1	1	1	1	1	1	0	0	1	1
M00938	Pyrimidine deoxyribonucleotide biosynthesis, UDP => dTTP	map01100	Metabolic pathways	NA	NA	NA	E1.17.4.1B, nrdB, nrdF	ribonucleoside-diphosphate reductase beta chain [EC:1.17.4.1]	ec:1.17.4.1	K00526	NA	NA	1	0	1	2	0	1	1	1	1	1	1	1	1	0	0	0	1	2	1	1	0	0	1	0	0	0	1	1	1	1	1	1	1	0	0	1	1
M00053	Deoxyribonucleotide biosynthesis, ADP/GDP/CDP/UDP => dATP/dGTP/dCTP/dUTP	map01232	Nucleotide metabolism	NA	NA	NA	E1.17.4.1B, nrdB, nrdF	ribonucleoside-diphosphate reductase beta chain [EC:1.17.4.1]	ec:1.17.4.1	K00526	NA	NA	1	0	1	2	0	1	1	1	1	1	1	1	1	0	0	0	1	2	1	1	0	0	1	0	0	0	1	1	1	1	1	1	1	0	0	1	1
M00938	Pyrimidine deoxyribonucleotide biosynthesis, UDP => dTTP	map01232	Nucleotide metabolism	NA	NA	NA	E1.17.4.1B, nrdB, nrdF	ribonucleoside-diphosphate reductase beta chain [EC:1.17.4.1]	ec:1.17.4.1	K00526	NA	NA	1	0	1	2	0	1	1	1	1	1	1	1	1	0	0	0	1	2	1	1	0	0	1	0	0	0	1	1	1	1	1	1	1	0	0	1	1
M00970	Proline degradation, proline => glutamate	map00250	Alanine, aspartate and glutamate metabolism	NA	NA	NA	putA	RHH-type transcriptional regulator, proline utilization regulon repressor / proline dehydrogenase / delta 1-pyrroline-5-carboxylate dehydrogenase [EC:1.5.5.2 1.2.1.88]	ec:1.5.5.2	K13821	NA	NA	1	1	2	0	1	1	0	1	1	0	0	1	1	1	1	1	1	2	0	0	1	1	0	1	1	1	0	0	0	1	1	0	2	1	1	0	1
M00970	Proline degradation, proline => glutamate	map00250	Alanine, aspartate and glutamate metabolism	NA	NA	NA	putA	RHH-type transcriptional regulator, proline utilization regulon repressor / proline dehydrogenase / delta 1-pyrroline-5-carboxylate dehydrogenase [EC:1.5.5.2 1.2.1.88]	ec:1.2.1.88	K13821	NA	NA	1	1	2	0	1	1	0	1	1	0	0	1	1	1	1	1	1	2	0	0	1	1	0	1	1	1	0	0	0	1	1	0	2	1	1	0	1
M00970	Proline degradation, proline => glutamate	map00330	Arginine and proline metabolism	NA	NA	NA	putA	RHH-type transcriptional regulator, proline utilization regulon repressor / proline dehydrogenase / delta 1-pyrroline-5-carboxylate dehydrogenase [EC:1.5.5.2 1.2.1.88]	ec:1.5.5.2	K13821	NA	NA	1	1	2	0	1	1	0	1	1	0	0	1	1	1	1	1	1	2	0	0	1	1	0	1	1	1	0	0	0	1	1	0	2	1	1	0	1
M00970	Proline degradation, proline => glutamate	map00330	Arginine and proline metabolism	NA	NA	NA	putA	RHH-type transcriptional regulator, proline utilization regulon repressor / proline dehydrogenase / delta 1-pyrroline-5-carboxylate dehydrogenase [EC:1.5.5.2 1.2.1.88]	ec:1.2.1.88	K13821	NA	NA	1	1	2	0	1	1	0	1	1	0	0	1	1	1	1	1	1	2	0	0	1	1	0	1	1	1	0	0	0	1	1	0	2	1	1	0	1
M00970	Proline degradation, proline => glutamate	map01100	Metabolic pathways	NA	NA	NA	putA	RHH-type transcriptional regulator, proline utilization regulon repressor / proline dehydrogenase / delta 1-pyrroline-5-carboxylate dehydrogenase [EC:1.5.5.2 1.2.1.88]	ec:1.5.5.2	K13821	NA	NA	1	1	2	0	1	1	0	1	1	0	0	1	1	1	1	1	1	2	0	0	1	1	0	1	1	1	0	0	0	1	1	0	2	1	1	0	1
M00970	Proline degradation, proline => glutamate	map01100	Metabolic pathways	NA	NA	NA	putA	RHH-type transcriptional regulator, proline utilization regulon repressor / proline dehydrogenase / delta 1-pyrroline-5-carboxylate dehydrogenase [EC:1.5.5.2 1.2.1.88]	ec:1.2.1.88	K13821	NA	NA	1	1	2	0	1	1	0	1	1	0	0	1	1	1	1	1	1	2	0	0	1	1	0	1	1	1	0	0	0	1	1	0	2	1	1	0	1
M00970	Proline degradation, proline => glutamate	map01110	Biosynthesis of secondary metabolites	NA	NA	NA	putA	RHH-type transcriptional regulator, proline utilization regulon repressor / proline dehydrogenase / delta 1-pyrroline-5-carboxylate dehydrogenase [EC:1.5.5.2 1.2.1.88]	ec:1.5.5.2	K13821	NA	NA	1	1	2	0	1	1	0	1	1	0	0	1	1	1	1	1	1	2	0	0	1	1	0	1	1	1	0	0	0	1	1	0	2	1	1	0	1
M00970	Proline degradation, proline => glutamate	map01110	Biosynthesis of secondary metabolites	NA	NA	NA	putA	RHH-type transcriptional regulator, proline utilization regulon repressor / proline dehydrogenase / delta 1-pyrroline-5-carboxylate dehydrogenase [EC:1.5.5.2 1.2.1.88]	ec:1.2.1.88	K13821	NA	NA	1	1	2	0	1	1	0	1	1	0	0	1	1	1	1	1	1	2	0	0	1	1	0	1	1	1	0	0	0	1	1	0	2	1	1	0	1
NA	NA	NA	NA	NA	NA	NA	K07338	uncharacterized protein	NA	K07338	NA	NA	1	0	1	1	0	0	0	0	0	1	0	0	0	1	3	0	1	1	0	1	3	1	0	0	2	0	0	0	0	0	0	1	1	0	0	0	0
NA	NA	map00550	Peptidoglycan biosynthesis	NA	NA	NA	murC	UDP-N-acetylmuramate--alanine ligase [EC:6.3.2.8]	ec:6.3.2.8	K01924	NA	NA	1	1	1	1	1	1	1	1	1	1	1	1	1	1	1	1	1	1	0	1	1	1	1	1	1	1	1	1	1	1	1	1	1	1	1	1	1
NA	NA	map01100	Metabolic pathways	NA	NA	NA	murC	UDP-N-acetylmuramate--alanine ligase [EC:6.3.2.8]	ec:6.3.2.8	K01924	NA	NA	1	1	1	1	1	1	1	1	1	1	1	1	1	1	1	1	1	1	0	1	1	1	1	1	1	1	1	1	1	1	1	1	1	1	1	1	1
M00895	Thiamine biosynthesis, prokaryotes, AIR (+ DXP/glycine) => TMP/TPP	map00730	Thiamine metabolism	NA	NA	NA	thiO	glycine oxidase [EC:1.4.3.19]	ec:1.4.3.19	K03153	NA	NA	1	0	0	0	0	1	1	1	0	0	0	1	1	1	1	0	1	0	0	0	0	1	0	0	1	1	0	1	0	0	0	1	0	1	1	0	0
M00895	Thiamine biosynthesis, prokaryotes, AIR (+ DXP/glycine) => TMP/TPP	map01100	Metabolic pathways	NA	NA	NA	thiO	glycine oxidase [EC:1.4.3.19]	ec:1.4.3.19	K03153	NA	NA	1	0	0	0	0	1	1	1	0	0	0	1	1	1	1	0	1	0	0	0	0	1	0	0	1	1	0	1	0	0	0	1	0	1	1	0	0
M00895	Thiamine biosynthesis, prokaryotes, AIR (+ DXP/glycine) => TMP/TPP	map01240	Biosynthesis of cofactors	NA	NA	NA	thiO	glycine oxidase [EC:1.4.3.19]	ec:1.4.3.19	K03153	NA	NA	1	0	0	0	0	1	1	1	0	0	0	1	1	1	1	0	1	0	0	0	0	1	0	0	1	1	0	1	0	0	0	1	0	1	1	0	0
NA	NA	map00970	Aminoacyl-tRNA biosynthesis	NA	NA	NA	gatA, QRSL1	aspartyl-tRNA(Asn)/glutamyl-tRNA(Gln) amidotransferase subunit A [EC:6.3.5.6 6.3.5.7]	ec:6.3.5.6	K02433	NA	NA	1	1	1	1	1	1	1	1	1	1	0	1	0	1	1	0	1	1	0	1	1	1	1	1	0	1	0	1	0	0	0	1	1	1	1	0	0
NA	NA	map00970	Aminoacyl-tRNA biosynthesis	NA	NA	NA	gatA, QRSL1	aspartyl-tRNA(Asn)/glutamyl-tRNA(Gln) amidotransferase subunit A [EC:6.3.5.6 6.3.5.7]	ec:6.3.5.7	K02433	NA	NA	1	1	1	1	1	1	1	1	1	1	0	1	0	1	1	0	1	1	0	1	1	1	1	1	0	1	0	1	0	0	0	1	1	1	1	0	0
NA	NA	map01100	Metabolic pathways	NA	NA	NA	gatA, QRSL1	aspartyl-tRNA(Asn)/glutamyl-tRNA(Gln) amidotransferase subunit A [EC:6.3.5.6 6.3.5.7]	ec:6.3.5.6	K02433	NA	NA	1	1	1	1	1	1	1	1	1	1	0	1	0	1	1	0	1	1	0	1	1	1	1	1	0	1	0	1	0	0	0	1	1	1	1	0	0
NA	NA	map01100	Metabolic pathways	NA	NA	NA	gatA, QRSL1	aspartyl-tRNA(Asn)/glutamyl-tRNA(Gln) amidotransferase subunit A [EC:6.3.5.6 6.3.5.7]	ec:6.3.5.7	K02433	NA	NA	1	1	1	1	1	1	1	1	1	1	0	1	0	1	1	0	1	1	0	1	1	1	1	1	0	1	0	1	0	0	0	1	1	1	1	0	0
NA	NA	map00330	Arginine and proline metabolism	NA	NA	NA	E3.5.1.4, amiE	amidase [EC:3.5.1.4]	ec:3.5.1.4	K01426	NA	NA	2	4	4	4	4	3	2	2	1	4	0	3	2	3	4	1	2	5	0	4	4	3	2	4	1	4	0	2	0	1	1	5	4	3	3	0	1
NA	NA	map00360	Phenylalanine metabolism	NA	NA	NA	E3.5.1.4, amiE	amidase [EC:3.5.1.4]	ec:3.5.1.4	K01426	NA	NA	2	4	4	4	4	3	2	2	1	4	0	3	2	3	4	1	2	5	0	4	4	3	2	4	1	4	0	2	0	1	1	5	4	3	3	0	1
NA	NA	map00380	Tryptophan metabolism	NA	NA	NA	E3.5.1.4, amiE	amidase [EC:3.5.1.4]	ec:3.5.1.4	K01426	NA	NA	2	4	4	4	4	3	2	2	1	4	0	3	2	3	4	1	2	5	0	4	4	3	2	4	1	4	0	2	0	1	1	5	4	3	3	0	1
NA	NA	map00627	Aminobenzoate degradation	NA	NA	NA	E3.5.1.4, amiE	amidase [EC:3.5.1.4]	ec:3.5.1.4	K01426	NA	NA	2	4	4	4	4	3	2	2	1	4	0	3	2	3	4	1	2	5	0	4	4	3	2	4	1	4	0	2	0	1	1	5	4	3	3	0	1
NA	NA	map00643	Styrene degradation	NA	NA	NA	E3.5.1.4, amiE	amidase [EC:3.5.1.4]	ec:3.5.1.4	K01426	NA	NA	2	4	4	4	4	3	2	2	1	4	0	3	2	3	4	1	2	5	0	4	4	3	2	4	1	4	0	2	0	1	1	5	4	3	3	0	1
NA	NA	map01100	Metabolic pathways	NA	NA	NA	E3.5.1.4, amiE	amidase [EC:3.5.1.4]	ec:3.5.1.4	K01426	NA	NA	2	4	4	4	4	3	2	2	1	4	0	3	2	3	4	1	2	5	0	4	4	3	2	4	1	4	0	2	0	1	1	5	4	3	3	0	1
NA	NA	map01120	Microbial metabolism in diverse environments	NA	NA	NA	E3.5.1.4, amiE	amidase [EC:3.5.1.4]	ec:3.5.1.4	K01426	NA	NA	2	4	4	4	4	3	2	2	1	4	0	3	2	3	4	1	2	5	0	4	4	3	2	4	1	4	0	2	0	1	1	5	4	3	3	0	1
NA	NA	map00970	Aminoacyl-tRNA biosynthesis	NA	NA	NA	gatC, GATC	aspartyl-tRNA(Asn)/glutamyl-tRNA(Gln) amidotransferase subunit C [EC:6.3.5.6 6.3.5.7]	ec:6.3.5.6	K02435	NA	NA	1	1	1	1	1	1	1	1	1	1	0	1	0	1	1	0	1	1	0	1	1	1	1	1	0	1	0	1	0	0	0	1	1	1	1	0	0
NA	NA	map00970	Aminoacyl-tRNA biosynthesis	NA	NA	NA	gatC, GATC	aspartyl-tRNA(Asn)/glutamyl-tRNA(Gln) amidotransferase subunit C [EC:6.3.5.6 6.3.5.7]	ec:6.3.5.7	K02435	NA	NA	1	1	1	1	1	1	1	1	1	1	0	1	0	1	1	0	1	1	0	1	1	1	1	1	0	1	0	1	0	0	0	1	1	1	1	0	0
NA	NA	map01100	Metabolic pathways	NA	NA	NA	gatC, GATC	aspartyl-tRNA(Asn)/glutamyl-tRNA(Gln) amidotransferase subunit C [EC:6.3.5.6 6.3.5.7]	ec:6.3.5.6	K02435	NA	NA	1	1	1	1	1	1	1	1	1	1	0	1	0	1	1	0	1	1	0	1	1	1	1	1	0	1	0	1	0	0	0	1	1	1	1	0	0
NA	NA	map01100	Metabolic pathways	NA	NA	NA	gatC, GATC	aspartyl-tRNA(Asn)/glutamyl-tRNA(Gln) amidotransferase subunit C [EC:6.3.5.6 6.3.5.7]	ec:6.3.5.7	K02435	NA	NA	1	1	1	1	1	1	1	1	1	1	0	1	0	1	1	0	1	1	0	1	1	1	1	1	0	1	0	1	0	0	0	1	1	1	1	0	0
M00016	Lysine biosynthesis, succinyl-DAP pathway, aspartate => lysine	map00300	Lysine biosynthesis	NA	NA	NA	dapF	diaminopimelate epimerase [EC:5.1.1.7]	ec:5.1.1.7	K01778	NA	NA	1	1	1	1	1	1	0	1	1	1	1	2	1	1	1	1	1	1	1	1	1	1	2	1	0	1	1	1	1	1	1	1	1	1	1	1	1
M00525	Lysine biosynthesis, acetyl-DAP pathway, aspartate => lysine	map00300	Lysine biosynthesis	NA	NA	NA	dapF	diaminopimelate epimerase [EC:5.1.1.7]	ec:5.1.1.7	K01778	NA	NA	1	1	1	1	1	1	0	1	1	1	1	2	1	1	1	1	1	1	1	1	1	1	2	1	0	1	1	1	1	1	1	1	1	1	1	1	1
M00527	Lysine biosynthesis, DAP aminotransferase pathway, aspartate => lysine	map00300	Lysine biosynthesis	NA	NA	NA	dapF	diaminopimelate epimerase [EC:5.1.1.7]	ec:5.1.1.7	K01778	NA	NA	1	1	1	1	1	1	0	1	1	1	1	2	1	1	1	1	1	1	1	1	1	1	2	1	0	1	1	1	1	1	1	1	1	1	1	1	1
M00016	Lysine biosynthesis, succinyl-DAP pathway, aspartate => lysine	map00470	D-Amino acid metabolism	NA	NA	NA	dapF	diaminopimelate epimerase [EC:5.1.1.7]	ec:5.1.1.7	K01778	NA	NA	1	1	1	1	1	1	0	1	1	1	1	2	1	1	1	1	1	1	1	1	1	1	2	1	0	1	1	1	1	1	1	1	1	1	1	1	1
M00525	Lysine biosynthesis, acetyl-DAP pathway, aspartate => lysine	map00470	D-Amino acid metabolism	NA	NA	NA	dapF	diaminopimelate epimerase [EC:5.1.1.7]	ec:5.1.1.7	K01778	NA	NA	1	1	1	1	1	1	0	1	1	1	1	2	1	1	1	1	1	1	1	1	1	1	2	1	0	1	1	1	1	1	1	1	1	1	1	1	1
M00527	Lysine biosynthesis, DAP aminotransferase pathway, aspartate => lysine	map00470	D-Amino acid metabolism	NA	NA	NA	dapF	diaminopimelate epimerase [EC:5.1.1.7]	ec:5.1.1.7	K01778	NA	NA	1	1	1	1	1	1	0	1	1	1	1	2	1	1	1	1	1	1	1	1	1	1	2	1	0	1	1	1	1	1	1	1	1	1	1	1	1
M00016	Lysine biosynthesis, succinyl-DAP pathway, aspartate => lysine	map01100	Metabolic pathways	NA	NA	NA	dapF	diaminopimelate epimerase [EC:5.1.1.7]	ec:5.1.1.7	K01778	NA	NA	1	1	1	1	1	1	0	1	1	1	1	2	1	1	1	1	1	1	1	1	1	1	2	1	0	1	1	1	1	1	1	1	1	1	1	1	1
M00525	Lysine biosynthesis, acetyl-DAP pathway, aspartate => lysine	map01100	Metabolic pathways	NA	NA	NA	dapF	diaminopimelate epimerase [EC:5.1.1.7]	ec:5.1.1.7	K01778	NA	NA	1	1	1	1	1	1	0	1	1	1	1	2	1	1	1	1	1	1	1	1	1	1	2	1	0	1	1	1	1	1	1	1	1	1	1	1	1
M00527	Lysine biosynthesis, DAP aminotransferase pathway, aspartate => lysine	map01100	Metabolic pathways	NA	NA	NA	dapF	diaminopimelate epimerase [EC:5.1.1.7]	ec:5.1.1.7	K01778	NA	NA	1	1	1	1	1	1	0	1	1	1	1	2	1	1	1	1	1	1	1	1	1	1	2	1	0	1	1	1	1	1	1	1	1	1	1	1	1
M00016	Lysine biosynthesis, succinyl-DAP pathway, aspartate => lysine	map01110	Biosynthesis of secondary metabolites	NA	NA	NA	dapF	diaminopimelate epimerase [EC:5.1.1.7]	ec:5.1.1.7	K01778	NA	NA	1	1	1	1	1	1	0	1	1	1	1	2	1	1	1	1	1	1	1	1	1	1	2	1	0	1	1	1	1	1	1	1	1	1	1	1	1
M00525	Lysine biosynthesis, acetyl-DAP pathway, aspartate => lysine	map01110	Biosynthesis of secondary metabolites	NA	NA	NA	dapF	diaminopimelate epimerase [EC:5.1.1.7]	ec:5.1.1.7	K01778	NA	NA	1	1	1	1	1	1	0	1	1	1	1	2	1	1	1	1	1	1	1	1	1	1	2	1	0	1	1	1	1	1	1	1	1	1	1	1	1
M00527	Lysine biosynthesis, DAP aminotransferase pathway, aspartate => lysine	map01110	Biosynthesis of secondary metabolites	NA	NA	NA	dapF	diaminopimelate epimerase [EC:5.1.1.7]	ec:5.1.1.7	K01778	NA	NA	1	1	1	1	1	1	0	1	1	1	1	2	1	1	1	1	1	1	1	1	1	1	2	1	0	1	1	1	1	1	1	1	1	1	1	1	1
M00016	Lysine biosynthesis, succinyl-DAP pathway, aspartate => lysine	map01120	Microbial metabolism in diverse environments	NA	NA	NA	dapF	diaminopimelate epimerase [EC:5.1.1.7]	ec:5.1.1.7	K01778	NA	NA	1	1	1	1	1	1	0	1	1	1	1	2	1	1	1	1	1	1	1	1	1	1	2	1	0	1	1	1	1	1	1	1	1	1	1	1	1
M00525	Lysine biosynthesis, acetyl-DAP pathway, aspartate => lysine	map01120	Microbial metabolism in diverse environments	NA	NA	NA	dapF	diaminopimelate epimerase [EC:5.1.1.7]	ec:5.1.1.7	K01778	NA	NA	1	1	1	1	1	1	0	1	1	1	1	2	1	1	1	1	1	1	1	1	1	1	2	1	0	1	1	1	1	1	1	1	1	1	1	1	1
M00527	Lysine biosynthesis, DAP aminotransferase pathway, aspartate => lysine	map01120	Microbial metabolism in diverse environments	NA	NA	NA	dapF	diaminopimelate epimerase [EC:5.1.1.7]	ec:5.1.1.7	K01778	NA	NA	1	1	1	1	1	1	0	1	1	1	1	2	1	1	1	1	1	1	1	1	1	1	2	1	0	1	1	1	1	1	1	1	1	1	1	1	1
M00016	Lysine biosynthesis, succinyl-DAP pathway, aspartate => lysine	map01230	Biosynthesis of amino acids	NA	NA	NA	dapF	diaminopimelate epimerase [EC:5.1.1.7]	ec:5.1.1.7	K01778	NA	NA	1	1	1	1	1	1	0	1	1	1	1	2	1	1	1	1	1	1	1	1	1	1	2	1	0	1	1	1	1	1	1	1	1	1	1	1	1
M00525	Lysine biosynthesis, acetyl-DAP pathway, aspartate => lysine	map01230	Biosynthesis of amino acids	NA	NA	NA	dapF	diaminopimelate epimerase [EC:5.1.1.7]	ec:5.1.1.7	K01778	NA	NA	1	1	1	1	1	1	0	1	1	1	1	2	1	1	1	1	1	1	1	1	1	1	2	1	0	1	1	1	1	1	1	1	1	1	1	1	1
M00527	Lysine biosynthesis, DAP aminotransferase pathway, aspartate => lysine	map01230	Biosynthesis of amino acids	NA	NA	NA	dapF	diaminopimelate epimerase [EC:5.1.1.7]	ec:5.1.1.7	K01778	NA	NA	1	1	1	1	1	1	0	1	1	1	1	2	1	1	1	1	1	1	1	1	1	1	2	1	0	1	1	1	1	1	1	1	1	1	1	1	1
NA	NA	map00760	Nicotinate and nicotinamide metabolism	NA	NA	NA	pncB, NAPRT1	nicotinate phosphoribosyltransferase [EC:6.3.4.21]	ec:6.3.4.21	K00763	NA	NA	1	1	1	0	1	0	0	0	0	0	0	0	0	1	1	0	1	1	0	0	1	1	0	1	1	1	0	0	1	0	0	0	1	1	1	1	0
NA	NA	map01100	Metabolic pathways	NA	NA	NA	pncB, NAPRT1	nicotinate phosphoribosyltransferase [EC:6.3.4.21]	ec:6.3.4.21	K00763	NA	NA	1	1	1	0	1	0	0	0	0	0	0	0	0	1	1	0	1	1	0	0	1	1	0	1	1	1	0	0	1	0	0	0	1	1	1	1	0
NA	NA	map01240	Biosynthesis of cofactors	NA	NA	NA	pncB, NAPRT1	nicotinate phosphoribosyltransferase [EC:6.3.4.21]	ec:6.3.4.21	K00763	NA	NA	1	1	1	0	1	0	0	0	0	0	0	0	0	1	1	0	1	1	0	0	1	1	0	1	1	1	0	0	1	0	0	0	1	1	1	1	0
NA	NA	NA	NA	NA	NA	NA	yaeJ	ribosome-associated protein	NA	K15034	NA	NA	1	1	1	1	1	1	1	1	1	1	1	1	1	1	1	1	1	1	1	1	1	1	1	1	1	1	1	1	1	1	1	1	1	1	1	1	1
NA	NA	NA	NA	NA	NA	NA	mltB	peptidoglycan lytic transglycosylase B [EC:4.2.2.29]	ec:4.2.2.29	K08305	NA	NA	3	1	2	2	4	1	1	1	1	2	0	1	1	4	4	2	3	2	0	2	5	4	1	4	4	1	0	1	0	2	2	2	2	2	2	0	2
NA	NA	map03440	Homologous recombination	NA	NA	NA	recO	DNA repair protein RecO (recombination protein O)	NA	K03584	NA	NA	1	2	1	1	1	1	1	1	1	1	1	1	1	1	1	1	1	1	1	1	1	1	1	1	0	1	1	1	1	1	1	1	1	1	1	1	1
NA	NA	NA	NA	NA	NA	NA	sfsA	sugar fermentation stimulation protein A	NA	K06206	NA	NA	1	1	1	1	1	0	1	1	1	1	0	0	0	1	1	1	1	1	0	1	1	1	1	1	0	0	0	1	0	1	1	1	1	1	1	0	1
M00545	Trans-cinnamate degradation, trans-cinnamate => acetyl-CoA	map00071	Fatty acid degradation	NA	NA	NA	hcaD	3-phenylpropionate/trans-cinnamate dioxygenase ferredoxin reductase component [EC:1.18.1.3]	ec:1.18.1.3	K00529	Hexadecane	3-phenylpropionate/trans-cinnamate dioxygenase ferredoxin reductase component	1	0	1	1	1	1	0	0	0	1	0	1	2	1	1	0	1	1	0	1	1	1	0	1	1	1	0	0	0	0	0	1	1	1	1	0	0
M00545	Trans-cinnamate degradation, trans-cinnamate => acetyl-CoA	map00360	Phenylalanine metabolism	NA	NA	NA	hcaD	3-phenylpropionate/trans-cinnamate dioxygenase ferredoxin reductase component [EC:1.18.1.3]	ec:1.18.1.3	K00529	Hexadecane	3-phenylpropionate/trans-cinnamate dioxygenase ferredoxin reductase component	1	0	1	1	1	1	0	0	0	1	0	1	2	1	1	0	1	1	0	1	1	1	0	1	1	1	0	0	0	0	0	1	1	1	1	0	0
M00545	Trans-cinnamate degradation, trans-cinnamate => acetyl-CoA	map00362	Benzoate degradation	NA	NA	NA	hcaD	3-phenylpropionate/trans-cinnamate dioxygenase ferredoxin reductase component [EC:1.18.1.3]	ec:1.18.1.3	K00529	Hexadecane	3-phenylpropionate/trans-cinnamate dioxygenase ferredoxin reductase component	1	0	1	1	1	1	0	0	0	1	0	1	2	1	1	0	1	1	0	1	1	1	0	1	1	1	0	0	0	0	0	1	1	1	1	0	0
M00545	Trans-cinnamate degradation, trans-cinnamate => acetyl-CoA	map01100	Metabolic pathways	NA	NA	NA	hcaD	3-phenylpropionate/trans-cinnamate dioxygenase ferredoxin reductase component [EC:1.18.1.3]	ec:1.18.1.3	K00529	Hexadecane	3-phenylpropionate/trans-cinnamate dioxygenase ferredoxin reductase component	1	0	1	1	1	1	0	0	0	1	0	1	2	1	1	0	1	1	0	1	1	1	0	1	1	1	0	0	0	0	0	1	1	1	1	0	0
M00545	Trans-cinnamate degradation, trans-cinnamate => acetyl-CoA	map01120	Microbial metabolism in diverse environments	NA	NA	NA	hcaD	3-phenylpropionate/trans-cinnamate dioxygenase ferredoxin reductase component [EC:1.18.1.3]	ec:1.18.1.3	K00529	Hexadecane	3-phenylpropionate/trans-cinnamate dioxygenase ferredoxin reductase component	1	0	1	1	1	1	0	0	0	1	0	1	2	1	1	0	1	1	0	1	1	1	0	1	1	1	0	0	0	0	0	1	1	1	1	0	0
M00545	Trans-cinnamate degradation, trans-cinnamate => acetyl-CoA	map01220	Degradation of aromatic compounds	NA	NA	NA	hcaD	3-phenylpropionate/trans-cinnamate dioxygenase ferredoxin reductase component [EC:1.18.1.3]	ec:1.18.1.3	K00529	Hexadecane	3-phenylpropionate/trans-cinnamate dioxygenase ferredoxin reductase component	1	0	1	1	1	1	0	0	0	1	0	1	2	1	1	0	1	1	0	1	1	1	0	1	1	1	0	0	0	0	0	1	1	1	1	0	0
M00096	C5 isoprenoid biosynthesis, non-mevalonate pathway	map00730	Thiamine metabolism	NA	NA	NA	dxs	1-deoxy-D-xylulose-5-phosphate synthase [EC:2.2.1.7]	ec:2.2.1.7	K01662	NA	NA	1	2	1	1	1	1	1	1	1	1	1	1	1	1	2	1	1	1	1	2	1	1	1	1	2	1	1	1	1	1	1	1	1	1	1	1	1
M00096	C5 isoprenoid biosynthesis, non-mevalonate pathway	map00900	Terpenoid backbone biosynthesis	NA	NA	NA	dxs	1-deoxy-D-xylulose-5-phosphate synthase [EC:2.2.1.7]	ec:2.2.1.7	K01662	NA	NA	1	2	1	1	1	1	1	1	1	1	1	1	1	1	2	1	1	1	1	2	1	1	1	1	2	1	1	1	1	1	1	1	1	1	1	1	1
M00096	C5 isoprenoid biosynthesis, non-mevalonate pathway	map01100	Metabolic pathways	NA	NA	NA	dxs	1-deoxy-D-xylulose-5-phosphate synthase [EC:2.2.1.7]	ec:2.2.1.7	K01662	NA	NA	1	2	1	1	1	1	1	1	1	1	1	1	1	1	2	1	1	1	1	2	1	1	1	1	2	1	1	1	1	1	1	1	1	1	1	1	1
M00096	C5 isoprenoid biosynthesis, non-mevalonate pathway	map01110	Biosynthesis of secondary metabolites	NA	NA	NA	dxs	1-deoxy-D-xylulose-5-phosphate synthase [EC:2.2.1.7]	ec:2.2.1.7	K01662	NA	NA	1	2	1	1	1	1	1	1	1	1	1	1	1	1	2	1	1	1	1	2	1	1	1	1	2	1	1	1	1	1	1	1	1	1	1	1	1
NA	NA	NA	NA	NA	NA	NA	K09790	uncharacterized protein	NA	K09790	NA	NA	1	0	0	0	1	1	1	1	0	1	0	1	1	1	0	0	1	0	0	1	0	1	1	1	0	0	0	1	0	1	0	1	0	1	1	0	1
NA	NA	NA	NA	NA	NA	NA	parA, soj	chromosome partitioning protein	NA	K03496	NA	NA	4	0	4	3	1	1	1	2	1	4	1	2	2	6	3	1	2	6	1	4	1	6	3	1	0	4	1	2	1	2	2	3	4	2	2	1	2
M00022	Shikimate pathway, phosphoenolpyruvate + erythrose-4P => chorismate	map00400	Phenylalanine, tyrosine and tryptophan biosynthesis	NA	NA	NA	aroE	shikimate dehydrogenase [EC:1.1.1.25]	ec:1.1.1.25	K00014	NA	NA	1	1	1	1	1	1	1	1	1	1	0	1	1	1	1	1	1	1	0	1	1	1	1	1	1	1	0	1	0	1	0	1	1	1	1	0	1
M00022	Shikimate pathway, phosphoenolpyruvate + erythrose-4P => chorismate	map00999	Biosynthesis of various plant secondary metabolites	NA	NA	NA	aroE	shikimate dehydrogenase [EC:1.1.1.25]	ec:1.1.1.25	K00014	NA	NA	1	1	1	1	1	1	1	1	1	1	0	1	1	1	1	1	1	1	0	1	1	1	1	1	1	1	0	1	0	1	0	1	1	1	1	0	1
M00022	Shikimate pathway, phosphoenolpyruvate + erythrose-4P => chorismate	map01100	Metabolic pathways	NA	NA	NA	aroE	shikimate dehydrogenase [EC:1.1.1.25]	ec:1.1.1.25	K00014	NA	NA	1	1	1	1	1	1	1	1	1	1	0	1	1	1	1	1	1	1	0	1	1	1	1	1	1	1	0	1	0	1	0	1	1	1	1	0	1
M00022	Shikimate pathway, phosphoenolpyruvate + erythrose-4P => chorismate	map01110	Biosynthesis of secondary metabolites	NA	NA	NA	aroE	shikimate dehydrogenase [EC:1.1.1.25]	ec:1.1.1.25	K00014	NA	NA	1	1	1	1	1	1	1	1	1	1	0	1	1	1	1	1	1	1	0	1	1	1	1	1	1	1	0	1	0	1	0	1	1	1	1	0	1
M00022	Shikimate pathway, phosphoenolpyruvate + erythrose-4P => chorismate	map01230	Biosynthesis of amino acids	NA	NA	NA	aroE	shikimate dehydrogenase [EC:1.1.1.25]	ec:1.1.1.25	K00014	NA	NA	1	1	1	1	1	1	1	1	1	1	0	1	1	1	1	1	1	1	0	1	1	1	1	1	1	1	0	1	0	1	0	1	1	1	1	0	1
NA	NA	map03030	DNA replication	NA	NA	NA	dnaQ	DNA polymerase III subunit epsilon [EC:2.7.7.7]	ec:2.7.7.7	K02342	NA	NA	1	1	3	1	2	1	1	1	1	1	2	1	1	3	1	1	1	3	3	1	1	3	1	2	0	2	3	1	4	2	2	1	3	3	3	4	2
NA	NA	map03430	Mismatch repair	NA	NA	NA	dnaQ	DNA polymerase III subunit epsilon [EC:2.7.7.7]	ec:2.7.7.7	K02342	NA	NA	1	1	3	1	2	1	1	1	1	1	2	1	1	3	1	1	1	3	3	1	1	3	1	2	0	2	3	1	4	2	2	1	3	3	3	4	2
NA	NA	map03440	Homologous recombination	NA	NA	NA	dnaQ	DNA polymerase III subunit epsilon [EC:2.7.7.7]	ec:2.7.7.7	K02342	NA	NA	1	1	3	1	2	1	1	1	1	1	2	1	1	3	1	1	1	3	3	1	1	3	1	2	0	2	3	1	4	2	2	1	3	3	3	4	2
NA	NA	map02024	Quorum sensing	Secretion system	Sec-SRP	secB; preprotein translocase subunit SecB	secB	preprotein translocase subunit SecB	NA	K03071	NA	NA	1	1	1	1	1	1	1	1	1	1	0	1	1	1	1	1	1	1	0	2	1	1	1	1	0	1	0	1	0	1	1	1	1	1	1	0	1
NA	NA	map03060	Protein export	Secretion system	Sec-SRP	secB; preprotein translocase subunit SecB	secB	preprotein translocase subunit SecB	NA	K03071	NA	NA	1	1	1	1	1	1	1	1	1	1	0	1	1	1	1	1	1	1	0	2	1	1	1	1	0	1	0	1	0	1	1	1	1	1	1	0	1
NA	NA	map03070	Bacterial secretion system	Secretion system	Sec-SRP	secB; preprotein translocase subunit SecB	secB	preprotein translocase subunit SecB	NA	K03071	NA	NA	1	1	1	1	1	1	1	1	1	1	0	1	1	1	1	1	1	1	0	2	1	1	1	1	0	1	0	1	0	1	1	1	1	1	1	0	1
NA	NA	NA	NA	NA	NA	NA	mltA	peptidoglycan lytic transglycosylase A [EC:4.2.2.29]	ec:4.2.2.29	K08304	NA	NA	1	1	0	0	1	1	0	0	0	0	0	1	1	1	1	0	1	0	0	0	1	1	0	1	1	0	0	0	0	0	0	0	0	1	1	0	0
M00060	KDO2-lipid A biosynthesis, Raetz pathway, LpxL-LpxM type	map00540	Lipopolysaccharide biosynthesis	NA	NA	NA	kdtA, waaA	3-deoxy-D-manno-octulosonic-acid transferase [EC:2.4.99.12 2.4.99.13 2.4.99.14 2.4.99.15]	ec:2.4.99.12	K02527	NA	NA	2	2	1	1	2	1	1	1	1	1	1	1	1	2	2	1	2	1	1	0	1	2	1	2	1	2	1	1	1	1	1	1	1	2	2	1	1
M00060	KDO2-lipid A biosynthesis, Raetz pathway, LpxL-LpxM type	map00540	Lipopolysaccharide biosynthesis	NA	NA	NA	kdtA, waaA	3-deoxy-D-manno-octulosonic-acid transferase [EC:2.4.99.12 2.4.99.13 2.4.99.14 2.4.99.15]	ec:2.4.99.13	K02527	NA	NA	2	2	1	1	2	1	1	1	1	1	1	1	1	2	2	1	2	1	1	0	1	2	1	2	1	2	1	1	1	1	1	1	1	2	2	1	1
M00060	KDO2-lipid A biosynthesis, Raetz pathway, LpxL-LpxM type	map00540	Lipopolysaccharide biosynthesis	NA	NA	NA	kdtA, waaA	3-deoxy-D-manno-octulosonic-acid transferase [EC:2.4.99.12 2.4.99.13 2.4.99.14 2.4.99.15]	ec:2.4.99.14	K02527	NA	NA	2	2	1	1	2	1	1	1	1	1	1	1	1	2	2	1	2	1	1	0	1	2	1	2	1	2	1	1	1	1	1	1	1	2	2	1	1
M00060	KDO2-lipid A biosynthesis, Raetz pathway, LpxL-LpxM type	map00540	Lipopolysaccharide biosynthesis	NA	NA	NA	kdtA, waaA	3-deoxy-D-manno-octulosonic-acid transferase [EC:2.4.99.12 2.4.99.13 2.4.99.14 2.4.99.15]	ec:2.4.99.15	K02527	NA	NA	2	2	1	1	2	1	1	1	1	1	1	1	1	2	2	1	2	1	1	0	1	2	1	2	1	2	1	1	1	1	1	1	1	2	2	1	1
M00866	KDO2-lipid A biosynthesis, Raetz pathway, non-LpxL-LpxM type	map00540	Lipopolysaccharide biosynthesis	NA	NA	NA	kdtA, waaA	3-deoxy-D-manno-octulosonic-acid transferase [EC:2.4.99.12 2.4.99.13 2.4.99.14 2.4.99.15]	ec:2.4.99.12	K02527	NA	NA	2	2	1	1	2	1	1	1	1	1	1	1	1	2	2	1	2	1	1	0	1	2	1	2	1	2	1	1	1	1	1	1	1	2	2	1	1
M00866	KDO2-lipid A biosynthesis, Raetz pathway, non-LpxL-LpxM type	map00540	Lipopolysaccharide biosynthesis	NA	NA	NA	kdtA, waaA	3-deoxy-D-manno-octulosonic-acid transferase [EC:2.4.99.12 2.4.99.13 2.4.99.14 2.4.99.15]	ec:2.4.99.13	K02527	NA	NA	2	2	1	1	2	1	1	1	1	1	1	1	1	2	2	1	2	1	1	0	1	2	1	2	1	2	1	1	1	1	1	1	1	2	2	1	1
M00866	KDO2-lipid A biosynthesis, Raetz pathway, non-LpxL-LpxM type	map00540	Lipopolysaccharide biosynthesis	NA	NA	NA	kdtA, waaA	3-deoxy-D-manno-octulosonic-acid transferase [EC:2.4.99.12 2.4.99.13 2.4.99.14 2.4.99.15]	ec:2.4.99.14	K02527	NA	NA	2	2	1	1	2	1	1	1	1	1	1	1	1	2	2	1	2	1	1	0	1	2	1	2	1	2	1	1	1	1	1	1	1	2	2	1	1
M00866	KDO2-lipid A biosynthesis, Raetz pathway, non-LpxL-LpxM type	map00540	Lipopolysaccharide biosynthesis	NA	NA	NA	kdtA, waaA	3-deoxy-D-manno-octulosonic-acid transferase [EC:2.4.99.12 2.4.99.13 2.4.99.14 2.4.99.15]	ec:2.4.99.15	K02527	NA	NA	2	2	1	1	2	1	1	1	1	1	1	1	1	2	2	1	2	1	1	0	1	2	1	2	1	2	1	1	1	1	1	1	1	2	2	1	1
M00060	KDO2-lipid A biosynthesis, Raetz pathway, LpxL-LpxM type	map01100	Metabolic pathways	NA	NA	NA	kdtA, waaA	3-deoxy-D-manno-octulosonic-acid transferase [EC:2.4.99.12 2.4.99.13 2.4.99.14 2.4.99.15]	ec:2.4.99.12	K02527	NA	NA	2	2	1	1	2	1	1	1	1	1	1	1	1	2	2	1	2	1	1	0	1	2	1	2	1	2	1	1	1	1	1	1	1	2	2	1	1
M00060	KDO2-lipid A biosynthesis, Raetz pathway, LpxL-LpxM type	map01100	Metabolic pathways	NA	NA	NA	kdtA, waaA	3-deoxy-D-manno-octulosonic-acid transferase [EC:2.4.99.12 2.4.99.13 2.4.99.14 2.4.99.15]	ec:2.4.99.13	K02527	NA	NA	2	2	1	1	2	1	1	1	1	1	1	1	1	2	2	1	2	1	1	0	1	2	1	2	1	2	1	1	1	1	1	1	1	2	2	1	1
M00060	KDO2-lipid A biosynthesis, Raetz pathway, LpxL-LpxM type	map01100	Metabolic pathways	NA	NA	NA	kdtA, waaA	3-deoxy-D-manno-octulosonic-acid transferase [EC:2.4.99.12 2.4.99.13 2.4.99.14 2.4.99.15]	ec:2.4.99.14	K02527	NA	NA	2	2	1	1	2	1	1	1	1	1	1	1	1	2	2	1	2	1	1	0	1	2	1	2	1	2	1	1	1	1	1	1	1	2	2	1	1
M00060	KDO2-lipid A biosynthesis, Raetz pathway, LpxL-LpxM type	map01100	Metabolic pathways	NA	NA	NA	kdtA, waaA	3-deoxy-D-manno-octulosonic-acid transferase [EC:2.4.99.12 2.4.99.13 2.4.99.14 2.4.99.15]	ec:2.4.99.15	K02527	NA	NA	2	2	1	1	2	1	1	1	1	1	1	1	1	2	2	1	2	1	1	0	1	2	1	2	1	2	1	1	1	1	1	1	1	2	2	1	1
M00866	KDO2-lipid A biosynthesis, Raetz pathway, non-LpxL-LpxM type	map01100	Metabolic pathways	NA	NA	NA	kdtA, waaA	3-deoxy-D-manno-octulosonic-acid transferase [EC:2.4.99.12 2.4.99.13 2.4.99.14 2.4.99.15]	ec:2.4.99.12	K02527	NA	NA	2	2	1	1	2	1	1	1	1	1	1	1	1	2	2	1	2	1	1	0	1	2	1	2	1	2	1	1	1	1	1	1	1	2	2	1	1
M00866	KDO2-lipid A biosynthesis, Raetz pathway, non-LpxL-LpxM type	map01100	Metabolic pathways	NA	NA	NA	kdtA, waaA	3-deoxy-D-manno-octulosonic-acid transferase [EC:2.4.99.12 2.4.99.13 2.4.99.14 2.4.99.15]	ec:2.4.99.13	K02527	NA	NA	2	2	1	1	2	1	1	1	1	1	1	1	1	2	2	1	2	1	1	0	1	2	1	2	1	2	1	1	1	1	1	1	1	2	2	1	1
M00866	KDO2-lipid A biosynthesis, Raetz pathway, non-LpxL-LpxM type	map01100	Metabolic pathways	NA	NA	NA	kdtA, waaA	3-deoxy-D-manno-octulosonic-acid transferase [EC:2.4.99.12 2.4.99.13 2.4.99.14 2.4.99.15]	ec:2.4.99.14	K02527	NA	NA	2	2	1	1	2	1	1	1	1	1	1	1	1	2	2	1	2	1	1	0	1	2	1	2	1	2	1	1	1	1	1	1	1	2	2	1	1
M00866	KDO2-lipid A biosynthesis, Raetz pathway, non-LpxL-LpxM type	map01100	Metabolic pathways	NA	NA	NA	kdtA, waaA	3-deoxy-D-manno-octulosonic-acid transferase [EC:2.4.99.12 2.4.99.13 2.4.99.14 2.4.99.15]	ec:2.4.99.15	K02527	NA	NA	2	2	1	1	2	1	1	1	1	1	1	1	1	2	2	1	2	1	1	0	1	2	1	2	1	2	1	1	1	1	1	1	1	2	2	1	1
NA	NA	NA	NA	NA	NA	NA	hslV, clpQ	ATP-dependent HslUV protease, peptidase subunit HslV [EC:3.4.25.2]	ec:3.4.25.2	K01419	NA	NA	1	1	1	1	1	1	1	1	1	1	0	1	0	1	1	1	1	1	0	1	1	1	1	1	1	1	0	1	0	1	1	1	1	1	1	0	1
NA	NA	map02020	Two-component system	NA	NA	NA	regB, regS, actS	two-component system, sensor histidine kinase RegB [EC:2.7.13.3]	ec:2.7.13.3	K15011	NA	NA	1	0	1	2	1	1	0	1	0	1	0	1	1	1	1	0	1	1	0	1	1	1	1	1	1	2	0	0	0	0	0	1	1	1	1	0	0
M00570	Isoleucine biosynthesis, threonine => 2-oxobutanoate => isoleucine	map00260	Glycine, serine and threonine metabolism	NA	NA	NA	E4.3.1.19, ilvA, tdcB	threonine dehydratase [EC:4.3.1.19]	ec:4.3.1.19	K01754	NA	NA	2	1	2	1	4	2	1	1	2	1	0	2	2	3	4	1	2	2	0	1	4	3	1	4	1	2	1	1	1	2	2	1	2	3	3	1	2
M00975	Betaine degradation, bacteria, betaine => pyruvate	map00260	Glycine, serine and threonine metabolism	NA	NA	NA	E4.3.1.19, ilvA, tdcB	threonine dehydratase [EC:4.3.1.19]	ec:4.3.1.19	K01754	NA	NA	2	1	2	1	4	2	1	1	2	1	0	2	2	3	4	1	2	2	0	1	4	3	1	4	1	2	1	1	1	2	2	1	2	3	3	1	2
M00570	Isoleucine biosynthesis, threonine => 2-oxobutanoate => isoleucine	map00290	Valine, leucine and isoleucine biosynthesis	NA	NA	NA	E4.3.1.19, ilvA, tdcB	threonine dehydratase [EC:4.3.1.19]	ec:4.3.1.19	K01754	NA	NA	2	1	2	1	4	2	1	1	2	1	0	2	2	3	4	1	2	2	0	1	4	3	1	4	1	2	1	1	1	2	2	1	2	3	3	1	2
M00975	Betaine degradation, bacteria, betaine => pyruvate	map00290	Valine, leucine and isoleucine biosynthesis	NA	NA	NA	E4.3.1.19, ilvA, tdcB	threonine dehydratase [EC:4.3.1.19]	ec:4.3.1.19	K01754	NA	NA	2	1	2	1	4	2	1	1	2	1	0	2	2	3	4	1	2	2	0	1	4	3	1	4	1	2	1	1	1	2	2	1	2	3	3	1	2
M00570	Isoleucine biosynthesis, threonine => 2-oxobutanoate => isoleucine	map01100	Metabolic pathways	NA	NA	NA	E4.3.1.19, ilvA, tdcB	threonine dehydratase [EC:4.3.1.19]	ec:4.3.1.19	K01754	NA	NA	2	1	2	1	4	2	1	1	2	1	0	2	2	3	4	1	2	2	0	1	4	3	1	4	1	2	1	1	1	2	2	1	2	3	3	1	2
M00975	Betaine degradation, bacteria, betaine => pyruvate	map01100	Metabolic pathways	NA	NA	NA	E4.3.1.19, ilvA, tdcB	threonine dehydratase [EC:4.3.1.19]	ec:4.3.1.19	K01754	NA	NA	2	1	2	1	4	2	1	1	2	1	0	2	2	3	4	1	2	2	0	1	4	3	1	4	1	2	1	1	1	2	2	1	2	3	3	1	2
M00570	Isoleucine biosynthesis, threonine => 2-oxobutanoate => isoleucine	map01110	Biosynthesis of secondary metabolites	NA	NA	NA	E4.3.1.19, ilvA, tdcB	threonine dehydratase [EC:4.3.1.19]	ec:4.3.1.19	K01754	NA	NA	2	1	2	1	4	2	1	1	2	1	0	2	2	3	4	1	2	2	0	1	4	3	1	4	1	2	1	1	1	2	2	1	2	3	3	1	2
M00975	Betaine degradation, bacteria, betaine => pyruvate	map01110	Biosynthesis of secondary metabolites	NA	NA	NA	E4.3.1.19, ilvA, tdcB	threonine dehydratase [EC:4.3.1.19]	ec:4.3.1.19	K01754	NA	NA	2	1	2	1	4	2	1	1	2	1	0	2	2	3	4	1	2	2	0	1	4	3	1	4	1	2	1	1	1	2	2	1	2	3	3	1	2
M00570	Isoleucine biosynthesis, threonine => 2-oxobutanoate => isoleucine	map01200	Carbon metabolism	NA	NA	NA	E4.3.1.19, ilvA, tdcB	threonine dehydratase [EC:4.3.1.19]	ec:4.3.1.19	K01754	NA	NA	2	1	2	1	4	2	1	1	2	1	0	2	2	3	4	1	2	2	0	1	4	3	1	4	1	2	1	1	1	2	2	1	2	3	3	1	2
M00975	Betaine degradation, bacteria, betaine => pyruvate	map01200	Carbon metabolism	NA	NA	NA	E4.3.1.19, ilvA, tdcB	threonine dehydratase [EC:4.3.1.19]	ec:4.3.1.19	K01754	NA	NA	2	1	2	1	4	2	1	1	2	1	0	2	2	3	4	1	2	2	0	1	4	3	1	4	1	2	1	1	1	2	2	1	2	3	3	1	2
M00570	Isoleucine biosynthesis, threonine => 2-oxobutanoate => isoleucine	map01230	Biosynthesis of amino acids	NA	NA	NA	E4.3.1.19, ilvA, tdcB	threonine dehydratase [EC:4.3.1.19]	ec:4.3.1.19	K01754	NA	NA	2	1	2	1	4	2	1	1	2	1	0	2	2	3	4	1	2	2	0	1	4	3	1	4	1	2	1	1	1	2	2	1	2	3	3	1	2
M00975	Betaine degradation, bacteria, betaine => pyruvate	map01230	Biosynthesis of amino acids	NA	NA	NA	E4.3.1.19, ilvA, tdcB	threonine dehydratase [EC:4.3.1.19]	ec:4.3.1.19	K01754	NA	NA	2	1	2	1	4	2	1	1	2	1	0	2	2	3	4	1	2	2	0	1	4	3	1	4	1	2	1	1	1	2	2	1	2	3	3	1	2
NA	NA	map04146	Peroxisome	NA	NA	NA	NUDT7	peroxisomal coenzyme A diphosphatase NUDT7 [EC:3.6.1.77]	ec:3.6.1.77	K17879	NA	NA	1	1	1	1	0	0	1	1	0	1	0	0	0	0	1	0	1	1	0	1	1	0	1	0	1	0	0	1	0	1	0	1	1	1	1	0	1
NA	NA	map00230	Purine metabolism	NA	NA	NA	amn	AMP nucleosidase [EC:3.2.2.4]	ec:3.2.2.4	K01241	NA	NA	1	2	0	0	1	1	0	0	0	0	0	1	1	1	1	0	1	0	0	0	1	1	0	1	0	1	0	0	0	0	0	0	0	1	1	0	0
NA	NA	map01100	Metabolic pathways	NA	NA	NA	amn	AMP nucleosidase [EC:3.2.2.4]	ec:3.2.2.4	K01241	NA	NA	1	2	0	0	1	1	0	0	0	0	0	1	1	1	1	0	1	0	0	0	1	1	0	1	0	1	0	0	0	0	0	0	0	1	1	0	0
NA	NA	map01232	Nucleotide metabolism	NA	NA	NA	amn	AMP nucleosidase [EC:3.2.2.4]	ec:3.2.2.4	K01241	NA	NA	1	2	0	0	1	1	0	0	0	0	0	1	1	1	1	0	1	0	0	0	1	1	0	1	0	1	0	0	0	0	0	0	0	1	1	0	0
M00019	Valine/isoleucine biosynthesis, pyruvate => valine / 2-oxobutanoate => isoleucine	map00290	Valine, leucine and isoleucine biosynthesis	NA	NA	NA	ilvD	dihydroxy-acid dehydratase [EC:4.2.1.9]	ec:4.2.1.9	K01687	NA	NA	1	0	2	2	2	1	1	1	1	2	0	1	0	1	1	1	1	2	0	3	1	1	1	2	1	1	1	1	1	1	1	2	2	1	1	1	1
M00570	Isoleucine biosynthesis, threonine => 2-oxobutanoate => isoleucine	map00290	Valine, leucine and isoleucine biosynthesis	NA	NA	NA	ilvD	dihydroxy-acid dehydratase [EC:4.2.1.9]	ec:4.2.1.9	K01687	NA	NA	1	0	2	2	2	1	1	1	1	2	0	1	0	1	1	1	1	2	0	3	1	1	1	2	1	1	1	1	1	1	1	2	2	1	1	1	1
M00019	Valine/isoleucine biosynthesis, pyruvate => valine / 2-oxobutanoate => isoleucine	map00770	Pantothenate and CoA biosynthesis	NA	NA	NA	ilvD	dihydroxy-acid dehydratase [EC:4.2.1.9]	ec:4.2.1.9	K01687	NA	NA	1	0	2	2	2	1	1	1	1	2	0	1	0	1	1	1	1	2	0	3	1	1	1	2	1	1	1	1	1	1	1	2	2	1	1	1	1
M00570	Isoleucine biosynthesis, threonine => 2-oxobutanoate => isoleucine	map00770	Pantothenate and CoA biosynthesis	NA	NA	NA	ilvD	dihydroxy-acid dehydratase [EC:4.2.1.9]	ec:4.2.1.9	K01687	NA	NA	1	0	2	2	2	1	1	1	1	2	0	1	0	1	1	1	1	2	0	3	1	1	1	2	1	1	1	1	1	1	1	2	2	1	1	1	1
M00019	Valine/isoleucine biosynthesis, pyruvate => valine / 2-oxobutanoate => isoleucine	map01100	Metabolic pathways	NA	NA	NA	ilvD	dihydroxy-acid dehydratase [EC:4.2.1.9]	ec:4.2.1.9	K01687	NA	NA	1	0	2	2	2	1	1	1	1	2	0	1	0	1	1	1	1	2	0	3	1	1	1	2	1	1	1	1	1	1	1	2	2	1	1	1	1
M00570	Isoleucine biosynthesis, threonine => 2-oxobutanoate => isoleucine	map01100	Metabolic pathways	NA	NA	NA	ilvD	dihydroxy-acid dehydratase [EC:4.2.1.9]	ec:4.2.1.9	K01687	NA	NA	1	0	2	2	2	1	1	1	1	2	0	1	0	1	1	1	1	2	0	3	1	1	1	2	1	1	1	1	1	1	1	2	2	1	1	1	1
M00019	Valine/isoleucine biosynthesis, pyruvate => valine / 2-oxobutanoate => isoleucine	map01110	Biosynthesis of secondary metabolites	NA	NA	NA	ilvD	dihydroxy-acid dehydratase [EC:4.2.1.9]	ec:4.2.1.9	K01687	NA	NA	1	0	2	2	2	1	1	1	1	2	0	1	0	1	1	1	1	2	0	3	1	1	1	2	1	1	1	1	1	1	1	2	2	1	1	1	1
M00570	Isoleucine biosynthesis, threonine => 2-oxobutanoate => isoleucine	map01110	Biosynthesis of secondary metabolites	NA	NA	NA	ilvD	dihydroxy-acid dehydratase [EC:4.2.1.9]	ec:4.2.1.9	K01687	NA	NA	1	0	2	2	2	1	1	1	1	2	0	1	0	1	1	1	1	2	0	3	1	1	1	2	1	1	1	1	1	1	1	2	2	1	1	1	1
M00019	Valine/isoleucine biosynthesis, pyruvate => valine / 2-oxobutanoate => isoleucine	map01210	2-Oxocarboxylic acid metabolism	NA	NA	NA	ilvD	dihydroxy-acid dehydratase [EC:4.2.1.9]	ec:4.2.1.9	K01687	NA	NA	1	0	2	2	2	1	1	1	1	2	0	1	0	1	1	1	1	2	0	3	1	1	1	2	1	1	1	1	1	1	1	2	2	1	1	1	1
M00570	Isoleucine biosynthesis, threonine => 2-oxobutanoate => isoleucine	map01210	2-Oxocarboxylic acid metabolism	NA	NA	NA	ilvD	dihydroxy-acid dehydratase [EC:4.2.1.9]	ec:4.2.1.9	K01687	NA	NA	1	0	2	2	2	1	1	1	1	2	0	1	0	1	1	1	1	2	0	3	1	1	1	2	1	1	1	1	1	1	1	2	2	1	1	1	1
M00019	Valine/isoleucine biosynthesis, pyruvate => valine / 2-oxobutanoate => isoleucine	map01230	Biosynthesis of amino acids	NA	NA	NA	ilvD	dihydroxy-acid dehydratase [EC:4.2.1.9]	ec:4.2.1.9	K01687	NA	NA	1	0	2	2	2	1	1	1	1	2	0	1	0	1	1	1	1	2	0	3	1	1	1	2	1	1	1	1	1	1	1	2	2	1	1	1	1
M00570	Isoleucine biosynthesis, threonine => 2-oxobutanoate => isoleucine	map01230	Biosynthesis of amino acids	NA	NA	NA	ilvD	dihydroxy-acid dehydratase [EC:4.2.1.9]	ec:4.2.1.9	K01687	NA	NA	1	0	2	2	2	1	1	1	1	2	0	1	0	1	1	1	1	2	0	3	1	1	1	2	1	1	1	1	1	1	1	2	2	1	1	1	1
NA	NA	NA	NA	NA	NA	NA	K07052	CAAX protease family protein	NA	K07052	NA	NA	1	0	1	0	2	1	1	1	0	0	0	0	0	1	1	0	1	1	1	0	1	1	0	2	1	1	8	1	4	3	0	0	1	1	1	4	3
NA	NA	NA	NA	NA	NA	NA	rlmN	23S rRNA (adenine2503-C2)-methyltransferase [EC:2.1.1.192]	ec:2.1.1.192	K06941	NA	NA	1	1	1	1	1	1	1	1	1	1	0	1	1	1	1	1	1	1	1	1	1	1	1	1	1	1	1	1	1	1	1	1	1	1	1	1	1
NA	NA	NA	NA	NA	NA	NA	K07010	putative glutamine amidotransferase	NA	K07010	NA	NA	2	1	1	1	1	0	0	1	1	0	0	0	0	1	1	0	2	2	0	0	1	1	1	1	0	0	0	0	0	0	0	0	1	1	1	0	0
NA	NA	NA	NA	NA	NA	NA	dinB	DNA polymerase IV [EC:2.7.7.7]	ec:2.7.7.7	K02346	NA	NA	1	0	1	1	1	1	0	1	1	1	1	1	0	1	1	1	1	1	1	1	1	1	1	1	1	1	2	1	2	1	1	1	1	1	1	2	1
M00026	Histidine biosynthesis, PRPP => histidine	map00340	Histidine metabolism	NA	NA	NA	hisG	ATP phosphoribosyltransferase [EC:2.4.2.17]	ec:2.4.2.17	K00765	NA	NA	1	1	1	1	1	1	1	1	1	1	0	1	1	1	2	1	1	1	0	1	1	1	1	1	1	1	1	1	1	1	1	2	1	1	1	1	1
M00026	Histidine biosynthesis, PRPP => histidine	map01100	Metabolic pathways	NA	NA	NA	hisG	ATP phosphoribosyltransferase [EC:2.4.2.17]	ec:2.4.2.17	K00765	NA	NA	1	1	1	1	1	1	1	1	1	1	0	1	1	1	2	1	1	1	0	1	1	1	1	1	1	1	1	1	1	1	1	2	1	1	1	1	1
M00026	Histidine biosynthesis, PRPP => histidine	map01110	Biosynthesis of secondary metabolites	NA	NA	NA	hisG	ATP phosphoribosyltransferase [EC:2.4.2.17]	ec:2.4.2.17	K00765	NA	NA	1	1	1	1	1	1	1	1	1	1	0	1	1	1	2	1	1	1	0	1	1	1	1	1	1	1	1	1	1	1	1	2	1	1	1	1	1
M00026	Histidine biosynthesis, PRPP => histidine	map01230	Biosynthesis of amino acids	NA	NA	NA	hisG	ATP phosphoribosyltransferase [EC:2.4.2.17]	ec:2.4.2.17	K00765	NA	NA	1	1	1	1	1	1	1	1	1	1	0	1	1	1	2	1	1	1	0	1	1	1	1	1	1	1	1	1	1	1	1	2	1	1	1	1	1
NA	NA	map03410	Base excision repair	NA	NA	NA	tag	DNA-3-methyladenine glycosylase I [EC:3.2.2.20]	ec:3.2.2.20	K01246	NA	NA	1	1	2	2	1	2	1	2	2	2	1	1	2	1	1	2	1	2	1	1	1	2	2	1	0	1	1	2	1	2	2	2	2	2	2	1	2
NA	NA	NA	NA	NA	NA	NA	yfiC, trmX	tRNA1Val (adenine37-N6)-methyltransferase [EC:2.1.1.223]	ec:2.1.1.223	K15460	NA	NA	1	1	0	0	1	1	0	0	0	0	1	1	1	1	1	0	1	0	1	0	1	1	0	1	0	1	1	0	1	0	1	0	0	1	1	1	0
M00048	De novo purine biosynthesis, PRPP + glutamine => IMP	map00230	Purine metabolism	NA	NA	NA	purH	phosphoribosylaminoimidazolecarboxamide formyltransferase / IMP cyclohydrolase [EC:2.1.2.3 3.5.4.10]	ec:2.1.2.3	K00602	NA	NA	1	1	1	1	1	1	1	1	1	1	2	1	1	1	1	1	1	1	1	1	1	1	1	1	1	1	1	1	1	1	1	1	1	1	1	1	1
M00048	De novo purine biosynthesis, PRPP + glutamine => IMP	map00230	Purine metabolism	NA	NA	NA	purH	phosphoribosylaminoimidazolecarboxamide formyltransferase / IMP cyclohydrolase [EC:2.1.2.3 3.5.4.10]	ec:3.5.4.10	K00602	NA	NA	1	1	1	1	1	1	1	1	1	1	2	1	1	1	1	1	1	1	1	1	1	1	1	1	1	1	1	1	1	1	1	1	1	1	1	1	1
M00048	De novo purine biosynthesis, PRPP + glutamine => IMP	map00670	One carbon pool by folate	NA	NA	NA	purH	phosphoribosylaminoimidazolecarboxamide formyltransferase / IMP cyclohydrolase [EC:2.1.2.3 3.5.4.10]	ec:2.1.2.3	K00602	NA	NA	1	1	1	1	1	1	1	1	1	1	2	1	1	1	1	1	1	1	1	1	1	1	1	1	1	1	1	1	1	1	1	1	1	1	1	1	1
M00048	De novo purine biosynthesis, PRPP + glutamine => IMP	map00670	One carbon pool by folate	NA	NA	NA	purH	phosphoribosylaminoimidazolecarboxamide formyltransferase / IMP cyclohydrolase [EC:2.1.2.3 3.5.4.10]	ec:3.5.4.10	K00602	NA	NA	1	1	1	1	1	1	1	1	1	1	2	1	1	1	1	1	1	1	1	1	1	1	1	1	1	1	1	1	1	1	1	1	1	1	1	1	1
M00048	De novo purine biosynthesis, PRPP + glutamine => IMP	map01100	Metabolic pathways	NA	NA	NA	purH	phosphoribosylaminoimidazolecarboxamide formyltransferase / IMP cyclohydrolase [EC:2.1.2.3 3.5.4.10]	ec:2.1.2.3	K00602	NA	NA	1	1	1	1	1	1	1	1	1	1	2	1	1	1	1	1	1	1	1	1	1	1	1	1	1	1	1	1	1	1	1	1	1	1	1	1	1
M00048	De novo purine biosynthesis, PRPP + glutamine => IMP	map01100	Metabolic pathways	NA	NA	NA	purH	phosphoribosylaminoimidazolecarboxamide formyltransferase / IMP cyclohydrolase [EC:2.1.2.3 3.5.4.10]	ec:3.5.4.10	K00602	NA	NA	1	1	1	1	1	1	1	1	1	1	2	1	1	1	1	1	1	1	1	1	1	1	1	1	1	1	1	1	1	1	1	1	1	1	1	1	1
M00048	De novo purine biosynthesis, PRPP + glutamine => IMP	map01110	Biosynthesis of secondary metabolites	NA	NA	NA	purH	phosphoribosylaminoimidazolecarboxamide formyltransferase / IMP cyclohydrolase [EC:2.1.2.3 3.5.4.10]	ec:2.1.2.3	K00602	NA	NA	1	1	1	1	1	1	1	1	1	1	2	1	1	1	1	1	1	1	1	1	1	1	1	1	1	1	1	1	1	1	1	1	1	1	1	1	1
M00048	De novo purine biosynthesis, PRPP + glutamine => IMP	map01110	Biosynthesis of secondary metabolites	NA	NA	NA	purH	phosphoribosylaminoimidazolecarboxamide formyltransferase / IMP cyclohydrolase [EC:2.1.2.3 3.5.4.10]	ec:3.5.4.10	K00602	NA	NA	1	1	1	1	1	1	1	1	1	1	2	1	1	1	1	1	1	1	1	1	1	1	1	1	1	1	1	1	1	1	1	1	1	1	1	1	1
M00048	De novo purine biosynthesis, PRPP + glutamine => IMP	map01523	Antifolate resistance	NA	NA	NA	purH	phosphoribosylaminoimidazolecarboxamide formyltransferase / IMP cyclohydrolase [EC:2.1.2.3 3.5.4.10]	ec:2.1.2.3	K00602	NA	NA	1	1	1	1	1	1	1	1	1	1	2	1	1	1	1	1	1	1	1	1	1	1	1	1	1	1	1	1	1	1	1	1	1	1	1	1	1
M00048	De novo purine biosynthesis, PRPP + glutamine => IMP	map01523	Antifolate resistance	NA	NA	NA	purH	phosphoribosylaminoimidazolecarboxamide formyltransferase / IMP cyclohydrolase [EC:2.1.2.3 3.5.4.10]	ec:3.5.4.10	K00602	NA	NA	1	1	1	1	1	1	1	1	1	1	2	1	1	1	1	1	1	1	1	1	1	1	1	1	1	1	1	1	1	1	1	1	1	1	1	1	1
M00019	Valine/isoleucine biosynthesis, pyruvate => valine / 2-oxobutanoate => isoleucine	map00290	Valine, leucine and isoleucine biosynthesis	NA	NA	NA	E2.2.1.6L, ilvB, ilvG, ilvI	acetolactate synthase I/II/III large subunit [EC:2.2.1.6]	ec:2.2.1.6	K01652	NA	NA	2	2	3	2	1	1	1	1	2	2	0	1	1	1	1	1	2	4	0	1	1	1	1	1	0	2	1	1	1	3	2	2	3	1	1	1	3
M00570	Isoleucine biosynthesis, threonine => 2-oxobutanoate => isoleucine	map00290	Valine, leucine and isoleucine biosynthesis	NA	NA	NA	E2.2.1.6L, ilvB, ilvG, ilvI	acetolactate synthase I/II/III large subunit [EC:2.2.1.6]	ec:2.2.1.6	K01652	NA	NA	2	2	3	2	1	1	1	1	2	2	0	1	1	1	1	1	2	4	0	1	1	1	1	1	0	2	1	1	1	3	2	2	3	1	1	1	3
M00019	Valine/isoleucine biosynthesis, pyruvate => valine / 2-oxobutanoate => isoleucine	map00650	Butanoate metabolism	NA	NA	NA	E2.2.1.6L, ilvB, ilvG, ilvI	acetolactate synthase I/II/III large subunit [EC:2.2.1.6]	ec:2.2.1.6	K01652	NA	NA	2	2	3	2	1	1	1	1	2	2	0	1	1	1	1	1	2	4	0	1	1	1	1	1	0	2	1	1	1	3	2	2	3	1	1	1	3
M00570	Isoleucine biosynthesis, threonine => 2-oxobutanoate => isoleucine	map00650	Butanoate metabolism	NA	NA	NA	E2.2.1.6L, ilvB, ilvG, ilvI	acetolactate synthase I/II/III large subunit [EC:2.2.1.6]	ec:2.2.1.6	K01652	NA	NA	2	2	3	2	1	1	1	1	2	2	0	1	1	1	1	1	2	4	0	1	1	1	1	1	0	2	1	1	1	3	2	2	3	1	1	1	3
M00019	Valine/isoleucine biosynthesis, pyruvate => valine / 2-oxobutanoate => isoleucine	map00660	C5-Branched dibasic acid metabolism	NA	NA	NA	E2.2.1.6L, ilvB, ilvG, ilvI	acetolactate synthase I/II/III large subunit [EC:2.2.1.6]	ec:2.2.1.6	K01652	NA	NA	2	2	3	2	1	1	1	1	2	2	0	1	1	1	1	1	2	4	0	1	1	1	1	1	0	2	1	1	1	3	2	2	3	1	1	1	3
M00570	Isoleucine biosynthesis, threonine => 2-oxobutanoate => isoleucine	map00660	C5-Branched dibasic acid metabolism	NA	NA	NA	E2.2.1.6L, ilvB, ilvG, ilvI	acetolactate synthase I/II/III large subunit [EC:2.2.1.6]	ec:2.2.1.6	K01652	NA	NA	2	2	3	2	1	1	1	1	2	2	0	1	1	1	1	1	2	4	0	1	1	1	1	1	0	2	1	1	1	3	2	2	3	1	1	1	3
M00019	Valine/isoleucine biosynthesis, pyruvate => valine / 2-oxobutanoate => isoleucine	map00770	Pantothenate and CoA biosynthesis	NA	NA	NA	E2.2.1.6L, ilvB, ilvG, ilvI	acetolactate synthase I/II/III large subunit [EC:2.2.1.6]	ec:2.2.1.6	K01652	NA	NA	2	2	3	2	1	1	1	1	2	2	0	1	1	1	1	1	2	4	0	1	1	1	1	1	0	2	1	1	1	3	2	2	3	1	1	1	3
M00570	Isoleucine biosynthesis, threonine => 2-oxobutanoate => isoleucine	map00770	Pantothenate and CoA biosynthesis	NA	NA	NA	E2.2.1.6L, ilvB, ilvG, ilvI	acetolactate synthase I/II/III large subunit [EC:2.2.1.6]	ec:2.2.1.6	K01652	NA	NA	2	2	3	2	1	1	1	1	2	2	0	1	1	1	1	1	2	4	0	1	1	1	1	1	0	2	1	1	1	3	2	2	3	1	1	1	3
M00019	Valine/isoleucine biosynthesis, pyruvate => valine / 2-oxobutanoate => isoleucine	map01100	Metabolic pathways	NA	NA	NA	E2.2.1.6L, ilvB, ilvG, ilvI	acetolactate synthase I/II/III large subunit [EC:2.2.1.6]	ec:2.2.1.6	K01652	NA	NA	2	2	3	2	1	1	1	1	2	2	0	1	1	1	1	1	2	4	0	1	1	1	1	1	0	2	1	1	1	3	2	2	3	1	1	1	3
M00570	Isoleucine biosynthesis, threonine => 2-oxobutanoate => isoleucine	map01100	Metabolic pathways	NA	NA	NA	E2.2.1.6L, ilvB, ilvG, ilvI	acetolactate synthase I/II/III large subunit [EC:2.2.1.6]	ec:2.2.1.6	K01652	NA	NA	2	2	3	2	1	1	1	1	2	2	0	1	1	1	1	1	2	4	0	1	1	1	1	1	0	2	1	1	1	3	2	2	3	1	1	1	3
M00019	Valine/isoleucine biosynthesis, pyruvate => valine / 2-oxobutanoate => isoleucine	map01110	Biosynthesis of secondary metabolites	NA	NA	NA	E2.2.1.6L, ilvB, ilvG, ilvI	acetolactate synthase I/II/III large subunit [EC:2.2.1.6]	ec:2.2.1.6	K01652	NA	NA	2	2	3	2	1	1	1	1	2	2	0	1	1	1	1	1	2	4	0	1	1	1	1	1	0	2	1	1	1	3	2	2	3	1	1	1	3
M00570	Isoleucine biosynthesis, threonine => 2-oxobutanoate => isoleucine	map01110	Biosynthesis of secondary metabolites	NA	NA	NA	E2.2.1.6L, ilvB, ilvG, ilvI	acetolactate synthase I/II/III large subunit [EC:2.2.1.6]	ec:2.2.1.6	K01652	NA	NA	2	2	3	2	1	1	1	1	2	2	0	1	1	1	1	1	2	4	0	1	1	1	1	1	0	2	1	1	1	3	2	2	3	1	1	1	3
M00019	Valine/isoleucine biosynthesis, pyruvate => valine / 2-oxobutanoate => isoleucine	map01210	2-Oxocarboxylic acid metabolism	NA	NA	NA	E2.2.1.6L, ilvB, ilvG, ilvI	acetolactate synthase I/II/III large subunit [EC:2.2.1.6]	ec:2.2.1.6	K01652	NA	NA	2	2	3	2	1	1	1	1	2	2	0	1	1	1	1	1	2	4	0	1	1	1	1	1	0	2	1	1	1	3	2	2	3	1	1	1	3
M00570	Isoleucine biosynthesis, threonine => 2-oxobutanoate => isoleucine	map01210	2-Oxocarboxylic acid metabolism	NA	NA	NA	E2.2.1.6L, ilvB, ilvG, ilvI	acetolactate synthase I/II/III large subunit [EC:2.2.1.6]	ec:2.2.1.6	K01652	NA	NA	2	2	3	2	1	1	1	1	2	2	0	1	1	1	1	1	2	4	0	1	1	1	1	1	0	2	1	1	1	3	2	2	3	1	1	1	3
M00019	Valine/isoleucine biosynthesis, pyruvate => valine / 2-oxobutanoate => isoleucine	map01230	Biosynthesis of amino acids	NA	NA	NA	E2.2.1.6L, ilvB, ilvG, ilvI	acetolactate synthase I/II/III large subunit [EC:2.2.1.6]	ec:2.2.1.6	K01652	NA	NA	2	2	3	2	1	1	1	1	2	2	0	1	1	1	1	1	2	4	0	1	1	1	1	1	0	2	1	1	1	3	2	2	3	1	1	1	3
M00570	Isoleucine biosynthesis, threonine => 2-oxobutanoate => isoleucine	map01230	Biosynthesis of amino acids	NA	NA	NA	E2.2.1.6L, ilvB, ilvG, ilvI	acetolactate synthase I/II/III large subunit [EC:2.2.1.6]	ec:2.2.1.6	K01652	NA	NA	2	2	3	2	1	1	1	1	2	2	0	1	1	1	1	1	2	4	0	1	1	1	1	1	0	2	1	1	1	3	2	2	3	1	1	1	3
NA	NA	NA	NA	NA	NA	NA	K09861	uncharacterized protein	NA	K09861	NA	NA	1	1	1	1	1	0	1	1	1	1	1	0	0	1	1	1	1	1	0	1	1	1	0	1	0	0	1	1	1	1	1	1	1	1	1	1	1
M00020	Serine biosynthesis, glycerate-3P => serine	map00260	Glycine, serine and threonine metabolism	NA	NA	NA	serC, PSAT1	phosphoserine aminotransferase [EC:2.6.1.52]	ec:2.6.1.52	K00831	NA	NA	1	1	1	1	1	1	2	0	1	1	1	1	1	1	1	0	1	1	1	1	1	1	1	1	1	1	1	1	1	1	1	1	1	1	1	1	1
M00124	Pyridoxal phosphate biosynthesis, erythrose-4P => pyridoxal-P	map00260	Glycine, serine and threonine metabolism	NA	NA	NA	serC, PSAT1	phosphoserine aminotransferase [EC:2.6.1.52]	ec:2.6.1.52	K00831	NA	NA	1	1	1	1	1	1	2	0	1	1	1	1	1	1	1	0	1	1	1	1	1	1	1	1	1	1	1	1	1	1	1	1	1	1	1	1	1
M00020	Serine biosynthesis, glycerate-3P => serine	map00270	Cysteine and methionine metabolism	NA	NA	NA	serC, PSAT1	phosphoserine aminotransferase [EC:2.6.1.52]	ec:2.6.1.52	K00831	NA	NA	1	1	1	1	1	1	2	0	1	1	1	1	1	1	1	0	1	1	1	1	1	1	1	1	1	1	1	1	1	1	1	1	1	1	1	1	1
M00124	Pyridoxal phosphate biosynthesis, erythrose-4P => pyridoxal-P	map00270	Cysteine and methionine metabolism	NA	NA	NA	serC, PSAT1	phosphoserine aminotransferase [EC:2.6.1.52]	ec:2.6.1.52	K00831	NA	NA	1	1	1	1	1	1	2	0	1	1	1	1	1	1	1	0	1	1	1	1	1	1	1	1	1	1	1	1	1	1	1	1	1	1	1	1	1
M00020	Serine biosynthesis, glycerate-3P => serine	map00680	Methane metabolism	NA	NA	NA	serC, PSAT1	phosphoserine aminotransferase [EC:2.6.1.52]	ec:2.6.1.52	K00831	NA	NA	1	1	1	1	1	1	2	0	1	1	1	1	1	1	1	0	1	1	1	1	1	1	1	1	1	1	1	1	1	1	1	1	1	1	1	1	1
M00124	Pyridoxal phosphate biosynthesis, erythrose-4P => pyridoxal-P	map00680	Methane metabolism	NA	NA	NA	serC, PSAT1	phosphoserine aminotransferase [EC:2.6.1.52]	ec:2.6.1.52	K00831	NA	NA	1	1	1	1	1	1	2	0	1	1	1	1	1	1	1	0	1	1	1	1	1	1	1	1	1	1	1	1	1	1	1	1	1	1	1	1	1
M00020	Serine biosynthesis, glycerate-3P => serine	map00750	Vitamin B6 metabolism	NA	NA	NA	serC, PSAT1	phosphoserine aminotransferase [EC:2.6.1.52]	ec:2.6.1.52	K00831	NA	NA	1	1	1	1	1	1	2	0	1	1	1	1	1	1	1	0	1	1	1	1	1	1	1	1	1	1	1	1	1	1	1	1	1	1	1	1	1
M00124	Pyridoxal phosphate biosynthesis, erythrose-4P => pyridoxal-P	map00750	Vitamin B6 metabolism	NA	NA	NA	serC, PSAT1	phosphoserine aminotransferase [EC:2.6.1.52]	ec:2.6.1.52	K00831	NA	NA	1	1	1	1	1	1	2	0	1	1	1	1	1	1	1	0	1	1	1	1	1	1	1	1	1	1	1	1	1	1	1	1	1	1	1	1	1
M00020	Serine biosynthesis, glycerate-3P => serine	map01100	Metabolic pathways	NA	NA	NA	serC, PSAT1	phosphoserine aminotransferase [EC:2.6.1.52]	ec:2.6.1.52	K00831	NA	NA	1	1	1	1	1	1	2	0	1	1	1	1	1	1	1	0	1	1	1	1	1	1	1	1	1	1	1	1	1	1	1	1	1	1	1	1	1
M00124	Pyridoxal phosphate biosynthesis, erythrose-4P => pyridoxal-P	map01100	Metabolic pathways	NA	NA	NA	serC, PSAT1	phosphoserine aminotransferase [EC:2.6.1.52]	ec:2.6.1.52	K00831	NA	NA	1	1	1	1	1	1	2	0	1	1	1	1	1	1	1	0	1	1	1	1	1	1	1	1	1	1	1	1	1	1	1	1	1	1	1	1	1
M00020	Serine biosynthesis, glycerate-3P => serine	map01110	Biosynthesis of secondary metabolites	NA	NA	NA	serC, PSAT1	phosphoserine aminotransferase [EC:2.6.1.52]	ec:2.6.1.52	K00831	NA	NA	1	1	1	1	1	1	2	0	1	1	1	1	1	1	1	0	1	1	1	1	1	1	1	1	1	1	1	1	1	1	1	1	1	1	1	1	1
M00124	Pyridoxal phosphate biosynthesis, erythrose-4P => pyridoxal-P	map01110	Biosynthesis of secondary metabolites	NA	NA	NA	serC, PSAT1	phosphoserine aminotransferase [EC:2.6.1.52]	ec:2.6.1.52	K00831	NA	NA	1	1	1	1	1	1	2	0	1	1	1	1	1	1	1	0	1	1	1	1	1	1	1	1	1	1	1	1	1	1	1	1	1	1	1	1	1
M00020	Serine biosynthesis, glycerate-3P => serine	map01120	Microbial metabolism in diverse environments	NA	NA	NA	serC, PSAT1	phosphoserine aminotransferase [EC:2.6.1.52]	ec:2.6.1.52	K00831	NA	NA	1	1	1	1	1	1	2	0	1	1	1	1	1	1	1	0	1	1	1	1	1	1	1	1	1	1	1	1	1	1	1	1	1	1	1	1	1
M00124	Pyridoxal phosphate biosynthesis, erythrose-4P => pyridoxal-P	map01120	Microbial metabolism in diverse environments	NA	NA	NA	serC, PSAT1	phosphoserine aminotransferase [EC:2.6.1.52]	ec:2.6.1.52	K00831	NA	NA	1	1	1	1	1	1	2	0	1	1	1	1	1	1	1	0	1	1	1	1	1	1	1	1	1	1	1	1	1	1	1	1	1	1	1	1	1
M00020	Serine biosynthesis, glycerate-3P => serine	map01200	Carbon metabolism	NA	NA	NA	serC, PSAT1	phosphoserine aminotransferase [EC:2.6.1.52]	ec:2.6.1.52	K00831	NA	NA	1	1	1	1	1	1	2	0	1	1	1	1	1	1	1	0	1	1	1	1	1	1	1	1	1	1	1	1	1	1	1	1	1	1	1	1	1
M00124	Pyridoxal phosphate biosynthesis, erythrose-4P => pyridoxal-P	map01200	Carbon metabolism	NA	NA	NA	serC, PSAT1	phosphoserine aminotransferase [EC:2.6.1.52]	ec:2.6.1.52	K00831	NA	NA	1	1	1	1	1	1	2	0	1	1	1	1	1	1	1	0	1	1	1	1	1	1	1	1	1	1	1	1	1	1	1	1	1	1	1	1	1
M00020	Serine biosynthesis, glycerate-3P => serine	map01230	Biosynthesis of amino acids	NA	NA	NA	serC, PSAT1	phosphoserine aminotransferase [EC:2.6.1.52]	ec:2.6.1.52	K00831	NA	NA	1	1	1	1	1	1	2	0	1	1	1	1	1	1	1	0	1	1	1	1	1	1	1	1	1	1	1	1	1	1	1	1	1	1	1	1	1
M00124	Pyridoxal phosphate biosynthesis, erythrose-4P => pyridoxal-P	map01230	Biosynthesis of amino acids	NA	NA	NA	serC, PSAT1	phosphoserine aminotransferase [EC:2.6.1.52]	ec:2.6.1.52	K00831	NA	NA	1	1	1	1	1	1	2	0	1	1	1	1	1	1	1	0	1	1	1	1	1	1	1	1	1	1	1	1	1	1	1	1	1	1	1	1	1
M00020	Serine biosynthesis, glycerate-3P => serine	map01240	Biosynthesis of cofactors	NA	NA	NA	serC, PSAT1	phosphoserine aminotransferase [EC:2.6.1.52]	ec:2.6.1.52	K00831	NA	NA	1	1	1	1	1	1	2	0	1	1	1	1	1	1	1	0	1	1	1	1	1	1	1	1	1	1	1	1	1	1	1	1	1	1	1	1	1
M00124	Pyridoxal phosphate biosynthesis, erythrose-4P => pyridoxal-P	map01240	Biosynthesis of cofactors	NA	NA	NA	serC, PSAT1	phosphoserine aminotransferase [EC:2.6.1.52]	ec:2.6.1.52	K00831	NA	NA	1	1	1	1	1	1	2	0	1	1	1	1	1	1	1	0	1	1	1	1	1	1	1	1	1	1	1	1	1	1	1	1	1	1	1	1	1
NA	NA	map04714	Thermogenesis	NA	NA	NA	NDUFAF5	NADH dehydrogenase [ubiquinone] 1 alpha subcomplex assembly factor 5 [EC:2.1.1.-]	NA	K18162	NA	NA	1	0	0	0	1	1	0	0	0	0	0	1	1	1	1	0	1	0	0	0	1	1	0	1	0	0	0	0	0	0	0	0	0	1	1	0	0
NA	NA	NA	NA	NA	NA	NA	azlD, brnE	branched chain amino acid efflux pump	NA	K26606	NA	NA	1	2	1	0	1	0	0	0	1	0	0	0	0	4	1	0	1	1	0	0	1	4	0	1	0	1	0	0	0	0	0	0	1	1	1	0	0
NA	NA	NA	NA	NA	NA	NA	azlC, brnF	branched chain amino acid efflux pump	NA	K26605	NA	NA	1	2	1	0	1	0	0	0	1	0	0	0	0	3	1	0	1	1	0	0	1	3	0	1	1	1	0	0	0	0	0	0	1	1	1	0	0
M00565	Trehalose biosynthesis, D-glucose-1P => trehalose	map00500	Starch and sucrose metabolism	NA	NA	NA	ISA, treX	isoamylase [EC:3.2.1.68]	ec:3.2.1.68	K01214	NA	NA	2	0	0	0	0	0	1	0	0	0	0	0	0	0	1	0	2	0	0	0	1	0	0	0	0	2	0	1	0	0	0	0	0	0	0	0	0
M00565	Trehalose biosynthesis, D-glucose-1P => trehalose	map01100	Metabolic pathways	NA	NA	NA	ISA, treX	isoamylase [EC:3.2.1.68]	ec:3.2.1.68	K01214	NA	NA	2	0	0	0	0	0	1	0	0	0	0	0	0	0	1	0	2	0	0	0	1	0	0	0	0	2	0	1	0	0	0	0	0	0	0	0	0
M00565	Trehalose biosynthesis, D-glucose-1P => trehalose	map01110	Biosynthesis of secondary metabolites	NA	NA	NA	ISA, treX	isoamylase [EC:3.2.1.68]	ec:3.2.1.68	K01214	NA	NA	2	0	0	0	0	0	1	0	0	0	0	0	0	0	1	0	2	0	0	0	1	0	0	0	0	2	0	1	0	0	0	0	0	0	0	0	0
M00565	Trehalose biosynthesis, D-glucose-1P => trehalose	map00500	Starch and sucrose metabolism	NA	NA	NA	glgC	glucose-1-phosphate adenylyltransferase [EC:2.7.7.27]	ec:2.7.7.27	K00975	NA	NA	2	0	0	0	0	0	0	0	0	0	0	0	0	0	1	1	2	0	0	0	1	0	0	0	0	2	1	0	1	1	1	0	0	0	0	1	1
M00854	Glycogen biosynthesis, glucose-1P => glycogen/starch	map00500	Starch and sucrose metabolism	NA	NA	NA	glgC	glucose-1-phosphate adenylyltransferase [EC:2.7.7.27]	ec:2.7.7.27	K00975	NA	NA	2	0	0	0	0	0	0	0	0	0	0	0	0	0	1	1	2	0	0	0	1	0	0	0	0	2	1	0	1	1	1	0	0	0	0	1	1
M00565	Trehalose biosynthesis, D-glucose-1P => trehalose	map00520	Amino sugar and nucleotide sugar metabolism	NA	NA	NA	glgC	glucose-1-phosphate adenylyltransferase [EC:2.7.7.27]	ec:2.7.7.27	K00975	NA	NA	2	0	0	0	0	0	0	0	0	0	0	0	0	0	1	1	2	0	0	0	1	0	0	0	0	2	1	0	1	1	1	0	0	0	0	1	1
M00854	Glycogen biosynthesis, glucose-1P => glycogen/starch	map00520	Amino sugar and nucleotide sugar metabolism	NA	NA	NA	glgC	glucose-1-phosphate adenylyltransferase [EC:2.7.7.27]	ec:2.7.7.27	K00975	NA	NA	2	0	0	0	0	0	0	0	0	0	0	0	0	0	1	1	2	0	0	0	1	0	0	0	0	2	1	0	1	1	1	0	0	0	0	1	1
M00565	Trehalose biosynthesis, D-glucose-1P => trehalose	map01100	Metabolic pathways	NA	NA	NA	glgC	glucose-1-phosphate adenylyltransferase [EC:2.7.7.27]	ec:2.7.7.27	K00975	NA	NA	2	0	0	0	0	0	0	0	0	0	0	0	0	0	1	1	2	0	0	0	1	0	0	0	0	2	1	0	1	1	1	0	0	0	0	1	1
M00854	Glycogen biosynthesis, glucose-1P => glycogen/starch	map01100	Metabolic pathways	NA	NA	NA	glgC	glucose-1-phosphate adenylyltransferase [EC:2.7.7.27]	ec:2.7.7.27	K00975	NA	NA	2	0	0	0	0	0	0	0	0	0	0	0	0	0	1	1	2	0	0	0	1	0	0	0	0	2	1	0	1	1	1	0	0	0	0	1	1
M00565	Trehalose biosynthesis, D-glucose-1P => trehalose	map01110	Biosynthesis of secondary metabolites	NA	NA	NA	glgC	glucose-1-phosphate adenylyltransferase [EC:2.7.7.27]	ec:2.7.7.27	K00975	NA	NA	2	0	0	0	0	0	0	0	0	0	0	0	0	0	1	1	2	0	0	0	1	0	0	0	0	2	1	0	1	1	1	0	0	0	0	1	1
M00854	Glycogen biosynthesis, glucose-1P => glycogen/starch	map01110	Biosynthesis of secondary metabolites	NA	NA	NA	glgC	glucose-1-phosphate adenylyltransferase [EC:2.7.7.27]	ec:2.7.7.27	K00975	NA	NA	2	0	0	0	0	0	0	0	0	0	0	0	0	0	1	1	2	0	0	0	1	0	0	0	0	2	1	0	1	1	1	0	0	0	0	1	1
M00565	Trehalose biosynthesis, D-glucose-1P => trehalose	map01250	Biosynthesis of nucleotide sugars	NA	NA	NA	glgC	glucose-1-phosphate adenylyltransferase [EC:2.7.7.27]	ec:2.7.7.27	K00975	NA	NA	2	0	0	0	0	0	0	0	0	0	0	0	0	0	1	1	2	0	0	0	1	0	0	0	0	2	1	0	1	1	1	0	0	0	0	1	1
M00854	Glycogen biosynthesis, glucose-1P => glycogen/starch	map01250	Biosynthesis of nucleotide sugars	NA	NA	NA	glgC	glucose-1-phosphate adenylyltransferase [EC:2.7.7.27]	ec:2.7.7.27	K00975	NA	NA	2	0	0	0	0	0	0	0	0	0	0	0	0	0	1	1	2	0	0	0	1	0	0	0	0	2	1	0	1	1	1	0	0	0	0	1	1
M00565	Trehalose biosynthesis, D-glucose-1P => trehalose	map02026	Biofilm formation - Escherichia coli	NA	NA	NA	glgC	glucose-1-phosphate adenylyltransferase [EC:2.7.7.27]	ec:2.7.7.27	K00975	NA	NA	2	0	0	0	0	0	0	0	0	0	0	0	0	0	1	1	2	0	0	0	1	0	0	0	0	2	1	0	1	1	1	0	0	0	0	1	1
M00854	Glycogen biosynthesis, glucose-1P => glycogen/starch	map02026	Biofilm formation - Escherichia coli	NA	NA	NA	glgC	glucose-1-phosphate adenylyltransferase [EC:2.7.7.27]	ec:2.7.7.27	K00975	NA	NA	2	0	0	0	0	0	0	0	0	0	0	0	0	0	1	1	2	0	0	0	1	0	0	0	0	2	1	0	1	1	1	0	0	0	0	1	1
M00565	Trehalose biosynthesis, D-glucose-1P => trehalose	map00500	Starch and sucrose metabolism	NA	NA	NA	glgA	starch synthase [EC:2.4.1.21]	ec:2.4.1.21	K00703	NA	NA	1	0	0	0	0	0	0	0	0	0	0	0	0	0	1	0	1	0	0	0	1	0	0	0	0	1	1	0	1	1	1	0	0	0	0	1	1
M00854	Glycogen biosynthesis, glucose-1P => glycogen/starch	map00500	Starch and sucrose metabolism	NA	NA	NA	glgA	starch synthase [EC:2.4.1.21]	ec:2.4.1.21	K00703	NA	NA	1	0	0	0	0	0	0	0	0	0	0	0	0	0	1	0	1	0	0	0	1	0	0	0	0	1	1	0	1	1	1	0	0	0	0	1	1
M00565	Trehalose biosynthesis, D-glucose-1P => trehalose	map01100	Metabolic pathways	NA	NA	NA	glgA	starch synthase [EC:2.4.1.21]	ec:2.4.1.21	K00703	NA	NA	1	0	0	0	0	0	0	0	0	0	0	0	0	0	1	0	1	0	0	0	1	0	0	0	0	1	1	0	1	1	1	0	0	0	0	1	1
M00854	Glycogen biosynthesis, glucose-1P => glycogen/starch	map01100	Metabolic pathways	NA	NA	NA	glgA	starch synthase [EC:2.4.1.21]	ec:2.4.1.21	K00703	NA	NA	1	0	0	0	0	0	0	0	0	0	0	0	0	0	1	0	1	0	0	0	1	0	0	0	0	1	1	0	1	1	1	0	0	0	0	1	1
M00565	Trehalose biosynthesis, D-glucose-1P => trehalose	map01110	Biosynthesis of secondary metabolites	NA	NA	NA	glgA	starch synthase [EC:2.4.1.21]	ec:2.4.1.21	K00703	NA	NA	1	0	0	0	0	0	0	0	0	0	0	0	0	0	1	0	1	0	0	0	1	0	0	0	0	1	1	0	1	1	1	0	0	0	0	1	1
M00854	Glycogen biosynthesis, glucose-1P => glycogen/starch	map01110	Biosynthesis of secondary metabolites	NA	NA	NA	glgA	starch synthase [EC:2.4.1.21]	ec:2.4.1.21	K00703	NA	NA	1	0	0	0	0	0	0	0	0	0	0	0	0	0	1	0	1	0	0	0	1	0	0	0	0	1	1	0	1	1	1	0	0	0	0	1	1
M00565	Trehalose biosynthesis, D-glucose-1P => trehalose	map02026	Biofilm formation - Escherichia coli	NA	NA	NA	glgA	starch synthase [EC:2.4.1.21]	ec:2.4.1.21	K00703	NA	NA	1	0	0	0	0	0	0	0	0	0	0	0	0	0	1	0	1	0	0	0	1	0	0	0	0	1	1	0	1	1	1	0	0	0	0	1	1
M00854	Glycogen biosynthesis, glucose-1P => glycogen/starch	map02026	Biofilm formation - Escherichia coli	NA	NA	NA	glgA	starch synthase [EC:2.4.1.21]	ec:2.4.1.21	K00703	NA	NA	1	0	0	0	0	0	0	0	0	0	0	0	0	0	1	0	1	0	0	0	1	0	0	0	0	1	1	0	1	1	1	0	0	0	0	1	1
M00565	Trehalose biosynthesis, D-glucose-1P => trehalose	map00500	Starch and sucrose metabolism	NA	NA	NA	GBE1, glgB	1,4-alpha-glucan branching enzyme [EC:2.4.1.18]	ec:2.4.1.18	K00700	NA	NA	1	0	0	0	0	0	0	0	0	0	0	0	0	0	1	1	1	0	0	0	1	0	0	0	0	2	1	0	1	1	1	0	0	0	0	1	1
M00854	Glycogen biosynthesis, glucose-1P => glycogen/starch	map00500	Starch and sucrose metabolism	NA	NA	NA	GBE1, glgB	1,4-alpha-glucan branching enzyme [EC:2.4.1.18]	ec:2.4.1.18	K00700	NA	NA	1	0	0	0	0	0	0	0	0	0	0	0	0	0	1	1	1	0	0	0	1	0	0	0	0	2	1	0	1	1	1	0	0	0	0	1	1
M00565	Trehalose biosynthesis, D-glucose-1P => trehalose	map01100	Metabolic pathways	NA	NA	NA	GBE1, glgB	1,4-alpha-glucan branching enzyme [EC:2.4.1.18]	ec:2.4.1.18	K00700	NA	NA	1	0	0	0	0	0	0	0	0	0	0	0	0	0	1	1	1	0	0	0	1	0	0	0	0	2	1	0	1	1	1	0	0	0	0	1	1
M00854	Glycogen biosynthesis, glucose-1P => glycogen/starch	map01100	Metabolic pathways	NA	NA	NA	GBE1, glgB	1,4-alpha-glucan branching enzyme [EC:2.4.1.18]	ec:2.4.1.18	K00700	NA	NA	1	0	0	0	0	0	0	0	0	0	0	0	0	0	1	1	1	0	0	0	1	0	0	0	0	2	1	0	1	1	1	0	0	0	0	1	1
M00565	Trehalose biosynthesis, D-glucose-1P => trehalose	map01110	Biosynthesis of secondary metabolites	NA	NA	NA	GBE1, glgB	1,4-alpha-glucan branching enzyme [EC:2.4.1.18]	ec:2.4.1.18	K00700	NA	NA	1	0	0	0	0	0	0	0	0	0	0	0	0	0	1	1	1	0	0	0	1	0	0	0	0	2	1	0	1	1	1	0	0	0	0	1	1
M00854	Glycogen biosynthesis, glucose-1P => glycogen/starch	map01110	Biosynthesis of secondary metabolites	NA	NA	NA	GBE1, glgB	1,4-alpha-glucan branching enzyme [EC:2.4.1.18]	ec:2.4.1.18	K00700	NA	NA	1	0	0	0	0	0	0	0	0	0	0	0	0	0	1	1	1	0	0	0	1	0	0	0	0	2	1	0	1	1	1	0	0	0	0	1	1
M00855	Glycogen degradation, glycogen => glucose-6P	map00500	Starch and sucrose metabolism	NA	NA	NA	PYG, glgP	glycogen phosphorylase [EC:2.4.1.1]	ec:2.4.1.1	K00688	NA	NA	1	0	0	0	0	0	1	0	0	0	0	0	0	0	0	0	1	0	0	0	0	0	0	0	0	1	0	1	0	1	1	0	0	0	0	0	1
M00855	Glycogen degradation, glycogen => glucose-6P	map01100	Metabolic pathways	NA	NA	NA	PYG, glgP	glycogen phosphorylase [EC:2.4.1.1]	ec:2.4.1.1	K00688	NA	NA	1	0	0	0	0	0	1	0	0	0	0	0	0	0	0	0	1	0	0	0	0	0	0	0	0	1	0	1	0	1	1	0	0	0	0	0	1
M00855	Glycogen degradation, glycogen => glucose-6P	map01110	Biosynthesis of secondary metabolites	NA	NA	NA	PYG, glgP	glycogen phosphorylase [EC:2.4.1.1]	ec:2.4.1.1	K00688	NA	NA	1	0	0	0	0	0	1	0	0	0	0	0	0	0	0	0	1	0	0	0	0	0	0	0	0	1	0	1	0	1	1	0	0	0	0	0	1
M00855	Glycogen degradation, glycogen => glucose-6P	map02026	Biofilm formation - Escherichia coli	NA	NA	NA	PYG, glgP	glycogen phosphorylase [EC:2.4.1.1]	ec:2.4.1.1	K00688	NA	NA	1	0	0	0	0	0	1	0	0	0	0	0	0	0	0	0	1	0	0	0	0	0	0	0	0	1	0	1	0	1	1	0	0	0	0	0	1
M00855	Glycogen degradation, glycogen => glucose-6P	map04217	Necroptosis	NA	NA	NA	PYG, glgP	glycogen phosphorylase [EC:2.4.1.1]	ec:2.4.1.1	K00688	NA	NA	1	0	0	0	0	0	1	0	0	0	0	0	0	0	0	0	1	0	0	0	0	0	0	0	0	1	0	1	0	1	1	0	0	0	0	0	1
M00855	Glycogen degradation, glycogen => glucose-6P	map04910	Insulin signaling pathway	NA	NA	NA	PYG, glgP	glycogen phosphorylase [EC:2.4.1.1]	ec:2.4.1.1	K00688	NA	NA	1	0	0	0	0	0	1	0	0	0	0	0	0	0	0	0	1	0	0	0	0	0	0	0	0	1	0	1	0	1	1	0	0	0	0	0	1
M00855	Glycogen degradation, glycogen => glucose-6P	map04922	Glucagon signaling pathway	NA	NA	NA	PYG, glgP	glycogen phosphorylase [EC:2.4.1.1]	ec:2.4.1.1	K00688	NA	NA	1	0	0	0	0	0	1	0	0	0	0	0	0	0	0	0	1	0	0	0	0	0	0	0	0	1	0	1	0	1	1	0	0	0	0	0	1
M00855	Glycogen degradation, glycogen => glucose-6P	map04931	Insulin resistance	NA	NA	NA	PYG, glgP	glycogen phosphorylase [EC:2.4.1.1]	ec:2.4.1.1	K00688	NA	NA	1	0	0	0	0	0	1	0	0	0	0	0	0	0	0	0	1	0	0	0	0	0	0	0	0	1	0	1	0	1	1	0	0	0	0	0	1
M00131	Inositol phosphate metabolism, Ins(1,3,4,5)P4 => Ins(1,3,4)P3 => myo-inositol	map00521	Streptomycin biosynthesis	NA	NA	NA	E3.1.3.25, IMPA, suhB	myo-inositol-1(or 4)-monophosphatase [EC:3.1.3.25]	ec:3.1.3.25	K01092	NA	NA	2	0	1	1	1	1	1	1	1	1	0	1	1	1	2	1	2	1	0	1	2	1	1	1	1	2	0	1	0	1	1	1	1	1	1	0	1
M00131	Inositol phosphate metabolism, Ins(1,3,4,5)P4 => Ins(1,3,4)P3 => myo-inositol	map00562	Inositol phosphate metabolism	NA	NA	NA	E3.1.3.25, IMPA, suhB	myo-inositol-1(or 4)-monophosphatase [EC:3.1.3.25]	ec:3.1.3.25	K01092	NA	NA	2	0	1	1	1	1	1	1	1	1	0	1	1	1	2	1	2	1	0	1	2	1	1	1	1	2	0	1	0	1	1	1	1	1	1	0	1
M00131	Inositol phosphate metabolism, Ins(1,3,4,5)P4 => Ins(1,3,4)P3 => myo-inositol	map01100	Metabolic pathways	NA	NA	NA	E3.1.3.25, IMPA, suhB	myo-inositol-1(or 4)-monophosphatase [EC:3.1.3.25]	ec:3.1.3.25	K01092	NA	NA	2	0	1	1	1	1	1	1	1	1	0	1	1	1	2	1	2	1	0	1	2	1	1	1	1	2	0	1	0	1	1	1	1	1	1	0	1
M00131	Inositol phosphate metabolism, Ins(1,3,4,5)P4 => Ins(1,3,4)P3 => myo-inositol	map01110	Biosynthesis of secondary metabolites	NA	NA	NA	E3.1.3.25, IMPA, suhB	myo-inositol-1(or 4)-monophosphatase [EC:3.1.3.25]	ec:3.1.3.25	K01092	NA	NA	2	0	1	1	1	1	1	1	1	1	0	1	1	1	2	1	2	1	0	1	2	1	1	1	1	2	0	1	0	1	1	1	1	1	1	0	1
M00131	Inositol phosphate metabolism, Ins(1,3,4,5)P4 => Ins(1,3,4)P3 => myo-inositol	map04070	Phosphatidylinositol signaling system	NA	NA	NA	E3.1.3.25, IMPA, suhB	myo-inositol-1(or 4)-monophosphatase [EC:3.1.3.25]	ec:3.1.3.25	K01092	NA	NA	2	0	1	1	1	1	1	1	1	1	0	1	1	1	2	1	2	1	0	1	2	1	1	1	1	2	0	1	0	1	1	1	1	1	1	0	1
NA	NA	map00071	Fatty acid degradation	NA	NA	NA	alkB1_2, alkM	alkane 1-monooxygenase [EC:1.14.15.3]	ec:1.14.15.3	K00496	Hexadecane	Alkane 1-monooxygenase	2	1	2	4	2	0	3	2	1	1	0	0	1	1	2	1	2	2	0	1	2	1	2	2	0	1	1	2	0	1	0	3	2	1	1	0	1
NA	NA	map00930	Caprolactam degradation	NA	NA	NA	alkB1_2, alkM	alkane 1-monooxygenase [EC:1.14.15.3]	ec:1.14.15.3	K00496	Hexadecane	Alkane 1-monooxygenase	2	1	2	4	2	0	3	2	1	1	0	0	1	1	2	1	2	2	0	1	2	1	2	2	0	1	1	2	0	1	0	3	2	1	1	0	1
M00793	dTDP-L-Rha biosynthesis, Glc-1P => dTDP-L-Rha	map00521	Streptomycin biosynthesis	NA	NA	NA	rfbD, rmlD	dTDP-4-dehydrorhamnose reductase [EC:1.1.1.133]	ec:1.1.1.133	K00067	NA	NA	1	0	0	0	1	1	1	1	1	1	1	1	1	3	1	0	1	0	1	1	1	2	0	1	0	1	1	0	1	0	0	0	0	1	1	1	0
M00793	dTDP-L-Rha biosynthesis, Glc-1P => dTDP-L-Rha	map00523	Polyketide sugar unit biosynthesis	NA	NA	NA	rfbD, rmlD	dTDP-4-dehydrorhamnose reductase [EC:1.1.1.133]	ec:1.1.1.133	K00067	NA	NA	1	0	0	0	1	1	1	1	1	1	1	1	1	3	1	0	1	0	1	1	1	2	0	1	0	1	1	0	1	0	0	0	0	1	1	1	0
M00793	dTDP-L-Rha biosynthesis, Glc-1P => dTDP-L-Rha	map00541	Biosynthesis of various nucleotide sugars	NA	NA	NA	rfbD, rmlD	dTDP-4-dehydrorhamnose reductase [EC:1.1.1.133]	ec:1.1.1.133	K00067	NA	NA	1	0	0	0	1	1	1	1	1	1	1	1	1	3	1	0	1	0	1	1	1	2	0	1	0	1	1	0	1	0	0	0	0	1	1	1	0
M00793	dTDP-L-Rha biosynthesis, Glc-1P => dTDP-L-Rha	map01100	Metabolic pathways	NA	NA	NA	rfbD, rmlD	dTDP-4-dehydrorhamnose reductase [EC:1.1.1.133]	ec:1.1.1.133	K00067	NA	NA	1	0	0	0	1	1	1	1	1	1	1	1	1	3	1	0	1	0	1	1	1	2	0	1	0	1	1	0	1	0	0	0	0	1	1	1	0
M00793	dTDP-L-Rha biosynthesis, Glc-1P => dTDP-L-Rha	map01110	Biosynthesis of secondary metabolites	NA	NA	NA	rfbD, rmlD	dTDP-4-dehydrorhamnose reductase [EC:1.1.1.133]	ec:1.1.1.133	K00067	NA	NA	1	0	0	0	1	1	1	1	1	1	1	1	1	3	1	0	1	0	1	1	1	2	0	1	0	1	1	0	1	0	0	0	0	1	1	1	0
M00793	dTDP-L-Rha biosynthesis, Glc-1P => dTDP-L-Rha	map01250	Biosynthesis of nucleotide sugars	NA	NA	NA	rfbD, rmlD	dTDP-4-dehydrorhamnose reductase [EC:1.1.1.133]	ec:1.1.1.133	K00067	NA	NA	1	0	0	0	1	1	1	1	1	1	1	1	1	3	1	0	1	0	1	1	1	2	0	1	0	1	1	0	1	0	0	0	0	1	1	1	0
NA	NA	map02020	Two-component system	NA	NA	NA	wza, gfcE	polysaccharide biosynthesis/export protein	NA	K01991	NA	NA	2	0	2	1	1	1	0	1	1	1	2	1	0	4	1	1	1	3	1	2	1	3	1	1	1	1	2	1	2	3	2	1	2	2	2	2	3
NA	NA	map02026	Biofilm formation - Escherichia coli	NA	NA	NA	wza, gfcE	polysaccharide biosynthesis/export protein	NA	K01991	NA	NA	2	0	2	1	1	1	0	1	1	1	2	1	0	4	1	1	1	3	1	2	1	3	1	1	1	1	2	1	2	3	2	1	2	2	2	2	3
M01006	GDP-D-Rha4N biosynthesis, Fru-6P => GDP-D-Rha4N	map00051	Fructose and mannose metabolism	NA	NA	NA	gmd, GMDS	GDPmannose 4,6-dehydratase [EC:4.2.1.47]	ec:4.2.1.47	K01711	NA	NA	1	0	0	0	0	0	0	0	0	0	0	1	1	2	0	0	0	0	0	0	0	2	0	0	0	0	1	0	1	0	0	0	0	1	1	1	0
M01016	GDP-L-Fuc biosynthesis, GDP-Man => GDP-L-Fuc	map00051	Fructose and mannose metabolism	NA	NA	NA	gmd, GMDS	GDPmannose 4,6-dehydratase [EC:4.2.1.47]	ec:4.2.1.47	K01711	NA	NA	1	0	0	0	0	0	0	0	0	0	0	1	1	2	0	0	0	0	0	0	0	2	0	0	0	0	1	0	1	0	0	0	0	1	1	1	0
M01017	GDP-L-Col biosynthesis, GDP-Man => GDP-L-Col	map00051	Fructose and mannose metabolism	NA	NA	NA	gmd, GMDS	GDPmannose 4,6-dehydratase [EC:4.2.1.47]	ec:4.2.1.47	K01711	NA	NA	1	0	0	0	0	0	0	0	0	0	0	1	1	2	0	0	0	0	0	0	0	2	0	0	0	0	1	0	1	0	0	0	0	1	1	1	0
M01018	GDP-D-Rha biosynthesis, GDP-Man => GDP-D-Rha	map00051	Fructose and mannose metabolism	NA	NA	NA	gmd, GMDS	GDPmannose 4,6-dehydratase [EC:4.2.1.47]	ec:4.2.1.47	K01711	NA	NA	1	0	0	0	0	0	0	0	0	0	0	1	1	2	0	0	0	0	0	0	0	2	0	0	0	0	1	0	1	0	0	0	0	1	1	1	0
M01019	GDP-6-deoxy-Tal biosynthesis, GDP-Man => GDP-6-deoxy-Tal	map00051	Fructose and mannose metabolism	NA	NA	NA	gmd, GMDS	GDPmannose 4,6-dehydratase [EC:4.2.1.47]	ec:4.2.1.47	K01711	NA	NA	1	0	0	0	0	0	0	0	0	0	0	1	1	2	0	0	0	0	0	0	0	2	0	0	0	0	1	0	1	0	0	0	0	1	1	1	0
M01020	GDP-D-Rha4NAc biosynthesis, GDP-Man => GDP-D-Rha4N => GDP-D-Rha4NAc	map00051	Fructose and mannose metabolism	NA	NA	NA	gmd, GMDS	GDPmannose 4,6-dehydratase [EC:4.2.1.47]	ec:4.2.1.47	K01711	NA	NA	1	0	0	0	0	0	0	0	0	0	0	1	1	2	0	0	0	0	0	0	0	2	0	0	0	0	1	0	1	0	0	0	0	1	1	1	0
M01034	GDP-D-Rha4NFormyl biosynthesis, GDP-Man => GDP-D-Rha4N => GDP-D-Rha4NFormyl	map00051	Fructose and mannose metabolism	NA	NA	NA	gmd, GMDS	GDPmannose 4,6-dehydratase [EC:4.2.1.47]	ec:4.2.1.47	K01711	NA	NA	1	0	0	0	0	0	0	0	0	0	0	1	1	2	0	0	0	0	0	0	0	2	0	0	0	0	1	0	1	0	0	0	0	1	1	1	0
M01006	GDP-D-Rha4N biosynthesis, Fru-6P => GDP-D-Rha4N	map00541	Biosynthesis of various nucleotide sugars	NA	NA	NA	gmd, GMDS	GDPmannose 4,6-dehydratase [EC:4.2.1.47]	ec:4.2.1.47	K01711	NA	NA	1	0	0	0	0	0	0	0	0	0	0	1	1	2	0	0	0	0	0	0	0	2	0	0	0	0	1	0	1	0	0	0	0	1	1	1	0
M01016	GDP-L-Fuc biosynthesis, GDP-Man => GDP-L-Fuc	map00541	Biosynthesis of various nucleotide sugars	NA	NA	NA	gmd, GMDS	GDPmannose 4,6-dehydratase [EC:4.2.1.47]	ec:4.2.1.47	K01711	NA	NA	1	0	0	0	0	0	0	0	0	0	0	1	1	2	0	0	0	0	0	0	0	2	0	0	0	0	1	0	1	0	0	0	0	1	1	1	0
M01017	GDP-L-Col biosynthesis, GDP-Man => GDP-L-Col	map00541	Biosynthesis of various nucleotide sugars	NA	NA	NA	gmd, GMDS	GDPmannose 4,6-dehydratase [EC:4.2.1.47]	ec:4.2.1.47	K01711	NA	NA	1	0	0	0	0	0	0	0	0	0	0	1	1	2	0	0	0	0	0	0	0	2	0	0	0	0	1	0	1	0	0	0	0	1	1	1	0
M01018	GDP-D-Rha biosynthesis, GDP-Man => GDP-D-Rha	map00541	Biosynthesis of various nucleotide sugars	NA	NA	NA	gmd, GMDS	GDPmannose 4,6-dehydratase [EC:4.2.1.47]	ec:4.2.1.47	K01711	NA	NA	1	0	0	0	0	0	0	0	0	0	0	1	1	2	0	0	0	0	0	0	0	2	0	0	0	0	1	0	1	0	0	0	0	1	1	1	0
M01019	GDP-6-deoxy-Tal biosynthesis, GDP-Man => GDP-6-deoxy-Tal	map00541	Biosynthesis of various nucleotide sugars	NA	NA	NA	gmd, GMDS	GDPmannose 4,6-dehydratase [EC:4.2.1.47]	ec:4.2.1.47	K01711	NA	NA	1	0	0	0	0	0	0	0	0	0	0	1	1	2	0	0	0	0	0	0	0	2	0	0	0	0	1	0	1	0	0	0	0	1	1	1	0
M01020	GDP-D-Rha4NAc biosynthesis, GDP-Man => GDP-D-Rha4N => GDP-D-Rha4NAc	map00541	Biosynthesis of various nucleotide sugars	NA	NA	NA	gmd, GMDS	GDPmannose 4,6-dehydratase [EC:4.2.1.47]	ec:4.2.1.47	K01711	NA	NA	1	0	0	0	0	0	0	0	0	0	0	1	1	2	0	0	0	0	0	0	0	2	0	0	0	0	1	0	1	0	0	0	0	1	1	1	0
M01034	GDP-D-Rha4NFormyl biosynthesis, GDP-Man => GDP-D-Rha4N => GDP-D-Rha4NFormyl	map00541	Biosynthesis of various nucleotide sugars	NA	NA	NA	gmd, GMDS	GDPmannose 4,6-dehydratase [EC:4.2.1.47]	ec:4.2.1.47	K01711	NA	NA	1	0	0	0	0	0	0	0	0	0	0	1	1	2	0	0	0	0	0	0	0	2	0	0	0	0	1	0	1	0	0	0	0	1	1	1	0
M01006	GDP-D-Rha4N biosynthesis, Fru-6P => GDP-D-Rha4N	map01100	Metabolic pathways	NA	NA	NA	gmd, GMDS	GDPmannose 4,6-dehydratase [EC:4.2.1.47]	ec:4.2.1.47	K01711	NA	NA	1	0	0	0	0	0	0	0	0	0	0	1	1	2	0	0	0	0	0	0	0	2	0	0	0	0	1	0	1	0	0	0	0	1	1	1	0
M01016	GDP-L-Fuc biosynthesis, GDP-Man => GDP-L-Fuc	map01100	Metabolic pathways	NA	NA	NA	gmd, GMDS	GDPmannose 4,6-dehydratase [EC:4.2.1.47]	ec:4.2.1.47	K01711	NA	NA	1	0	0	0	0	0	0	0	0	0	0	1	1	2	0	0	0	0	0	0	0	2	0	0	0	0	1	0	1	0	0	0	0	1	1	1	0
M01017	GDP-L-Col biosynthesis, GDP-Man => GDP-L-Col	map01100	Metabolic pathways	NA	NA	NA	gmd, GMDS	GDPmannose 4,6-dehydratase [EC:4.2.1.47]	ec:4.2.1.47	K01711	NA	NA	1	0	0	0	0	0	0	0	0	0	0	1	1	2	0	0	0	0	0	0	0	2	0	0	0	0	1	0	1	0	0	0	0	1	1	1	0
M01018	GDP-D-Rha biosynthesis, GDP-Man => GDP-D-Rha	map01100	Metabolic pathways	NA	NA	NA	gmd, GMDS	GDPmannose 4,6-dehydratase [EC:4.2.1.47]	ec:4.2.1.47	K01711	NA	NA	1	0	0	0	0	0	0	0	0	0	0	1	1	2	0	0	0	0	0	0	0	2	0	0	0	0	1	0	1	0	0	0	0	1	1	1	0
M01019	GDP-6-deoxy-Tal biosynthesis, GDP-Man => GDP-6-deoxy-Tal	map01100	Metabolic pathways	NA	NA	NA	gmd, GMDS	GDPmannose 4,6-dehydratase [EC:4.2.1.47]	ec:4.2.1.47	K01711	NA	NA	1	0	0	0	0	0	0	0	0	0	0	1	1	2	0	0	0	0	0	0	0	2	0	0	0	0	1	0	1	0	0	0	0	1	1	1	0
M01020	GDP-D-Rha4NAc biosynthesis, GDP-Man => GDP-D-Rha4N => GDP-D-Rha4NAc	map01100	Metabolic pathways	NA	NA	NA	gmd, GMDS	GDPmannose 4,6-dehydratase [EC:4.2.1.47]	ec:4.2.1.47	K01711	NA	NA	1	0	0	0	0	0	0	0	0	0	0	1	1	2	0	0	0	0	0	0	0	2	0	0	0	0	1	0	1	0	0	0	0	1	1	1	0
M01034	GDP-D-Rha4NFormyl biosynthesis, GDP-Man => GDP-D-Rha4N => GDP-D-Rha4NFormyl	map01100	Metabolic pathways	NA	NA	NA	gmd, GMDS	GDPmannose 4,6-dehydratase [EC:4.2.1.47]	ec:4.2.1.47	K01711	NA	NA	1	0	0	0	0	0	0	0	0	0	0	1	1	2	0	0	0	0	0	0	0	2	0	0	0	0	1	0	1	0	0	0	0	1	1	1	0
M01006	GDP-D-Rha4N biosynthesis, Fru-6P => GDP-D-Rha4N	map01250	Biosynthesis of nucleotide sugars	NA	NA	NA	gmd, GMDS	GDPmannose 4,6-dehydratase [EC:4.2.1.47]	ec:4.2.1.47	K01711	NA	NA	1	0	0	0	0	0	0	0	0	0	0	1	1	2	0	0	0	0	0	0	0	2	0	0	0	0	1	0	1	0	0	0	0	1	1	1	0
M01016	GDP-L-Fuc biosynthesis, GDP-Man => GDP-L-Fuc	map01250	Biosynthesis of nucleotide sugars	NA	NA	NA	gmd, GMDS	GDPmannose 4,6-dehydratase [EC:4.2.1.47]	ec:4.2.1.47	K01711	NA	NA	1	0	0	0	0	0	0	0	0	0	0	1	1	2	0	0	0	0	0	0	0	2	0	0	0	0	1	0	1	0	0	0	0	1	1	1	0
M01017	GDP-L-Col biosynthesis, GDP-Man => GDP-L-Col	map01250	Biosynthesis of nucleotide sugars	NA	NA	NA	gmd, GMDS	GDPmannose 4,6-dehydratase [EC:4.2.1.47]	ec:4.2.1.47	K01711	NA	NA	1	0	0	0	0	0	0	0	0	0	0	1	1	2	0	0	0	0	0	0	0	2	0	0	0	0	1	0	1	0	0	0	0	1	1	1	0
M01018	GDP-D-Rha biosynthesis, GDP-Man => GDP-D-Rha	map01250	Biosynthesis of nucleotide sugars	NA	NA	NA	gmd, GMDS	GDPmannose 4,6-dehydratase [EC:4.2.1.47]	ec:4.2.1.47	K01711	NA	NA	1	0	0	0	0	0	0	0	0	0	0	1	1	2	0	0	0	0	0	0	0	2	0	0	0	0	1	0	1	0	0	0	0	1	1	1	0
M01019	GDP-6-deoxy-Tal biosynthesis, GDP-Man => GDP-6-deoxy-Tal	map01250	Biosynthesis of nucleotide sugars	NA	NA	NA	gmd, GMDS	GDPmannose 4,6-dehydratase [EC:4.2.1.47]	ec:4.2.1.47	K01711	NA	NA	1	0	0	0	0	0	0	0	0	0	0	1	1	2	0	0	0	0	0	0	0	2	0	0	0	0	1	0	1	0	0	0	0	1	1	1	0
M01020	GDP-D-Rha4NAc biosynthesis, GDP-Man => GDP-D-Rha4N => GDP-D-Rha4NAc	map01250	Biosynthesis of nucleotide sugars	NA	NA	NA	gmd, GMDS	GDPmannose 4,6-dehydratase [EC:4.2.1.47]	ec:4.2.1.47	K01711	NA	NA	1	0	0	0	0	0	0	0	0	0	0	1	1	2	0	0	0	0	0	0	0	2	0	0	0	0	1	0	1	0	0	0	0	1	1	1	0
M01034	GDP-D-Rha4NFormyl biosynthesis, GDP-Man => GDP-D-Rha4N => GDP-D-Rha4NFormyl	map01250	Biosynthesis of nucleotide sugars	NA	NA	NA	gmd, GMDS	GDPmannose 4,6-dehydratase [EC:4.2.1.47]	ec:4.2.1.47	K01711	NA	NA	1	0	0	0	0	0	0	0	0	0	0	1	1	2	0	0	0	0	0	0	0	2	0	0	0	0	1	0	1	0	0	0	0	1	1	1	0
M01016	GDP-L-Fuc biosynthesis, GDP-Man => GDP-L-Fuc	map00051	Fructose and mannose metabolism	NA	NA	NA	TSTA3, fcl	GDP-L-fucose synthase [EC:1.1.1.271]	ec:1.1.1.271	K02377	NA	NA	1	0	0	0	0	0	0	0	0	0	0	0	0	0	0	0	0	0	0	0	0	0	0	0	0	0	1	0	1	0	0	0	0	1	1	1	0
M01016	GDP-L-Fuc biosynthesis, GDP-Man => GDP-L-Fuc	map00541	Biosynthesis of various nucleotide sugars	NA	NA	NA	TSTA3, fcl	GDP-L-fucose synthase [EC:1.1.1.271]	ec:1.1.1.271	K02377	NA	NA	1	0	0	0	0	0	0	0	0	0	0	0	0	0	0	0	0	0	0	0	0	0	0	0	0	0	1	0	1	0	0	0	0	1	1	1	0
M01016	GDP-L-Fuc biosynthesis, GDP-Man => GDP-L-Fuc	map01100	Metabolic pathways	NA	NA	NA	TSTA3, fcl	GDP-L-fucose synthase [EC:1.1.1.271]	ec:1.1.1.271	K02377	NA	NA	1	0	0	0	0	0	0	0	0	0	0	0	0	0	0	0	0	0	0	0	0	0	0	0	0	0	1	0	1	0	0	0	0	1	1	1	0
M01016	GDP-L-Fuc biosynthesis, GDP-Man => GDP-L-Fuc	map01250	Biosynthesis of nucleotide sugars	NA	NA	NA	TSTA3, fcl	GDP-L-fucose synthase [EC:1.1.1.271]	ec:1.1.1.271	K02377	NA	NA	1	0	0	0	0	0	0	0	0	0	0	0	0	0	0	0	0	0	0	0	0	0	0	0	0	0	1	0	1	0	0	0	0	1	1	1	0
M00030	Lysine biosynthesis, AAA pathway, 2-oxoglutarate => 2-aminoadipate => lysine	map00300	Lysine biosynthesis	NA	NA	NA	LYS1	saccharopine dehydrogenase (NAD+, L-lysine forming) [EC:1.5.1.7]	ec:1.5.1.7	K00290	NA	NA	1	1	0	0	1	1	0	0	0	0	0	1	1	1	1	1	1	0	1	0	1	1	0	1	1	2	1	0	1	1	1	0	0	1	1	1	1
M00030	Lysine biosynthesis, AAA pathway, 2-oxoglutarate => 2-aminoadipate => lysine	map00310	Lysine degradation	NA	NA	NA	LYS1	saccharopine dehydrogenase (NAD+, L-lysine forming) [EC:1.5.1.7]	ec:1.5.1.7	K00290	NA	NA	1	1	0	0	1	1	0	0	0	0	0	1	1	1	1	1	1	0	1	0	1	1	0	1	1	2	1	0	1	1	1	0	0	1	1	1	1
M00030	Lysine biosynthesis, AAA pathway, 2-oxoglutarate => 2-aminoadipate => lysine	map01100	Metabolic pathways	NA	NA	NA	LYS1	saccharopine dehydrogenase (NAD+, L-lysine forming) [EC:1.5.1.7]	ec:1.5.1.7	K00290	NA	NA	1	1	0	0	1	1	0	0	0	0	0	1	1	1	1	1	1	0	1	0	1	1	0	1	1	2	1	0	1	1	1	0	0	1	1	1	1
M00030	Lysine biosynthesis, AAA pathway, 2-oxoglutarate => 2-aminoadipate => lysine	map01110	Biosynthesis of secondary metabolites	NA	NA	NA	LYS1	saccharopine dehydrogenase (NAD+, L-lysine forming) [EC:1.5.1.7]	ec:1.5.1.7	K00290	NA	NA	1	1	0	0	1	1	0	0	0	0	0	1	1	1	1	1	1	0	1	0	1	1	0	1	1	2	1	0	1	1	1	0	0	1	1	1	1
M00030	Lysine biosynthesis, AAA pathway, 2-oxoglutarate => 2-aminoadipate => lysine	map01230	Biosynthesis of amino acids	NA	NA	NA	LYS1	saccharopine dehydrogenase (NAD+, L-lysine forming) [EC:1.5.1.7]	ec:1.5.1.7	K00290	NA	NA	1	1	0	0	1	1	0	0	0	0	0	1	1	1	1	1	1	0	1	0	1	1	0	1	1	2	1	0	1	1	1	0	0	1	1	1	1
M00019	Valine/isoleucine biosynthesis, pyruvate => valine / 2-oxobutanoate => isoleucine	map00270	Cysteine and methionine metabolism	NA	NA	NA	E2.6.1.42, ilvE	branched-chain amino acid aminotransferase [EC:2.6.1.42]	ec:2.6.1.42	K00826	NA	NA	1	1	2	1	1	1	1	1	1	1	0	1	1	1	1	1	1	2	1	1	1	1	1	1	0	1	2	1	1	1	1	1	2	1	1	1	1
M00036	Leucine degradation, leucine => acetoacetate + acetyl-CoA	map00270	Cysteine and methionine metabolism	NA	NA	NA	E2.6.1.42, ilvE	branched-chain amino acid aminotransferase [EC:2.6.1.42]	ec:2.6.1.42	K00826	NA	NA	1	1	2	1	1	1	1	1	1	1	0	1	1	1	1	1	1	2	1	1	1	1	1	1	0	1	2	1	1	1	1	1	2	1	1	1	1
M00119	Pantothenate biosynthesis, valine/L-aspartate => pantothenate	map00270	Cysteine and methionine metabolism	NA	NA	NA	E2.6.1.42, ilvE	branched-chain amino acid aminotransferase [EC:2.6.1.42]	ec:2.6.1.42	K00826	NA	NA	1	1	2	1	1	1	1	1	1	1	0	1	1	1	1	1	1	2	1	1	1	1	1	1	0	1	2	1	1	1	1	1	2	1	1	1	1
M00570	Isoleucine biosynthesis, threonine => 2-oxobutanoate => isoleucine	map00270	Cysteine and methionine metabolism	NA	NA	NA	E2.6.1.42, ilvE	branched-chain amino acid aminotransferase [EC:2.6.1.42]	ec:2.6.1.42	K00826	NA	NA	1	1	2	1	1	1	1	1	1	1	0	1	1	1	1	1	1	2	1	1	1	1	1	1	0	1	2	1	1	1	1	1	2	1	1	1	1
M00019	Valine/isoleucine biosynthesis, pyruvate => valine / 2-oxobutanoate => isoleucine	map00280	Valine, leucine and isoleucine degradation	NA	NA	NA	E2.6.1.42, ilvE	branched-chain amino acid aminotransferase [EC:2.6.1.42]	ec:2.6.1.42	K00826	NA	NA	1	1	2	1	1	1	1	1	1	1	0	1	1	1	1	1	1	2	1	1	1	1	1	1	0	1	2	1	1	1	1	1	2	1	1	1	1
M00036	Leucine degradation, leucine => acetoacetate + acetyl-CoA	map00280	Valine, leucine and isoleucine degradation	NA	NA	NA	E2.6.1.42, ilvE	branched-chain amino acid aminotransferase [EC:2.6.1.42]	ec:2.6.1.42	K00826	NA	NA	1	1	2	1	1	1	1	1	1	1	0	1	1	1	1	1	1	2	1	1	1	1	1	1	0	1	2	1	1	1	1	1	2	1	1	1	1
M00119	Pantothenate biosynthesis, valine/L-aspartate => pantothenate	map00280	Valine, leucine and isoleucine degradation	NA	NA	NA	E2.6.1.42, ilvE	branched-chain amino acid aminotransferase [EC:2.6.1.42]	ec:2.6.1.42	K00826	NA	NA	1	1	2	1	1	1	1	1	1	1	0	1	1	1	1	1	1	2	1	1	1	1	1	1	0	1	2	1	1	1	1	1	2	1	1	1	1
M00570	Isoleucine biosynthesis, threonine => 2-oxobutanoate => isoleucine	map00280	Valine, leucine and isoleucine degradation	NA	NA	NA	E2.6.1.42, ilvE	branched-chain amino acid aminotransferase [EC:2.6.1.42]	ec:2.6.1.42	K00826	NA	NA	1	1	2	1	1	1	1	1	1	1	0	1	1	1	1	1	1	2	1	1	1	1	1	1	0	1	2	1	1	1	1	1	2	1	1	1	1
M00019	Valine/isoleucine biosynthesis, pyruvate => valine / 2-oxobutanoate => isoleucine	map00290	Valine, leucine and isoleucine biosynthesis	NA	NA	NA	E2.6.1.42, ilvE	branched-chain amino acid aminotransferase [EC:2.6.1.42]	ec:2.6.1.42	K00826	NA	NA	1	1	2	1	1	1	1	1	1	1	0	1	1	1	1	1	1	2	1	1	1	1	1	1	0	1	2	1	1	1	1	1	2	1	1	1	1
M00036	Leucine degradation, leucine => acetoacetate + acetyl-CoA	map00290	Valine, leucine and isoleucine biosynthesis	NA	NA	NA	E2.6.1.42, ilvE	branched-chain amino acid aminotransferase [EC:2.6.1.42]	ec:2.6.1.42	K00826	NA	NA	1	1	2	1	1	1	1	1	1	1	0	1	1	1	1	1	1	2	1	1	1	1	1	1	0	1	2	1	1	1	1	1	2	1	1	1	1
M00119	Pantothenate biosynthesis, valine/L-aspartate => pantothenate	map00290	Valine, leucine and isoleucine biosynthesis	NA	NA	NA	E2.6.1.42, ilvE	branched-chain amino acid aminotransferase [EC:2.6.1.42]	ec:2.6.1.42	K00826	NA	NA	1	1	2	1	1	1	1	1	1	1	0	1	1	1	1	1	1	2	1	1	1	1	1	1	0	1	2	1	1	1	1	1	2	1	1	1	1
M00570	Isoleucine biosynthesis, threonine => 2-oxobutanoate => isoleucine	map00290	Valine, leucine and isoleucine biosynthesis	NA	NA	NA	E2.6.1.42, ilvE	branched-chain amino acid aminotransferase [EC:2.6.1.42]	ec:2.6.1.42	K00826	NA	NA	1	1	2	1	1	1	1	1	1	1	0	1	1	1	1	1	1	2	1	1	1	1	1	1	0	1	2	1	1	1	1	1	2	1	1	1	1
M00019	Valine/isoleucine biosynthesis, pyruvate => valine / 2-oxobutanoate => isoleucine	map00770	Pantothenate and CoA biosynthesis	NA	NA	NA	E2.6.1.42, ilvE	branched-chain amino acid aminotransferase [EC:2.6.1.42]	ec:2.6.1.42	K00826	NA	NA	1	1	2	1	1	1	1	1	1	1	0	1	1	1	1	1	1	2	1	1	1	1	1	1	0	1	2	1	1	1	1	1	2	1	1	1	1
M00036	Leucine degradation, leucine => acetoacetate + acetyl-CoA	map00770	Pantothenate and CoA biosynthesis	NA	NA	NA	E2.6.1.42, ilvE	branched-chain amino acid aminotransferase [EC:2.6.1.42]	ec:2.6.1.42	K00826	NA	NA	1	1	2	1	1	1	1	1	1	1	0	1	1	1	1	1	1	2	1	1	1	1	1	1	0	1	2	1	1	1	1	1	2	1	1	1	1
M00119	Pantothenate biosynthesis, valine/L-aspartate => pantothenate	map00770	Pantothenate and CoA biosynthesis	NA	NA	NA	E2.6.1.42, ilvE	branched-chain amino acid aminotransferase [EC:2.6.1.42]	ec:2.6.1.42	K00826	NA	NA	1	1	2	1	1	1	1	1	1	1	0	1	1	1	1	1	1	2	1	1	1	1	1	1	0	1	2	1	1	1	1	1	2	1	1	1	1
M00570	Isoleucine biosynthesis, threonine => 2-oxobutanoate => isoleucine	map00770	Pantothenate and CoA biosynthesis	NA	NA	NA	E2.6.1.42, ilvE	branched-chain amino acid aminotransferase [EC:2.6.1.42]	ec:2.6.1.42	K00826	NA	NA	1	1	2	1	1	1	1	1	1	1	0	1	1	1	1	1	1	2	1	1	1	1	1	1	0	1	2	1	1	1	1	1	2	1	1	1	1
M00019	Valine/isoleucine biosynthesis, pyruvate => valine / 2-oxobutanoate => isoleucine	map00966	Glucosinolate biosynthesis	NA	NA	NA	E2.6.1.42, ilvE	branched-chain amino acid aminotransferase [EC:2.6.1.42]	ec:2.6.1.42	K00826	NA	NA	1	1	2	1	1	1	1	1	1	1	0	1	1	1	1	1	1	2	1	1	1	1	1	1	0	1	2	1	1	1	1	1	2	1	1	1	1
M00036	Leucine degradation, leucine => acetoacetate + acetyl-CoA	map00966	Glucosinolate biosynthesis	NA	NA	NA	E2.6.1.42, ilvE	branched-chain amino acid aminotransferase [EC:2.6.1.42]	ec:2.6.1.42	K00826	NA	NA	1	1	2	1	1	1	1	1	1	1	0	1	1	1	1	1	1	2	1	1	1	1	1	1	0	1	2	1	1	1	1	1	2	1	1	1	1
M00119	Pantothenate biosynthesis, valine/L-aspartate => pantothenate	map00966	Glucosinolate biosynthesis	NA	NA	NA	E2.6.1.42, ilvE	branched-chain amino acid aminotransferase [EC:2.6.1.42]	ec:2.6.1.42	K00826	NA	NA	1	1	2	1	1	1	1	1	1	1	0	1	1	1	1	1	1	2	1	1	1	1	1	1	0	1	2	1	1	1	1	1	2	1	1	1	1
M00570	Isoleucine biosynthesis, threonine => 2-oxobutanoate => isoleucine	map00966	Glucosinolate biosynthesis	NA	NA	NA	E2.6.1.42, ilvE	branched-chain amino acid aminotransferase [EC:2.6.1.42]	ec:2.6.1.42	K00826	NA	NA	1	1	2	1	1	1	1	1	1	1	0	1	1	1	1	1	1	2	1	1	1	1	1	1	0	1	2	1	1	1	1	1	2	1	1	1	1
M00019	Valine/isoleucine biosynthesis, pyruvate => valine / 2-oxobutanoate => isoleucine	map01100	Metabolic pathways	NA	NA	NA	E2.6.1.42, ilvE	branched-chain amino acid aminotransferase [EC:2.6.1.42]	ec:2.6.1.42	K00826	NA	NA	1	1	2	1	1	1	1	1	1	1	0	1	1	1	1	1	1	2	1	1	1	1	1	1	0	1	2	1	1	1	1	1	2	1	1	1	1
M00036	Leucine degradation, leucine => acetoacetate + acetyl-CoA	map01100	Metabolic pathways	NA	NA	NA	E2.6.1.42, ilvE	branched-chain amino acid aminotransferase [EC:2.6.1.42]	ec:2.6.1.42	K00826	NA	NA	1	1	2	1	1	1	1	1	1	1	0	1	1	1	1	1	1	2	1	1	1	1	1	1	0	1	2	1	1	1	1	1	2	1	1	1	1
M00119	Pantothenate biosynthesis, valine/L-aspartate => pantothenate	map01100	Metabolic pathways	NA	NA	NA	E2.6.1.42, ilvE	branched-chain amino acid aminotransferase [EC:2.6.1.42]	ec:2.6.1.42	K00826	NA	NA	1	1	2	1	1	1	1	1	1	1	0	1	1	1	1	1	1	2	1	1	1	1	1	1	0	1	2	1	1	1	1	1	2	1	1	1	1
M00570	Isoleucine biosynthesis, threonine => 2-oxobutanoate => isoleucine	map01100	Metabolic pathways	NA	NA	NA	E2.6.1.42, ilvE	branched-chain amino acid aminotransferase [EC:2.6.1.42]	ec:2.6.1.42	K00826	NA	NA	1	1	2	1	1	1	1	1	1	1	0	1	1	1	1	1	1	2	1	1	1	1	1	1	0	1	2	1	1	1	1	1	2	1	1	1	1
M00019	Valine/isoleucine biosynthesis, pyruvate => valine / 2-oxobutanoate => isoleucine	map01110	Biosynthesis of secondary metabolites	NA	NA	NA	E2.6.1.42, ilvE	branched-chain amino acid aminotransferase [EC:2.6.1.42]	ec:2.6.1.42	K00826	NA	NA	1	1	2	1	1	1	1	1	1	1	0	1	1	1	1	1	1	2	1	1	1	1	1	1	0	1	2	1	1	1	1	1	2	1	1	1	1
M00036	Leucine degradation, leucine => acetoacetate + acetyl-CoA	map01110	Biosynthesis of secondary metabolites	NA	NA	NA	E2.6.1.42, ilvE	branched-chain amino acid aminotransferase [EC:2.6.1.42]	ec:2.6.1.42	K00826	NA	NA	1	1	2	1	1	1	1	1	1	1	0	1	1	1	1	1	1	2	1	1	1	1	1	1	0	1	2	1	1	1	1	1	2	1	1	1	1
M00119	Pantothenate biosynthesis, valine/L-aspartate => pantothenate	map01110	Biosynthesis of secondary metabolites	NA	NA	NA	E2.6.1.42, ilvE	branched-chain amino acid aminotransferase [EC:2.6.1.42]	ec:2.6.1.42	K00826	NA	NA	1	1	2	1	1	1	1	1	1	1	0	1	1	1	1	1	1	2	1	1	1	1	1	1	0	1	2	1	1	1	1	1	2	1	1	1	1
M00570	Isoleucine biosynthesis, threonine => 2-oxobutanoate => isoleucine	map01110	Biosynthesis of secondary metabolites	NA	NA	NA	E2.6.1.42, ilvE	branched-chain amino acid aminotransferase [EC:2.6.1.42]	ec:2.6.1.42	K00826	NA	NA	1	1	2	1	1	1	1	1	1	1	0	1	1	1	1	1	1	2	1	1	1	1	1	1	0	1	2	1	1	1	1	1	2	1	1	1	1
M00019	Valine/isoleucine biosynthesis, pyruvate => valine / 2-oxobutanoate => isoleucine	map01210	2-Oxocarboxylic acid metabolism	NA	NA	NA	E2.6.1.42, ilvE	branched-chain amino acid aminotransferase [EC:2.6.1.42]	ec:2.6.1.42	K00826	NA	NA	1	1	2	1	1	1	1	1	1	1	0	1	1	1	1	1	1	2	1	1	1	1	1	1	0	1	2	1	1	1	1	1	2	1	1	1	1
M00036	Leucine degradation, leucine => acetoacetate + acetyl-CoA	map01210	2-Oxocarboxylic acid metabolism	NA	NA	NA	E2.6.1.42, ilvE	branched-chain amino acid aminotransferase [EC:2.6.1.42]	ec:2.6.1.42	K00826	NA	NA	1	1	2	1	1	1	1	1	1	1	0	1	1	1	1	1	1	2	1	1	1	1	1	1	0	1	2	1	1	1	1	1	2	1	1	1	1
M00119	Pantothenate biosynthesis, valine/L-aspartate => pantothenate	map01210	2-Oxocarboxylic acid metabolism	NA	NA	NA	E2.6.1.42, ilvE	branched-chain amino acid aminotransferase [EC:2.6.1.42]	ec:2.6.1.42	K00826	NA	NA	1	1	2	1	1	1	1	1	1	1	0	1	1	1	1	1	1	2	1	1	1	1	1	1	0	1	2	1	1	1	1	1	2	1	1	1	1
M00570	Isoleucine biosynthesis, threonine => 2-oxobutanoate => isoleucine	map01210	2-Oxocarboxylic acid metabolism	NA	NA	NA	E2.6.1.42, ilvE	branched-chain amino acid aminotransferase [EC:2.6.1.42]	ec:2.6.1.42	K00826	NA	NA	1	1	2	1	1	1	1	1	1	1	0	1	1	1	1	1	1	2	1	1	1	1	1	1	0	1	2	1	1	1	1	1	2	1	1	1	1
M00019	Valine/isoleucine biosynthesis, pyruvate => valine / 2-oxobutanoate => isoleucine	map01230	Biosynthesis of amino acids	NA	NA	NA	E2.6.1.42, ilvE	branched-chain amino acid aminotransferase [EC:2.6.1.42]	ec:2.6.1.42	K00826	NA	NA	1	1	2	1	1	1	1	1	1	1	0	1	1	1	1	1	1	2	1	1	1	1	1	1	0	1	2	1	1	1	1	1	2	1	1	1	1
M00036	Leucine degradation, leucine => acetoacetate + acetyl-CoA	map01230	Biosynthesis of amino acids	NA	NA	NA	E2.6.1.42, ilvE	branched-chain amino acid aminotransferase [EC:2.6.1.42]	ec:2.6.1.42	K00826	NA	NA	1	1	2	1	1	1	1	1	1	1	0	1	1	1	1	1	1	2	1	1	1	1	1	1	0	1	2	1	1	1	1	1	2	1	1	1	1
M00119	Pantothenate biosynthesis, valine/L-aspartate => pantothenate	map01230	Biosynthesis of amino acids	NA	NA	NA	E2.6.1.42, ilvE	branched-chain amino acid aminotransferase [EC:2.6.1.42]	ec:2.6.1.42	K00826	NA	NA	1	1	2	1	1	1	1	1	1	1	0	1	1	1	1	1	1	2	1	1	1	1	1	1	0	1	2	1	1	1	1	1	2	1	1	1	1
M00570	Isoleucine biosynthesis, threonine => 2-oxobutanoate => isoleucine	map01230	Biosynthesis of amino acids	NA	NA	NA	E2.6.1.42, ilvE	branched-chain amino acid aminotransferase [EC:2.6.1.42]	ec:2.6.1.42	K00826	NA	NA	1	1	2	1	1	1	1	1	1	1	0	1	1	1	1	1	1	2	1	1	1	1	1	1	0	1	2	1	1	1	1	1	2	1	1	1	1
M00019	Valine/isoleucine biosynthesis, pyruvate => valine / 2-oxobutanoate => isoleucine	map01240	Biosynthesis of cofactors	NA	NA	NA	E2.6.1.42, ilvE	branched-chain amino acid aminotransferase [EC:2.6.1.42]	ec:2.6.1.42	K00826	NA	NA	1	1	2	1	1	1	1	1	1	1	0	1	1	1	1	1	1	2	1	1	1	1	1	1	0	1	2	1	1	1	1	1	2	1	1	1	1
M00036	Leucine degradation, leucine => acetoacetate + acetyl-CoA	map01240	Biosynthesis of cofactors	NA	NA	NA	E2.6.1.42, ilvE	branched-chain amino acid aminotransferase [EC:2.6.1.42]	ec:2.6.1.42	K00826	NA	NA	1	1	2	1	1	1	1	1	1	1	0	1	1	1	1	1	1	2	1	1	1	1	1	1	0	1	2	1	1	1	1	1	2	1	1	1	1
M00119	Pantothenate biosynthesis, valine/L-aspartate => pantothenate	map01240	Biosynthesis of cofactors	NA	NA	NA	E2.6.1.42, ilvE	branched-chain amino acid aminotransferase [EC:2.6.1.42]	ec:2.6.1.42	K00826	NA	NA	1	1	2	1	1	1	1	1	1	1	0	1	1	1	1	1	1	2	1	1	1	1	1	1	0	1	2	1	1	1	1	1	2	1	1	1	1
M00570	Isoleucine biosynthesis, threonine => 2-oxobutanoate => isoleucine	map01240	Biosynthesis of cofactors	NA	NA	NA	E2.6.1.42, ilvE	branched-chain amino acid aminotransferase [EC:2.6.1.42]	ec:2.6.1.42	K00826	NA	NA	1	1	2	1	1	1	1	1	1	1	0	1	1	1	1	1	1	2	1	1	1	1	1	1	0	1	2	1	1	1	1	1	2	1	1	1	1
M00146	NADH dehydrogenase (ubiquinone) 1 alpha subcomplex	map00190	Oxidative phosphorylation	NA	NA	NA	NDUFA9	NADH dehydrogenase (ubiquinone) 1 alpha subcomplex subunit 9	NA	K03953	NA	NA	1	1	0	0	1	1	0	0	0	0	0	1	1	1	1	0	1	0	0	0	1	1	0	1	2	1	0	0	0	0	0	0	0	1	1	0	0
M00146	NADH dehydrogenase (ubiquinone) 1 alpha subcomplex	map01100	Metabolic pathways	NA	NA	NA	NDUFA9	NADH dehydrogenase (ubiquinone) 1 alpha subcomplex subunit 9	NA	K03953	NA	NA	1	1	0	0	1	1	0	0	0	0	0	1	1	1	1	0	1	0	0	0	1	1	0	1	2	1	0	0	0	0	0	0	0	1	1	0	0
M00146	NADH dehydrogenase (ubiquinone) 1 alpha subcomplex	map04714	Thermogenesis	NA	NA	NA	NDUFA9	NADH dehydrogenase (ubiquinone) 1 alpha subcomplex subunit 9	NA	K03953	NA	NA	1	1	0	0	1	1	0	0	0	0	0	1	1	1	1	0	1	0	0	0	1	1	0	1	2	1	0	0	0	0	0	0	0	1	1	0	0
M00146	NADH dehydrogenase (ubiquinone) 1 alpha subcomplex	map04723	Retrograde endocannabinoid signaling	NA	NA	NA	NDUFA9	NADH dehydrogenase (ubiquinone) 1 alpha subcomplex subunit 9	NA	K03953	NA	NA	1	1	0	0	1	1	0	0	0	0	0	1	1	1	1	0	1	0	0	0	1	1	0	1	2	1	0	0	0	0	0	0	0	1	1	0	0
M00146	NADH dehydrogenase (ubiquinone) 1 alpha subcomplex	map04932	Non-alcoholic fatty liver disease	NA	NA	NA	NDUFA9	NADH dehydrogenase (ubiquinone) 1 alpha subcomplex subunit 9	NA	K03953	NA	NA	1	1	0	0	1	1	0	0	0	0	0	1	1	1	1	0	1	0	0	0	1	1	0	1	2	1	0	0	0	0	0	0	0	1	1	0	0
M00146	NADH dehydrogenase (ubiquinone) 1 alpha subcomplex	map05010	Alzheimer disease	NA	NA	NA	NDUFA9	NADH dehydrogenase (ubiquinone) 1 alpha subcomplex subunit 9	NA	K03953	NA	NA	1	1	0	0	1	1	0	0	0	0	0	1	1	1	1	0	1	0	0	0	1	1	0	1	2	1	0	0	0	0	0	0	0	1	1	0	0
M00146	NADH dehydrogenase (ubiquinone) 1 alpha subcomplex	map05012	Parkinson disease	NA	NA	NA	NDUFA9	NADH dehydrogenase (ubiquinone) 1 alpha subcomplex subunit 9	NA	K03953	NA	NA	1	1	0	0	1	1	0	0	0	0	0	1	1	1	1	0	1	0	0	0	1	1	0	1	2	1	0	0	0	0	0	0	0	1	1	0	0
M00146	NADH dehydrogenase (ubiquinone) 1 alpha subcomplex	map05014	Amyotrophic lateral sclerosis	NA	NA	NA	NDUFA9	NADH dehydrogenase (ubiquinone) 1 alpha subcomplex subunit 9	NA	K03953	NA	NA	1	1	0	0	1	1	0	0	0	0	0	1	1	1	1	0	1	0	0	0	1	1	0	1	2	1	0	0	0	0	0	0	0	1	1	0	0
M00146	NADH dehydrogenase (ubiquinone) 1 alpha subcomplex	map05016	Huntington disease	NA	NA	NA	NDUFA9	NADH dehydrogenase (ubiquinone) 1 alpha subcomplex subunit 9	NA	K03953	NA	NA	1	1	0	0	1	1	0	0	0	0	0	1	1	1	1	0	1	0	0	0	1	1	0	1	2	1	0	0	0	0	0	0	0	1	1	0	0
M00146	NADH dehydrogenase (ubiquinone) 1 alpha subcomplex	map05020	Prion disease	NA	NA	NA	NDUFA9	NADH dehydrogenase (ubiquinone) 1 alpha subcomplex subunit 9	NA	K03953	NA	NA	1	1	0	0	1	1	0	0	0	0	0	1	1	1	1	0	1	0	0	0	1	1	0	1	2	1	0	0	0	0	0	0	0	1	1	0	0
M00146	NADH dehydrogenase (ubiquinone) 1 alpha subcomplex	map05022	Pathways of neurodegeneration - multiple diseases	NA	NA	NA	NDUFA9	NADH dehydrogenase (ubiquinone) 1 alpha subcomplex subunit 9	NA	K03953	NA	NA	1	1	0	0	1	1	0	0	0	0	0	1	1	1	1	0	1	0	0	0	1	1	0	1	2	1	0	0	0	0	0	0	0	1	1	0	0
M00146	NADH dehydrogenase (ubiquinone) 1 alpha subcomplex	map05208	Chemical carcinogenesis - reactive oxygen species	NA	NA	NA	NDUFA9	NADH dehydrogenase (ubiquinone) 1 alpha subcomplex subunit 9	NA	K03953	NA	NA	1	1	0	0	1	1	0	0	0	0	0	1	1	1	1	0	1	0	0	0	1	1	0	1	2	1	0	0	0	0	0	0	0	1	1	0	0
M00146	NADH dehydrogenase (ubiquinone) 1 alpha subcomplex	map05415	Diabetic cardiomyopathy	NA	NA	NA	NDUFA9	NADH dehydrogenase (ubiquinone) 1 alpha subcomplex subunit 9	NA	K03953	NA	NA	1	1	0	0	1	1	0	0	0	0	0	1	1	1	1	0	1	0	0	0	1	1	0	1	2	1	0	0	0	0	0	0	0	1	1	0	0
NA	NA	NA	NA	NA	NA	NA	HINT1_2, hinT, hit	histidine triad (HIT) family protein [EC:3.9.1.-]	NA	K02503	NA	NA	1	0	1	2	1	1	1	2	1	2	1	1	0	1	1	1	1	2	1	2	1	1	2	1	0	1	0	1	1	1	1	2	1	1	1	1	1
M00373	Ethylmalonyl pathway	map00630	Glyoxylate and dicarboxylate metabolism	NA	NA	NA	mcd	(2S)-methylsuccinyl-CoA dehydrogenase [EC:1.3.8.12]	ec:1.3.8.12	K14448	NA	NA	1	0	0	0	1	1	0	0	0	0	0	1	1	1	1	0	1	0	0	0	1	1	0	1	0	1	0	0	0	0	0	0	0	1	1	0	0
M00373	Ethylmalonyl pathway	map01100	Metabolic pathways	NA	NA	NA	mcd	(2S)-methylsuccinyl-CoA dehydrogenase [EC:1.3.8.12]	ec:1.3.8.12	K14448	NA	NA	1	0	0	0	1	1	0	0	0	0	0	1	1	1	1	0	1	0	0	0	1	1	0	1	0	1	0	0	0	0	0	0	0	1	1	0	0
M00373	Ethylmalonyl pathway	map01120	Microbial metabolism in diverse environments	NA	NA	NA	mcd	(2S)-methylsuccinyl-CoA dehydrogenase [EC:1.3.8.12]	ec:1.3.8.12	K14448	NA	NA	1	0	0	0	1	1	0	0	0	0	0	1	1	1	1	0	1	0	0	0	1	1	0	1	0	1	0	0	0	0	0	0	0	1	1	0	0
M00373	Ethylmalonyl pathway	map01200	Carbon metabolism	NA	NA	NA	mcd	(2S)-methylsuccinyl-CoA dehydrogenase [EC:1.3.8.12]	ec:1.3.8.12	K14448	NA	NA	1	0	0	0	1	1	0	0	0	0	0	1	1	1	1	0	1	0	0	0	1	1	0	1	0	1	0	0	0	0	0	0	0	1	1	0	0
M00117	Ubiquinone biosynthesis, prokaryotes, chorismate (+ polyprenyl-PP) => ubiquinol	map00130	Ubiquinone and other terpenoid-quinone biosynthesis	NA	NA	NA	ubiH	2-octaprenyl-6-methoxyphenol hydroxylase [EC:1.14.13.-]	NA	K03185	NA	NA	1	1	1	0	1	0	0	1	0	0	0	0	0	1	1	0	1	1	0	0	1	1	2	1	1	1	0	1	0	0	1	0	1	1	1	0	0
M00117	Ubiquinone biosynthesis, prokaryotes, chorismate (+ polyprenyl-PP) => ubiquinol	map01100	Metabolic pathways	NA	NA	NA	ubiH	2-octaprenyl-6-methoxyphenol hydroxylase [EC:1.14.13.-]	NA	K03185	NA	NA	1	1	1	0	1	0	0	1	0	0	0	0	0	1	1	0	1	1	0	0	1	1	2	1	1	1	0	1	0	0	1	0	1	1	1	0	0
M00117	Ubiquinone biosynthesis, prokaryotes, chorismate (+ polyprenyl-PP) => ubiquinol	map01110	Biosynthesis of secondary metabolites	NA	NA	NA	ubiH	2-octaprenyl-6-methoxyphenol hydroxylase [EC:1.14.13.-]	NA	K03185	NA	NA	1	1	1	0	1	0	0	1	0	0	0	0	0	1	1	0	1	1	0	0	1	1	2	1	1	1	0	1	0	0	1	0	1	1	1	0	0
M00117	Ubiquinone biosynthesis, prokaryotes, chorismate (+ polyprenyl-PP) => ubiquinol	map01240	Biosynthesis of cofactors	NA	NA	NA	ubiH	2-octaprenyl-6-methoxyphenol hydroxylase [EC:1.14.13.-]	NA	K03185	NA	NA	1	1	1	0	1	0	0	1	0	0	0	0	0	1	1	0	1	1	0	0	1	1	2	1	1	1	0	1	0	0	1	0	1	1	1	0	0
NA	NA	NA	NA	NA	NA	NA	rsmC	16S rRNA (guanine1207-N2)-methyltransferase [EC:2.1.1.172]	ec:2.1.1.172	K00564	NA	NA	1	1	2	2	1	0	1	2	2	2	0	1	1	1	1	0	1	2	0	2	1	1	2	1	1	1	0	2	0	2	2	2	2	1	1	0	2
NA	NA	NA	NA	NA	NA	NA	ada	AraC family transcriptional regulator, regulatory protein of adaptative response / methylated-DNA-[protein]-cysteine methyltransferase [EC:2.1.1.63]	ec:2.1.1.63	K10778	NA	NA	1	1	0	1	1	1	2	1	0	1	0	1	1	2	1	0	1	0	0	1	1	2	0	1	1	1	0	2	0	0	0	1	0	2	2	0	0
NA	NA	map03410	Base excision repair	NA	NA	NA	xthA, xth	exodeoxyribonuclease III [EC:3.1.11.2]	ec:3.1.11.2	K01142	NA	NA	2	2	1	1	2	2	1	1	2	1	1	2	2	2	2	1	2	1	1	1	2	2	1	2	0	2	1	1	1	1	1	1	1	2	2	1	1
NA	NA	map02010	ABC transporters	NA	NA	NA	urtA	urea transport system substrate-binding protein	NA	K11959	NA	NA	1	0	1	1	0	0	2	2	0	2	0	0	0	1	1	0	1	1	0	2	1	1	2	0	0	1	0	2	0	0	0	0	1	1	1	0	0
NA	NA	map02010	ABC transporters	NA	NA	NA	urtD	urea transport system ATP-binding protein	NA	K11962	NA	NA	1	0	1	1	0	0	2	2	0	2	0	0	0	1	1	0	1	1	0	2	1	1	2	0	0	1	0	2	0	0	0	0	1	1	1	0	0
NA	NA	map00500	Starch and sucrose metabolism	NA	NA	NA	gtfA, sucP	sucrose phosphorylase [EC:2.4.1.7]	ec:2.4.1.7	K00690	NA	NA	1	0	1	0	0	0	1	1	1	0	0	0	0	1	1	0	1	1	0	0	1	1	0	0	0	0	0	1	0	1	1	0	1	1	1	0	1
NA	NA	map01100	Metabolic pathways	NA	NA	NA	gtfA, sucP	sucrose phosphorylase [EC:2.4.1.7]	ec:2.4.1.7	K00690	NA	NA	1	0	1	0	0	0	1	1	1	0	0	0	0	1	1	0	1	1	0	0	1	1	0	0	0	0	0	1	0	1	1	0	1	1	1	0	1
NA	NA	NA	NA	NA	NA	NA	vexF	multidrug efflux pump	NA	K18989	NA	NA	2	1	1	0	1	0	1	1	1	0	0	1	1	1	1	1	2	1	1	0	1	1	1	1	1	1	1	1	1	1	0	0	1	1	1	1	1
NA	NA	map03060	Protein export	Secretion system	Sec-SRP	secD; preprotein translocase subunit SecD	secD	preprotein translocase subunit SecD	NA	K03072	NA	NA	1	1	1	1	1	1	1	1	1	1	0	0	1	1	1	1	1	1	0	1	1	1	1	1	0	1	0	1	0	1	1	1	1	1	1	0	1
NA	NA	map03070	Bacterial secretion system	Secretion system	Sec-SRP	secD; preprotein translocase subunit SecD	secD	preprotein translocase subunit SecD	NA	K03072	NA	NA	1	1	1	1	1	1	1	1	1	1	0	0	1	1	1	1	1	1	0	1	1	1	1	1	0	1	0	1	0	1	1	1	1	1	1	0	1
NA	NA	NA	NA	NA	NA	NA	sutR	XRE family transcriptional regulator, regulator of sulfur utilization	NA	K23779	NA	NA	1	0	0	0	1	0	0	0	1	0	0	0	0	3	2	0	1	0	0	0	2	3	0	1	2	1	0	0	0	0	1	0	0	3	3	0	0
NA	NA	map00040	Pentose and glucuronate interconversions	NA	NA	NA	lyxA	D-lyxose ketol-isomerase [EC:5.3.1.15]	ec:5.3.1.15	K09988	NA	NA	1	0	0	0	0	0	0	0	0	0	0	0	0	0	1	0	1	0	0	0	1	0	0	0	0	0	0	0	0	0	0	0	0	0	0	0	0
NA	NA	NA	NA	NA	NA	NA	K07112	uncharacterized protein	NA	K07112	NA	NA	4	4	2	2	6	2	2	2	2	2	0	0	0	6	4	0	4	2	2	2	3	6	2	6	3	4	2	2	2	0	2	2	2	6	6	2	0
NA	NA	NA	NA	NA	NA	NA	decR, cyuR	Lrp/AsnC family transcriptional regulator, cysteine-sensing transcriptional activator	NA	K05800	NA	NA	2	0	0	0	2	0	0	0	0	0	0	0	0	1	2	1	2	0	0	0	2	1	0	2	0	3	0	0	0	2	2	0	0	1	1	0	2
NA	NA	NA	NA	NA	NA	NA	K26399	arabinonate dehydratase [EC:4.2.1.5]	ec:4.2.1.5	K26399	NA	NA	1	1	0	0	0	0	0	0	0	0	0	0	0	0	1	0	0	0	0	0	1	0	0	0	0	2	0	0	0	0	0	0	0	0	0	0	0
NA	NA	NA	NA	NA	NA	NA	TC.SULP	sulfate permease, SulP family	NA	K03321	NA	NA	3	2	3	3	2	2	2	2	2	3	0	2	2	2	2	0	4	3	1	3	1	2	1	2	1	3	2	2	2	2	3	2	3	2	2	2	2
NA	NA	map00280	Valine, leucine and isoleucine degradation	NA	NA	NA	scoA	3-oxoacid CoA-transferase subunit A [EC:2.8.3.5]	ec:2.8.3.5	K01028	NA	NA	1	1	0	0	1	1	0	0	0	0	1	1	1	1	1	1	1	0	1	0	1	1	0	1	1	1	1	0	1	1	1	0	0	1	1	1	1
NA	NA	map00650	Butanoate metabolism	NA	NA	NA	scoA	3-oxoacid CoA-transferase subunit A [EC:2.8.3.5]	ec:2.8.3.5	K01028	NA	NA	1	1	0	0	1	1	0	0	0	0	1	1	1	1	1	1	1	0	1	0	1	1	0	1	1	1	1	0	1	1	1	0	0	1	1	1	1
NA	NA	map01100	Metabolic pathways	NA	NA	NA	scoA	3-oxoacid CoA-transferase subunit A [EC:2.8.3.5]	ec:2.8.3.5	K01028	NA	NA	1	1	0	0	1	1	0	0	0	0	1	1	1	1	1	1	1	0	1	0	1	1	0	1	1	1	1	0	1	1	1	0	0	1	1	1	1
M00154	Cytochrome c oxidase	map00190	Oxidative phosphorylation	NA	NA	NA	COX10, ctaB, cyoE	heme o synthase [EC:2.5.1.141]	ec:2.5.1.141	K02257	NA	NA	1	1	1	1	1	1	0	0	1	1	0	1	1	1	1	0	1	1	1	1	1	1	0	1	1	1	1	0	1	1	1	1	1	1	1	1	1
M00154	Cytochrome c oxidase	map00860	Porphyrin metabolism	NA	NA	NA	COX10, ctaB, cyoE	heme o synthase [EC:2.5.1.141]	ec:2.5.1.141	K02257	NA	NA	1	1	1	1	1	1	0	0	1	1	0	1	1	1	1	0	1	1	1	1	1	1	0	1	1	1	1	0	1	1	1	1	1	1	1	1	1
M00154	Cytochrome c oxidase	map01100	Metabolic pathways	NA	NA	NA	COX10, ctaB, cyoE	heme o synthase [EC:2.5.1.141]	ec:2.5.1.141	K02257	NA	NA	1	1	1	1	1	1	0	0	1	1	0	1	1	1	1	0	1	1	1	1	1	1	0	1	1	1	1	0	1	1	1	1	1	1	1	1	1
M00154	Cytochrome c oxidase	map01110	Biosynthesis of secondary metabolites	NA	NA	NA	COX10, ctaB, cyoE	heme o synthase [EC:2.5.1.141]	ec:2.5.1.141	K02257	NA	NA	1	1	1	1	1	1	0	0	1	1	0	1	1	1	1	0	1	1	1	1	1	1	0	1	1	1	1	0	1	1	1	1	1	1	1	1	1
M00154	Cytochrome c oxidase	map01240	Biosynthesis of cofactors	NA	NA	NA	COX10, ctaB, cyoE	heme o synthase [EC:2.5.1.141]	ec:2.5.1.141	K02257	NA	NA	1	1	1	1	1	1	0	0	1	1	0	1	1	1	1	0	1	1	1	1	1	1	0	1	1	1	1	0	1	1	1	1	1	1	1	1	1
M00154	Cytochrome c oxidase	map04714	Thermogenesis	NA	NA	NA	COX10, ctaB, cyoE	heme o synthase [EC:2.5.1.141]	ec:2.5.1.141	K02257	NA	NA	1	1	1	1	1	1	0	0	1	1	0	1	1	1	1	0	1	1	1	1	1	1	0	1	1	1	1	0	1	1	1	1	1	1	1	1	1
NA	NA	NA	NA	NA	NA	NA	SURF1, SHY1	surfeit locus 1 family protein	NA	K14998	NA	NA	1	1	1	2	1	1	0	0	1	2	0	1	1	1	1	1	1	1	0	2	1	1	0	1	1	2	0	0	0	1	1	2	1	1	1	0	1
M00018	Threonine biosynthesis, aspartate => homoserine => threonine	map00260	Glycine, serine and threonine metabolism	NA	NA	NA	thrC	threonine synthase [EC:4.2.3.1]	ec:4.2.3.1	K01733	NA	NA	1	1	1	1	1	1	1	1	1	1	0	1	1	1	1	1	1	1	0	1	1	1	1	1	1	1	1	1	1	1	1	1	1	1	1	1	1
M00018	Threonine biosynthesis, aspartate => homoserine => threonine	map00750	Vitamin B6 metabolism	NA	NA	NA	thrC	threonine synthase [EC:4.2.3.1]	ec:4.2.3.1	K01733	NA	NA	1	1	1	1	1	1	1	1	1	1	0	1	1	1	1	1	1	1	0	1	1	1	1	1	1	1	1	1	1	1	1	1	1	1	1	1	1
M00018	Threonine biosynthesis, aspartate => homoserine => threonine	map01100	Metabolic pathways	NA	NA	NA	thrC	threonine synthase [EC:4.2.3.1]	ec:4.2.3.1	K01733	NA	NA	1	1	1	1	1	1	1	1	1	1	0	1	1	1	1	1	1	1	0	1	1	1	1	1	1	1	1	1	1	1	1	1	1	1	1	1	1
M00018	Threonine biosynthesis, aspartate => homoserine => threonine	map01110	Biosynthesis of secondary metabolites	NA	NA	NA	thrC	threonine synthase [EC:4.2.3.1]	ec:4.2.3.1	K01733	NA	NA	1	1	1	1	1	1	1	1	1	1	0	1	1	1	1	1	1	1	0	1	1	1	1	1	1	1	1	1	1	1	1	1	1	1	1	1	1
M00018	Threonine biosynthesis, aspartate => homoserine => threonine	map01120	Microbial metabolism in diverse environments	NA	NA	NA	thrC	threonine synthase [EC:4.2.3.1]	ec:4.2.3.1	K01733	NA	NA	1	1	1	1	1	1	1	1	1	1	0	1	1	1	1	1	1	1	0	1	1	1	1	1	1	1	1	1	1	1	1	1	1	1	1	1	1
M00018	Threonine biosynthesis, aspartate => homoserine => threonine	map01230	Biosynthesis of amino acids	NA	NA	NA	thrC	threonine synthase [EC:4.2.3.1]	ec:4.2.3.1	K01733	NA	NA	1	1	1	1	1	1	1	1	1	1	0	1	1	1	1	1	1	1	0	1	1	1	1	1	1	1	1	1	1	1	1	1	1	1	1	1	1
NA	NA	NA	NA	NA	NA	NA	pqqL	zinc protease [EC:3.4.24.-]	NA	K07263	NA	NA	2	1	0	1	2	1	0	0	2	1	1	1	1	2	2	2	2	0	1	1	2	2	0	2	2	2	2	0	4	4	3	2	0	2	2	4	4
NA	NA	map00970	Aminoacyl-tRNA biosynthesis	NA	NA	NA	FARSA, pheS	phenylalanyl-tRNA synthetase alpha chain [EC:6.1.1.20]	ec:6.1.1.20	K01889	NA	NA	1	2	1	1	1	1	2	0	1	1	1	2	1	1	1	0	1	1	1	1	1	1	0	1	1	1	1	1	1	1	1	1	1	1	1	1	1
NA	NA	map03410	Base excision repair	NA	NA	NA	mutM, fpg	formamidopyrimidine-DNA glycosylase [EC:3.2.2.23 4.2.99.18]	ec:3.2.2.23	K10563	NA	NA	1	0	1	1	1	1	1	1	1	1	0	1	1	1	1	0	1	1	0	1	1	1	1	1	1	1	0	1	0	1	1	1	1	1	1	0	1
NA	NA	map03410	Base excision repair	NA	NA	NA	mutM, fpg	formamidopyrimidine-DNA glycosylase [EC:3.2.2.23 4.2.99.18]	ec:4.2.99.18	K10563	NA	NA	1	0	1	1	1	1	1	1	1	1	0	1	1	1	1	0	1	1	0	1	1	1	1	1	1	1	0	1	0	1	1	1	1	1	1	0	1
NA	NA	map00480	Glutathione metabolism	NA	NA	NA	CHAC, chaC	glutathione-specific gamma-glutamylcyclotransferase [EC:4.3.2.7]	ec:4.3.2.7	K07232	NA	NA	1	0	1	1	1	0	0	0	0	1	0	0	0	1	1	1	1	1	0	1	1	1	0	1	1	2	0	0	0	1	0	1	1	1	1	0	1
NA	NA	map01100	Metabolic pathways	NA	NA	NA	CHAC, chaC	glutathione-specific gamma-glutamylcyclotransferase [EC:4.3.2.7]	ec:4.3.2.7	K07232	NA	NA	1	0	1	1	1	0	0	0	0	1	0	0	0	1	1	1	1	1	0	1	1	1	0	1	1	2	0	0	0	1	0	1	1	1	1	0	1
NA	NA	NA	NA	NA	NA	NA	kefB	glutathione-regulated potassium-efflux system protein KefB	NA	K11747	NA	NA	1	0	1	1	1	0	1	1	1	1	0	0	0	1	1	1	1	1	0	2	1	1	1	1	0	0	0	1	1	1	1	1	1	1	1	1	1
NA	NA	map00650	Butanoate metabolism	NA	NA	NA	phaC, phbC	poly[(R)-3-hydroxyalkanoate] polymerase subunit PhaC [EC:2.3.1.304]	ec:2.3.1.304	K03821	NA	NA	1	1	1	2	1	2	2	0	0	2	0	2	1	1	1	0	1	2	0	2	1	1	1	1	1	1	0	1	0	1	0	2	1	1	1	0	1
NA	NA	map01100	Metabolic pathways	NA	NA	NA	phaC, phbC	poly[(R)-3-hydroxyalkanoate] polymerase subunit PhaC [EC:2.3.1.304]	ec:2.3.1.304	K03821	NA	NA	1	1	1	2	1	2	2	0	0	2	0	2	1	1	1	0	1	2	0	2	1	1	1	1	1	1	0	1	0	1	0	2	1	1	1	0	1
NA	NA	map00970	Aminoacyl-tRNA biosynthesis	NA	NA	NA	lysK	lysyl-tRNA synthetase, class I [EC:6.1.1.6]	ec:6.1.1.6	K04566	NA	NA	1	1	0	0	1	1	0	0	0	0	0	1	1	1	1	0	1	0	0	0	1	1	0	1	0	1	0	0	0	0	0	0	0	1	1	0	0
NA	NA	map00860	Porphyrin metabolism	NA	NA	NA	hutZ, hugZ	heme oxygenase (biliverdin-IX-beta and delta-forming) [EC:1.14.99.58]	ec:1.14.99.58	K07226	NA	NA	1	0	0	0	0	0	0	0	0	0	0	0	0	1	0	0	1	0	0	0	0	1	0	0	0	0	0	0	0	0	0	1	0	1	1	0	0
NA	NA	map01110	Biosynthesis of secondary metabolites	NA	NA	NA	hutZ, hugZ	heme oxygenase (biliverdin-IX-beta and delta-forming) [EC:1.14.99.58]	ec:1.14.99.58	K07226	NA	NA	1	0	0	0	0	0	0	0	0	0	0	0	0	1	0	0	1	0	0	0	0	1	0	0	0	0	0	0	0	0	0	1	0	1	1	0	0
NA	NA	NA	NA	NA	NA	NA	rpoE	RNA polymerase sigma-70 factor, ECF subfamily	NA	K03088	NA	NA	4	1	9	4	2	4	3	3	3	4	1	7	6	5	3	3	4	9	1	4	3	5	3	2	2	7	11	3	10	8	5	3	9	3	3	10	8
NA	NA	NA	NA	NA	NA	NA	mgtE	magnesium transporter	NA	K06213	NA	NA	1	1	2	1	1	1	2	1	1	1	1	1	1	1	1	1	1	2	1	1	1	1	2	1	0	1	1	2	1	2	2	1	2	1	1	1	2
NA	NA	map03010	Ribosome	NA	NA	NA	RP-S1, rpsA	small subunit ribosomal protein S1	NA	K02945	NA	NA	1	1	1	1	1	1	1	0	1	1	0	1	1	1	1	1	1	1	1	1	1	1	1	1	1	1	1	1	1	1	1	1	1	1	1	1	1
NA	NA	NA	NA	NA	NA	NA	rimO	ribosomal protein S12 methylthiotransferase [EC:2.8.4.4]	ec:2.8.4.4	K14441	NA	NA	1	0	1	1	1	1	1	1	0	0	0	1	1	1	1	0	1	1	0	0	1	1	0	1	1	1	1	1	1	1	1	0	1	1	1	1	1
M00017	Methionine biosynthesis, aspartate => homoserine => methionine	map00270	Cysteine and methionine metabolism	NA	NA	NA	patB, malY	cysteine-S-conjugate beta-lyase [EC:4.4.1.13]	ec:4.4.1.13	K14155	NA	NA	1	1	1	0	1	0	0	0	0	0	0	0	0	1	1	1	1	1	0	0	1	1	0	1	0	1	0	0	0	1	2	0	1	1	1	0	1
M00017	Methionine biosynthesis, aspartate => homoserine => methionine	map00450	Selenocompound metabolism	NA	NA	NA	patB, malY	cysteine-S-conjugate beta-lyase [EC:4.4.1.13]	ec:4.4.1.13	K14155	NA	NA	1	1	1	0	1	0	0	0	0	0	0	0	0	1	1	1	1	1	0	0	1	1	0	1	0	1	0	0	0	1	2	0	1	1	1	0	1
M00017	Methionine biosynthesis, aspartate => homoserine => methionine	map01100	Metabolic pathways	NA	NA	NA	patB, malY	cysteine-S-conjugate beta-lyase [EC:4.4.1.13]	ec:4.4.1.13	K14155	NA	NA	1	1	1	0	1	0	0	0	0	0	0	0	0	1	1	1	1	1	0	0	1	1	0	1	0	1	0	0	0	1	2	0	1	1	1	0	1
M00017	Methionine biosynthesis, aspartate => homoserine => methionine	map01110	Biosynthesis of secondary metabolites	NA	NA	NA	patB, malY	cysteine-S-conjugate beta-lyase [EC:4.4.1.13]	ec:4.4.1.13	K14155	NA	NA	1	1	1	0	1	0	0	0	0	0	0	0	0	1	1	1	1	1	0	0	1	1	0	1	0	1	0	0	0	1	2	0	1	1	1	0	1
M00017	Methionine biosynthesis, aspartate => homoserine => methionine	map01230	Biosynthesis of amino acids	NA	NA	NA	patB, malY	cysteine-S-conjugate beta-lyase [EC:4.4.1.13]	ec:4.4.1.13	K14155	NA	NA	1	1	1	0	1	0	0	0	0	0	0	0	0	1	1	1	1	1	0	0	1	1	0	1	0	1	0	0	0	1	2	0	1	1	1	0	1
NA	NA	NA	NA	NA	NA	NA	PIR	quercetin 2,3-dioxygenase [EC:1.13.11.24]	ec:1.13.11.24	K06911	NA	NA	1	2	3	3	1	2	2	2	1	1	0	2	1	1	1	1	1	3	0	1	1	1	3	1	0	1	2	2	1	2	2	1	3	1	1	1	2
NA	NA	map02010	ABC transporters	NA	NA	NA	malK, mtlK, thuK	multiple sugar transport system ATP-binding protein [EC:7.5.2.-]	NA	K10111	NA	NA	1	3	2	0	0	0	0	0	0	0	0	0	0	0	2	0	1	2	0	0	2	0	0	0	1	3	0	0	0	0	0	0	2	0	0	0	0
NA	NA	NA	NA	NA	NA	NA	mnhA, mrpA	multicomponent Na+:H+ antiporter subunit A	NA	K05565	NA	NA	1	0	1	2	1	0	0	1	0	1	0	0	0	1	1	1	1	1	0	1	1	1	1	1	1	2	0	1	0	1	1	1	1	1	1	0	1
M00740	Methylaspartate cycle	map00220	Arginine biosynthesis	NA	NA	NA	GLUD1_2, gdhA	glutamate dehydrogenase (NAD(P)+) [EC:1.4.1.3]	ec:1.4.1.3	K00261	NA	NA	1	0	0	1	1	0	0	0	0	0	0	0	0	1	0	0	1	0	0	0	1	1	0	1	0	1	0	0	1	0	0	0	0	1	1	1	0
M00740	Methylaspartate cycle	map00250	Alanine, aspartate and glutamate metabolism	NA	NA	NA	GLUD1_2, gdhA	glutamate dehydrogenase (NAD(P)+) [EC:1.4.1.3]	ec:1.4.1.3	K00261	NA	NA	1	0	0	1	1	0	0	0	0	0	0	0	0	1	0	0	1	0	0	0	1	1	0	1	0	1	0	0	1	0	0	0	0	1	1	1	0
M00740	Methylaspartate cycle	map00910	Nitrogen metabolism	NA	NA	NA	GLUD1_2, gdhA	glutamate dehydrogenase (NAD(P)+) [EC:1.4.1.3]	ec:1.4.1.3	K00261	NA	NA	1	0	0	1	1	0	0	0	0	0	0	0	0	1	0	0	1	0	0	0	1	1	0	1	0	1	0	0	1	0	0	0	0	1	1	1	0
M00740	Methylaspartate cycle	map01100	Metabolic pathways	NA	NA	NA	GLUD1_2, gdhA	glutamate dehydrogenase (NAD(P)+) [EC:1.4.1.3]	ec:1.4.1.3	K00261	NA	NA	1	0	0	1	1	0	0	0	0	0	0	0	0	1	0	0	1	0	0	0	1	1	0	1	0	1	0	0	1	0	0	0	0	1	1	1	0
M00740	Methylaspartate cycle	map01120	Microbial metabolism in diverse environments	NA	NA	NA	GLUD1_2, gdhA	glutamate dehydrogenase (NAD(P)+) [EC:1.4.1.3]	ec:1.4.1.3	K00261	NA	NA	1	0	0	1	1	0	0	0	0	0	0	0	0	1	0	0	1	0	0	0	1	1	0	1	0	1	0	0	1	0	0	0	0	1	1	1	0
M00740	Methylaspartate cycle	map01200	Carbon metabolism	NA	NA	NA	GLUD1_2, gdhA	glutamate dehydrogenase (NAD(P)+) [EC:1.4.1.3]	ec:1.4.1.3	K00261	NA	NA	1	0	0	1	1	0	0	0	0	0	0	0	0	1	0	0	1	0	0	0	1	1	0	1	0	1	0	0	1	0	0	0	0	1	1	1	0
M00740	Methylaspartate cycle	map04217	Necroptosis	NA	NA	NA	GLUD1_2, gdhA	glutamate dehydrogenase (NAD(P)+) [EC:1.4.1.3]	ec:1.4.1.3	K00261	NA	NA	1	0	0	1	1	0	0	0	0	0	0	0	0	1	0	0	1	0	0	0	1	1	0	1	0	1	0	0	1	0	0	0	0	1	1	1	0
M00740	Methylaspartate cycle	map04964	Proximal tubule bicarbonate reclamation	NA	NA	NA	GLUD1_2, gdhA	glutamate dehydrogenase (NAD(P)+) [EC:1.4.1.3]	ec:1.4.1.3	K00261	NA	NA	1	0	0	1	1	0	0	0	0	0	0	0	0	1	0	0	1	0	0	0	1	1	0	1	0	1	0	0	1	0	0	0	0	1	1	1	0
M00125	Riboflavin biosynthesis, plants and bacteria, GTP => riboflavin/FMN/FAD	map00740	Riboflavin metabolism	NA	NA	NA	ribE, RIB5	riboflavin synthase [EC:2.5.1.9]	ec:2.5.1.9	K00793	NA	NA	1	1	1	1	1	1	2	2	2	1	1	1	0	1	1	1	1	1	1	3	1	1	3	1	1	1	1	2	1	1	1	1	1	1	1	1	1
M00911	Riboflavin biosynthesis, fungi, GTP => riboflavin/FMN/FAD	map00740	Riboflavin metabolism	NA	NA	NA	ribE, RIB5	riboflavin synthase [EC:2.5.1.9]	ec:2.5.1.9	K00793	NA	NA	1	1	1	1	1	1	2	2	2	1	1	1	0	1	1	1	1	1	1	3	1	1	3	1	1	1	1	2	1	1	1	1	1	1	1	1	1
M00125	Riboflavin biosynthesis, plants and bacteria, GTP => riboflavin/FMN/FAD	map01100	Metabolic pathways	NA	NA	NA	ribE, RIB5	riboflavin synthase [EC:2.5.1.9]	ec:2.5.1.9	K00793	NA	NA	1	1	1	1	1	1	2	2	2	1	1	1	0	1	1	1	1	1	1	3	1	1	3	1	1	1	1	2	1	1	1	1	1	1	1	1	1
M00911	Riboflavin biosynthesis, fungi, GTP => riboflavin/FMN/FAD	map01100	Metabolic pathways	NA	NA	NA	ribE, RIB5	riboflavin synthase [EC:2.5.1.9]	ec:2.5.1.9	K00793	NA	NA	1	1	1	1	1	1	2	2	2	1	1	1	0	1	1	1	1	1	1	3	1	1	3	1	1	1	1	2	1	1	1	1	1	1	1	1	1
M00125	Riboflavin biosynthesis, plants and bacteria, GTP => riboflavin/FMN/FAD	map01110	Biosynthesis of secondary metabolites	NA	NA	NA	ribE, RIB5	riboflavin synthase [EC:2.5.1.9]	ec:2.5.1.9	K00793	NA	NA	1	1	1	1	1	1	2	2	2	1	1	1	0	1	1	1	1	1	1	3	1	1	3	1	1	1	1	2	1	1	1	1	1	1	1	1	1
M00911	Riboflavin biosynthesis, fungi, GTP => riboflavin/FMN/FAD	map01110	Biosynthesis of secondary metabolites	NA	NA	NA	ribE, RIB5	riboflavin synthase [EC:2.5.1.9]	ec:2.5.1.9	K00793	NA	NA	1	1	1	1	1	1	2	2	2	1	1	1	0	1	1	1	1	1	1	3	1	1	3	1	1	1	1	2	1	1	1	1	1	1	1	1	1
M00125	Riboflavin biosynthesis, plants and bacteria, GTP => riboflavin/FMN/FAD	map01240	Biosynthesis of cofactors	NA	NA	NA	ribE, RIB5	riboflavin synthase [EC:2.5.1.9]	ec:2.5.1.9	K00793	NA	NA	1	1	1	1	1	1	2	2	2	1	1	1	0	1	1	1	1	1	1	3	1	1	3	1	1	1	1	2	1	1	1	1	1	1	1	1	1
M00911	Riboflavin biosynthesis, fungi, GTP => riboflavin/FMN/FAD	map01240	Biosynthesis of cofactors	NA	NA	NA	ribE, RIB5	riboflavin synthase [EC:2.5.1.9]	ec:2.5.1.9	K00793	NA	NA	1	1	1	1	1	1	2	2	2	1	1	1	0	1	1	1	1	1	1	3	1	1	3	1	1	1	1	2	1	1	1	1	1	1	1	1	1
NA	NA	NA	NA	NA	NA	NA	dps	starvation-inducible DNA-binding protein	NA	K04047	NA	NA	1	0	1	1	0	0	0	0	0	1	0	1	1	0	1	1	1	1	0	1	1	0	0	0	0	0	1	2	2	1	2	1	1	0	0	2	1
NA	NA	map00450	Selenocompound metabolism	NA	NA	NA	selD, SEPHS	selenide, water dikinase [EC:2.7.9.3]	ec:2.7.9.3	K01008	NA	NA	1	0	1	1	0	1	1	0	1	1	0	1	1	1	0	0	1	1	0	1	0	1	0	0	1	1	0	1	0	0	0	1	1	1	1	0	0
NA	NA	map01100	Metabolic pathways	NA	NA	NA	selD, SEPHS	selenide, water dikinase [EC:2.7.9.3]	ec:2.7.9.3	K01008	NA	NA	1	0	1	1	0	1	1	0	1	1	0	1	1	1	0	0	1	1	0	1	0	1	0	0	1	1	0	1	0	0	0	1	1	1	1	0	0
NA	NA	map00240	Pyrimidine metabolism	NA	NA	NA	codA	cytosine/creatinine deaminase [EC:3.5.4.1 3.5.4.21]	ec:3.5.4.1	K01485	NA	NA	1	0	0	0	0	1	0	0	0	0	0	0	0	1	1	0	1	0	0	0	1	1	0	0	1	2	0	0	0	0	0	0	0	1	1	0	0
NA	NA	map00240	Pyrimidine metabolism	NA	NA	NA	codA	cytosine/creatinine deaminase [EC:3.5.4.1 3.5.4.21]	ec:3.5.4.21	K01485	NA	NA	1	0	0	0	0	1	0	0	0	0	0	0	0	1	1	0	1	0	0	0	1	1	0	0	1	2	0	0	0	0	0	0	0	1	1	0	0
NA	NA	map00330	Arginine and proline metabolism	NA	NA	NA	codA	cytosine/creatinine deaminase [EC:3.5.4.1 3.5.4.21]	ec:3.5.4.1	K01485	NA	NA	1	0	0	0	0	1	0	0	0	0	0	0	0	1	1	0	1	0	0	0	1	1	0	0	1	2	0	0	0	0	0	0	0	1	1	0	0
NA	NA	map00330	Arginine and proline metabolism	NA	NA	NA	codA	cytosine/creatinine deaminase [EC:3.5.4.1 3.5.4.21]	ec:3.5.4.21	K01485	NA	NA	1	0	0	0	0	1	0	0	0	0	0	0	0	1	1	0	1	0	0	0	1	1	0	0	1	2	0	0	0	0	0	0	0	1	1	0	0
NA	NA	map01100	Metabolic pathways	NA	NA	NA	codA	cytosine/creatinine deaminase [EC:3.5.4.1 3.5.4.21]	ec:3.5.4.1	K01485	NA	NA	1	0	0	0	0	1	0	0	0	0	0	0	0	1	1	0	1	0	0	0	1	1	0	0	1	2	0	0	0	0	0	0	0	1	1	0	0
NA	NA	map01100	Metabolic pathways	NA	NA	NA	codA	cytosine/creatinine deaminase [EC:3.5.4.1 3.5.4.21]	ec:3.5.4.21	K01485	NA	NA	1	0	0	0	0	1	0	0	0	0	0	0	0	1	1	0	1	0	0	0	1	1	0	0	1	2	0	0	0	0	0	0	0	1	1	0	0
NA	NA	map01232	Nucleotide metabolism	NA	NA	NA	codA	cytosine/creatinine deaminase [EC:3.5.4.1 3.5.4.21]	ec:3.5.4.1	K01485	NA	NA	1	0	0	0	0	1	0	0	0	0	0	0	0	1	1	0	1	0	0	0	1	1	0	0	1	2	0	0	0	0	0	0	0	1	1	0	0
NA	NA	map01232	Nucleotide metabolism	NA	NA	NA	codA	cytosine/creatinine deaminase [EC:3.5.4.1 3.5.4.21]	ec:3.5.4.21	K01485	NA	NA	1	0	0	0	0	1	0	0	0	0	0	0	0	1	1	0	1	0	0	0	1	1	0	0	1	2	0	0	0	0	0	0	0	1	1	0	0
NA	NA	map00130	Ubiquinone and other terpenoid-quinone biosynthesis	NA	NA	NA	NQO1	NAD(P)H dehydrogenase (quinone) [EC:1.6.5.2]	ec:1.6.5.2	K00355	NA	NA	2	0	1	1	0	1	0	0	0	0	0	0	1	1	0	0	2	1	0	0	0	1	0	0	0	0	0	0	0	0	0	0	1	1	1	0	0
NA	NA	map01100	Metabolic pathways	NA	NA	NA	NQO1	NAD(P)H dehydrogenase (quinone) [EC:1.6.5.2]	ec:1.6.5.2	K00355	NA	NA	2	0	1	1	0	1	0	0	0	0	0	0	1	1	0	0	2	1	0	0	0	1	0	0	0	0	0	0	0	0	0	0	1	1	1	0	0
NA	NA	map01110	Biosynthesis of secondary metabolites	NA	NA	NA	NQO1	NAD(P)H dehydrogenase (quinone) [EC:1.6.5.2]	ec:1.6.5.2	K00355	NA	NA	2	0	1	1	0	1	0	0	0	0	0	0	1	1	0	0	2	1	0	0	0	1	0	0	0	0	0	0	0	0	0	0	1	1	1	0	0
NA	NA	map01240	Biosynthesis of cofactors	NA	NA	NA	NQO1	NAD(P)H dehydrogenase (quinone) [EC:1.6.5.2]	ec:1.6.5.2	K00355	NA	NA	2	0	1	1	0	1	0	0	0	0	0	0	1	1	0	0	2	1	0	0	0	1	0	0	0	0	0	0	0	0	0	0	1	1	1	0	0
NA	NA	map05200	Pathways in cancer	NA	NA	NA	NQO1	NAD(P)H dehydrogenase (quinone) [EC:1.6.5.2]	ec:1.6.5.2	K00355	NA	NA	2	0	1	1	0	1	0	0	0	0	0	0	1	1	0	0	2	1	0	0	0	1	0	0	0	0	0	0	0	0	0	0	1	1	1	0	0
NA	NA	map05208	Chemical carcinogenesis - reactive oxygen species	NA	NA	NA	NQO1	NAD(P)H dehydrogenase (quinone) [EC:1.6.5.2]	ec:1.6.5.2	K00355	NA	NA	2	0	1	1	0	1	0	0	0	0	0	0	1	1	0	0	2	1	0	0	0	1	0	0	0	0	0	0	0	0	0	0	1	1	1	0	0
NA	NA	map05225	Hepatocellular carcinoma	NA	NA	NA	NQO1	NAD(P)H dehydrogenase (quinone) [EC:1.6.5.2]	ec:1.6.5.2	K00355	NA	NA	2	0	1	1	0	1	0	0	0	0	0	0	1	1	0	0	2	1	0	0	0	1	0	0	0	0	0	0	0	0	0	0	1	1	1	0	0
NA	NA	map05418	Fluid shear stress and atherosclerosis	NA	NA	NA	NQO1	NAD(P)H dehydrogenase (quinone) [EC:1.6.5.2]	ec:1.6.5.2	K00355	NA	NA	2	0	1	1	0	1	0	0	0	0	0	0	1	1	0	0	2	1	0	0	0	1	0	0	0	0	0	0	0	0	0	0	1	1	1	0	0
NA	NA	map00550	Peptidoglycan biosynthesis	NA	NA	NA	rodA, mrdB	peptidoglycan glycosyltransferase [EC:2.4.99.28]	ec:2.4.99.28	K05837	NA	NA	1	1	1	1	1	0	1	1	1	1	1	1	1	1	1	0	1	1	0	1	1	1	1	1	1	1	1	1	1	1	1	1	1	1	1	1	1
NA	NA	map03440	Homologous recombination	NA	NA	NA	ruvB	holliday junction DNA helicase RuvB [EC:5.6.2.4]	ec:5.6.2.4	K03551	NA	NA	1	1	1	1	1	1	1	1	1	1	1	1	1	1	1	1	1	1	1	1	2	1	0	1	1	1	1	1	1	1	1	1	1	1	1	1	1
NA	NA	NA	NA	NA	NA	NA	yrbG	cation:H+ antiporter	NA	K07301	NA	NA	1	1	3	2	2	2	1	1	1	1	0	2	2	1	1	0	1	3	0	1	1	1	1	2	1	1	1	1	1	1	3	1	3	1	1	1	1
NA	NA	NA	NA	NA	NA	NA	CDK5RAP1, miaB	tRNA-2-methylthio-N6-dimethylallyladenosine synthase [EC:2.8.4.3]	ec:2.8.4.3	K06168	NA	NA	1	0	1	1	1	1	1	1	1	1	1	1	1	1	1	0	1	1	1	1	1	1	1	1	1	1	1	1	1	1	1	1	1	1	1	1	1
NA	NA	NA	NA	NA	NA	NA	K06954	uncharacterized protein	NA	K06954	NA	NA	1	1	1	1	1	1	1	1	1	1	0	1	0	1	1	1	1	1	0	1	1	1	1	1	0	0	0	1	0	1	1	1	1	1	1	0	1
NA	NA	NA	NA	NA	NA	NA	K09701	uncharacterized protein	NA	K09701	NA	NA	1	2	1	1	1	1	1	1	1	1	0	1	0	1	1	1	1	1	0	1	1	1	1	1	0	0	0	1	0	1	1	1	1	1	1	0	1
NA	NA	map02010	ABC transporters	NA	NA	NA	znuC	zinc transport system ATP-binding protein [EC:7.2.2.20]	ec:7.2.2.20	K09817	NA	NA	1	1	1	1	1	0	1	1	0	1	0	0	0	2	2	0	1	1	0	1	2	2	1	1	0	1	0	1	0	0	0	1	1	1	1	0	0
NA	NA	map02024	Quorum sensing	NA	NA	NA	zur	Fur family transcriptional regulator, zinc uptake regulator	NA	K09823	NA	NA	1	1	1	1	1	2	1	1	0	1	0	1	1	1	3	0	1	1	0	1	3	1	1	1	0	1	0	1	0	1	1	1	1	0	0	0	1
NA	NA	map00051	Fructose and mannose metabolism	NA	NA	NA	E2.7.1.4, scrK	fructokinase [EC:2.7.1.4]	ec:2.7.1.4	K00847	NA	NA	1	1	1	0	0	0	0	0	0	0	0	0	0	1	1	0	1	1	0	0	1	1	0	0	0	1	0	0	0	0	1	0	1	1	1	0	0
NA	NA	map00500	Starch and sucrose metabolism	NA	NA	NA	E2.7.1.4, scrK	fructokinase [EC:2.7.1.4]	ec:2.7.1.4	K00847	NA	NA	1	1	1	0	0	0	0	0	0	0	0	0	0	1	1	0	1	1	0	0	1	1	0	0	0	1	0	0	0	0	1	0	1	1	1	0	0
NA	NA	map00520	Amino sugar and nucleotide sugar metabolism	NA	NA	NA	E2.7.1.4, scrK	fructokinase [EC:2.7.1.4]	ec:2.7.1.4	K00847	NA	NA	1	1	1	0	0	0	0	0	0	0	0	0	0	1	1	0	1	1	0	0	1	1	0	0	0	1	0	0	0	0	1	0	1	1	1	0	0
NA	NA	map01100	Metabolic pathways	NA	NA	NA	E2.7.1.4, scrK	fructokinase [EC:2.7.1.4]	ec:2.7.1.4	K00847	NA	NA	1	1	1	0	0	0	0	0	0	0	0	0	0	1	1	0	1	1	0	0	1	1	0	0	0	1	0	0	0	0	1	0	1	1	1	0	0
NA	NA	map01110	Biosynthesis of secondary metabolites	NA	NA	NA	E2.7.1.4, scrK	fructokinase [EC:2.7.1.4]	ec:2.7.1.4	K00847	NA	NA	1	1	1	0	0	0	0	0	0	0	0	0	0	1	1	0	1	1	0	0	1	1	0	0	0	1	0	0	0	0	1	0	1	1	1	0	0
NA	NA	map01250	Biosynthesis of nucleotide sugars	NA	NA	NA	E2.7.1.4, scrK	fructokinase [EC:2.7.1.4]	ec:2.7.1.4	K00847	NA	NA	1	1	1	0	0	0	0	0	0	0	0	0	0	1	1	0	1	1	0	0	1	1	0	0	0	1	0	0	0	0	1	0	1	1	1	0	0
NA	NA	NA	NA	NA	NA	NA	clpA	ATP-dependent Clp protease ATP-binding subunit ClpA	NA	K03694	NA	NA	1	1	1	1	1	1	1	1	1	1	0	1	1	1	1	1	1	1	0	1	1	1	1	1	1	1	0	1	0	1	1	1	1	1	1	0	1
NA	NA	map00620	Pyruvate metabolism	NA	NA	NA	gloB, gloC, HAGH	hydroxyacylglutathione hydrolase [EC:3.1.2.6]	ec:3.1.2.6	K01069	NA	NA	2	1	1	2	1	2	2	2	2	3	0	2	2	1	1	0	2	1	0	3	1	1	1	1	1	1	3	2	1	1	2	2	1	1	1	1	1
NA	NA	map01100	Metabolic pathways	NA	NA	NA	gloB, gloC, HAGH	hydroxyacylglutathione hydrolase [EC:3.1.2.6]	ec:3.1.2.6	K01069	NA	NA	2	1	1	2	1	2	2	2	2	3	0	2	2	1	1	0	2	1	0	3	1	1	1	1	1	1	3	2	1	1	2	2	1	1	1	1	1
M00157	F-type ATPase, prokaryotes and chloroplasts	map00190	Oxidative phosphorylation	Oxidative phosphorylation	F-type ATPase	ATPF1E, atpC; F-type H+-transporting ATPase subunit epsilon	ATPF1E, atpC	F-type H+-transporting ATPase subunit epsilon	NA	K02114	NA	NA	1	1	1	1	1	1	0	1	1	1	0	1	1	1	1	1	1	1	0	1	1	1	2	1	0	1	0	1	0	1	2	1	1	1	1	0	1
M00157	F-type ATPase, prokaryotes and chloroplasts	map00195	Photosynthesis	Oxidative phosphorylation	F-type ATPase	ATPF1E, atpC; F-type H+-transporting ATPase subunit epsilon	ATPF1E, atpC	F-type H+-transporting ATPase subunit epsilon	NA	K02114	NA	NA	1	1	1	1	1	1	0	1	1	1	0	1	1	1	1	1	1	1	0	1	1	1	2	1	0	1	0	1	0	1	2	1	1	1	1	0	1
M00157	F-type ATPase, prokaryotes and chloroplasts	map01100	Metabolic pathways	Oxidative phosphorylation	F-type ATPase	ATPF1E, atpC; F-type H+-transporting ATPase subunit epsilon	ATPF1E, atpC	F-type H+-transporting ATPase subunit epsilon	NA	K02114	NA	NA	1	1	1	1	1	1	0	1	1	1	0	1	1	1	1	1	1	1	0	1	1	1	2	1	0	1	0	1	0	1	2	1	1	1	1	0	1
NA	NA	map00190	Oxidative phosphorylation	NA	NA	NA	ppaC	manganese-dependent inorganic pyrophosphatase [EC:3.6.1.1]	ec:3.6.1.1	K15986	NA	NA	1	1	0	0	1	0	0	0	0	0	0	0	0	1	1	0	1	0	0	0	1	1	0	1	1	1	0	0	0	0	0	0	0	1	1	0	0
M00096	C5 isoprenoid biosynthesis, non-mevalonate pathway	map00900	Terpenoid backbone biosynthesis	NA	NA	NA	ispE	4-diphosphocytidyl-2-C-methyl-D-erythritol kinase [EC:2.7.1.148]	ec:2.7.1.148	K00919	NA	NA	1	1	1	1	1	1	1	1	1	1	0	1	1	1	1	0	1	1	0	1	1	1	1	1	0	1	0	1	0	1	1	1	1	1	1	0	1
M00096	C5 isoprenoid biosynthesis, non-mevalonate pathway	map01100	Metabolic pathways	NA	NA	NA	ispE	4-diphosphocytidyl-2-C-methyl-D-erythritol kinase [EC:2.7.1.148]	ec:2.7.1.148	K00919	NA	NA	1	1	1	1	1	1	1	1	1	1	0	1	1	1	1	0	1	1	0	1	1	1	1	1	0	1	0	1	0	1	1	1	1	1	1	0	1
M00096	C5 isoprenoid biosynthesis, non-mevalonate pathway	map01110	Biosynthesis of secondary metabolites	NA	NA	NA	ispE	4-diphosphocytidyl-2-C-methyl-D-erythritol kinase [EC:2.7.1.148]	ec:2.7.1.148	K00919	NA	NA	1	1	1	1	1	1	1	1	1	1	0	1	1	1	1	0	1	1	0	1	1	1	1	1	0	1	0	1	0	1	1	1	1	1	1	0	1
NA	NA	NA	NA	NA	NA	NA	tilS, mesJ	tRNA(Ile)-lysidine synthase [EC:6.3.4.19]	ec:6.3.4.19	K04075	NA	NA	1	0	1	1	1	1	0	1	1	1	0	1	1	1	1	1	1	1	1	1	1	1	1	1	1	1	1	1	1	1	1	1	1	1	1	1	1
NA	NA	map00910	Nitrogen metabolism	NA	NA	NA	cynT, can	carbonic anhydrase [EC:4.2.1.1]	ec:4.2.1.1	K01673	NA	NA	1	2	1	1	1	2	1	1	1	1	2	1	1	1	1	2	1	1	2	1	1	1	1	1	0	1	3	1	2	2	1	1	1	1	1	2	2
NA	NA	map01100	Metabolic pathways	NA	NA	NA	cynT, can	carbonic anhydrase [EC:4.2.1.1]	ec:4.2.1.1	K01673	NA	NA	1	2	1	1	1	2	1	1	1	1	2	1	1	1	1	2	1	1	2	1	1	1	1	1	0	1	3	1	2	2	1	1	1	1	1	2	2
NA	NA	NA	NA	NA	NA	NA	ybgC	acyl-CoA thioester hydrolase [EC:3.1.2.-]	NA	K07107	NA	NA	1	2	6	6	4	2	5	6	5	5	2	1	3	6	5	2	1	6	1	6	4	5	4	4	1	2	3	5	3	4	5	5	6	5	5	3	4
NA	NA	NA	NA	NA	NA	NA	argP, iciA	LysR family transcriptional regulator, arginine and lysine transport system/DNA replication regulator	NA	K05596	NA	NA	1	0	1	0	1	0	0	0	0	0	0	0	0	1	0	0	1	1	0	0	0	1	0	1	0	1	0	0	0	0	0	0	1	1	1	0	0
NA	NA	NA	NA	NA	NA	NA	yggT	YggT family protein	NA	K02221	NA	NA	1	1	1	1	1	1	1	1	1	1	0	1	1	1	1	1	1	1	0	1	1	1	1	1	1	1	0	1	0	1	1	1	1	1	1	0	1
NA	NA	NA	NA	NA	NA	NA	smpB	SsrA-binding protein	NA	K03664	NA	NA	1	1	1	1	1	1	1	1	1	1	1	1	1	1	1	0	1	1	0	1	1	1	1	1	0	1	1	1	1	1	1	1	1	1	1	1	1
NA	NA	NA	NA	NA	NA	NA	amt, AMT, MEP	ammonium transporter, Amt family	NA	K03320	NA	NA	1	2	2	3	2	2	2	2	1	3	0	2	2	2	3	1	1	2	0	3	2	2	2	2	1	1	1	2	1	1	1	3	2	2	2	1	1
M00093	Phosphatidylethanolamine (PE) biosynthesis, PA => PS => PE	map00564	Glycerophospholipid metabolism	NA	NA	NA	psd, PISD	phosphatidylserine decarboxylase [EC:4.1.1.65]	ec:4.1.1.65	K01613	NA	NA	1	0	1	1	2	0	1	2	1	1	0	0	0	1	0	0	0	1	1	1	0	1	2	2	0	0	1	1	1	1	1	1	1	1	1	1	1
M00093	Phosphatidylethanolamine (PE) biosynthesis, PA => PS => PE	map01100	Metabolic pathways	NA	NA	NA	psd, PISD	phosphatidylserine decarboxylase [EC:4.1.1.65]	ec:4.1.1.65	K01613	NA	NA	1	0	1	1	2	0	1	2	1	1	0	0	0	1	0	0	0	1	1	1	0	1	2	2	0	0	1	1	1	1	1	1	1	1	1	1	1
M00093	Phosphatidylethanolamine (PE) biosynthesis, PA => PS => PE	map01110	Biosynthesis of secondary metabolites	NA	NA	NA	psd, PISD	phosphatidylserine decarboxylase [EC:4.1.1.65]	ec:4.1.1.65	K01613	NA	NA	1	0	1	1	2	0	1	2	1	1	0	0	0	1	0	0	0	1	1	1	0	1	2	2	0	0	1	1	1	1	1	1	1	1	1	1	1
M00029	Urea cycle	map00220	Arginine biosynthesis	NA	NA	NA	rocF, arg	arginase [EC:3.5.3.1]	ec:3.5.3.1	K01476	NA	NA	1	1	0	0	1	0	0	0	0	0	0	0	0	1	1	0	0	0	0	0	1	1	0	1	1	1	0	0	0	0	0	0	0	1	1	0	0
M00134	Polyamine biosynthesis, arginine => ornithine => putrescine	map00220	Arginine biosynthesis	NA	NA	NA	rocF, arg	arginase [EC:3.5.3.1]	ec:3.5.3.1	K01476	NA	NA	1	1	0	0	1	0	0	0	0	0	0	0	0	1	1	0	0	0	0	0	1	1	0	1	1	1	0	0	0	0	0	0	0	1	1	0	0
M00029	Urea cycle	map00330	Arginine and proline metabolism	NA	NA	NA	rocF, arg	arginase [EC:3.5.3.1]	ec:3.5.3.1	K01476	NA	NA	1	1	0	0	1	0	0	0	0	0	0	0	0	1	1	0	0	0	0	0	1	1	0	1	1	1	0	0	0	0	0	0	0	1	1	0	0
M00134	Polyamine biosynthesis, arginine => ornithine => putrescine	map00330	Arginine and proline metabolism	NA	NA	NA	rocF, arg	arginase [EC:3.5.3.1]	ec:3.5.3.1	K01476	NA	NA	1	1	0	0	1	0	0	0	0	0	0	0	0	1	1	0	0	0	0	0	1	1	0	1	1	1	0	0	0	0	0	0	0	1	1	0	0
M00029	Urea cycle	map01100	Metabolic pathways	NA	NA	NA	rocF, arg	arginase [EC:3.5.3.1]	ec:3.5.3.1	K01476	NA	NA	1	1	0	0	1	0	0	0	0	0	0	0	0	1	1	0	0	0	0	0	1	1	0	1	1	1	0	0	0	0	0	0	0	1	1	0	0
M00134	Polyamine biosynthesis, arginine => ornithine => putrescine	map01100	Metabolic pathways	NA	NA	NA	rocF, arg	arginase [EC:3.5.3.1]	ec:3.5.3.1	K01476	NA	NA	1	1	0	0	1	0	0	0	0	0	0	0	0	1	1	0	0	0	0	0	1	1	0	1	1	1	0	0	0	0	0	0	0	1	1	0	0
M00029	Urea cycle	map01110	Biosynthesis of secondary metabolites	NA	NA	NA	rocF, arg	arginase [EC:3.5.3.1]	ec:3.5.3.1	K01476	NA	NA	1	1	0	0	1	0	0	0	0	0	0	0	0	1	1	0	0	0	0	0	1	1	0	1	1	1	0	0	0	0	0	0	0	1	1	0	0
M00134	Polyamine biosynthesis, arginine => ornithine => putrescine	map01110	Biosynthesis of secondary metabolites	NA	NA	NA	rocF, arg	arginase [EC:3.5.3.1]	ec:3.5.3.1	K01476	NA	NA	1	1	0	0	1	0	0	0	0	0	0	0	0	1	1	0	0	0	0	0	1	1	0	1	1	1	0	0	0	0	0	0	0	1	1	0	0
M00029	Urea cycle	map01230	Biosynthesis of amino acids	NA	NA	NA	rocF, arg	arginase [EC:3.5.3.1]	ec:3.5.3.1	K01476	NA	NA	1	1	0	0	1	0	0	0	0	0	0	0	0	1	1	0	0	0	0	0	1	1	0	1	1	1	0	0	0	0	0	0	0	1	1	0	0
M00134	Polyamine biosynthesis, arginine => ornithine => putrescine	map01230	Biosynthesis of amino acids	NA	NA	NA	rocF, arg	arginase [EC:3.5.3.1]	ec:3.5.3.1	K01476	NA	NA	1	1	0	0	1	0	0	0	0	0	0	0	0	1	1	0	0	0	0	0	1	1	0	1	1	1	0	0	0	0	0	0	0	1	1	0	0
M00029	Urea cycle	map04148	Efferocytosis	NA	NA	NA	rocF, arg	arginase [EC:3.5.3.1]	ec:3.5.3.1	K01476	NA	NA	1	1	0	0	1	0	0	0	0	0	0	0	0	1	1	0	0	0	0	0	1	1	0	1	1	1	0	0	0	0	0	0	0	1	1	0	0
M00134	Polyamine biosynthesis, arginine => ornithine => putrescine	map04148	Efferocytosis	NA	NA	NA	rocF, arg	arginase [EC:3.5.3.1]	ec:3.5.3.1	K01476	NA	NA	1	1	0	0	1	0	0	0	0	0	0	0	0	1	1	0	0	0	0	0	1	1	0	1	1	1	0	0	0	0	0	0	0	1	1	0	0
M00029	Urea cycle	map05146	Amoebiasis	NA	NA	NA	rocF, arg	arginase [EC:3.5.3.1]	ec:3.5.3.1	K01476	NA	NA	1	1	0	0	1	0	0	0	0	0	0	0	0	1	1	0	0	0	0	0	1	1	0	1	1	1	0	0	0	0	0	0	0	1	1	0	0
M00134	Polyamine biosynthesis, arginine => ornithine => putrescine	map05146	Amoebiasis	NA	NA	NA	rocF, arg	arginase [EC:3.5.3.1]	ec:3.5.3.1	K01476	NA	NA	1	1	0	0	1	0	0	0	0	0	0	0	0	1	1	0	0	0	0	0	1	1	0	1	1	1	0	0	0	0	0	0	0	1	1	0	0
NA	NA	NA	NA	NA	NA	NA	merA	mercuric reductase [EC:1.16.1.1]	ec:1.16.1.1	K00520	NA	NA	1	0	1	0	1	0	0	0	0	0	0	0	0	0	1	1	0	1	0	1	0	0	0	1	0	0	1	1	0	2	0	0	1	0	0	0	2
NA	NA	NA	NA	NA	NA	NA	yhbO	deglycase [EC:3.5.1.124]	ec:3.5.1.124	K05520	NA	NA	1	0	1	0	0	0	0	0	0	1	0	1	1	0	0	0	0	1	0	1	0	0	0	0	0	1	1	0	1	0	1	0	1	0	0	1	0
M00009	Citrate cycle (TCA cycle, Krebs cycle)	map00020	Citrate cycle (TCA cycle)	Carbon fixation	Reductive citrate cycle	sdhB, frdB; succinate dehydrogenase / fumarate reductase, iron-sulfur subunit [EC:1.3.5.1 1.3.5.4]	sdhB, frdB	succinate dehydrogenase iron-sulfur subunit [EC:1.3.5.1]	ec:1.3.5.1	K00240	NA	NA	1	1	1	1	1	1	2	0	1	1	1	1	1	1	1	0	1	1	1	1	1	1	0	1	0	1	1	1	1	1	1	1	1	1	1	1	1
M00009	Citrate cycle (TCA cycle, Krebs cycle)	map00020	Citrate cycle (TCA cycle)	Carbon fixation	3-hydroxypropionate bicycle	sdhB, frdB; succinate dehydrogenase / fumarate reductase, iron-sulfur subunit [EC:1.3.5.1 1.3.5.4]	sdhB, frdB	succinate dehydrogenase iron-sulfur subunit [EC:1.3.5.1]	ec:1.3.5.1	K00240	NA	NA	1	1	1	1	1	1	2	0	1	1	1	1	1	1	1	0	1	1	1	1	1	1	0	1	0	1	1	1	1	1	1	1	1	1	1	1	1
M00009	Citrate cycle (TCA cycle, Krebs cycle)	map00020	Citrate cycle (TCA cycle)	Carbon fixation	Dicarboxylate-hydroxybutyrate cycle	sdhB, frdB; succinate dehydrogenase / fumarate reductase, iron-sulfur subunit [EC:1.3.5.1 1.3.5.4]	sdhB, frdB	succinate dehydrogenase iron-sulfur subunit [EC:1.3.5.1]	ec:1.3.5.1	K00240	NA	NA	1	1	1	1	1	1	2	0	1	1	1	1	1	1	1	0	1	1	1	1	1	1	0	1	0	1	1	1	1	1	1	1	1	1	1	1	1
M00009	Citrate cycle (TCA cycle, Krebs cycle)	map00020	Citrate cycle (TCA cycle)	Central metabolism	TCA cycle	sdhB, frdB; succinate dehydrogenase / fumarate reductase, iron-sulfur subunit [EC:1.3.5.1 1.3.5.4]	sdhB, frdB	succinate dehydrogenase iron-sulfur subunit [EC:1.3.5.1]	ec:1.3.5.1	K00240	NA	NA	1	1	1	1	1	1	2	0	1	1	1	1	1	1	1	0	1	1	1	1	1	1	0	1	0	1	1	1	1	1	1	1	1	1	1	1	1
M00009	Citrate cycle (TCA cycle, Krebs cycle)	map00020	Citrate cycle (TCA cycle)	Oxidative phosphorylation	Succinate dehydrogenase (ubiquinone)	sdhB, frdB; succinate dehydrogenase / fumarate reductase, iron-sulfur subunit [EC:1.3.5.1 1.3.5.4]	sdhB, frdB	succinate dehydrogenase iron-sulfur subunit [EC:1.3.5.1]	ec:1.3.5.1	K00240	NA	NA	1	1	1	1	1	1	2	0	1	1	1	1	1	1	1	0	1	1	1	1	1	1	0	1	0	1	1	1	1	1	1	1	1	1	1	1	1
M00011	Citrate cycle, second carbon oxidation, 2-oxoglutarate => oxaloacetate	map00020	Citrate cycle (TCA cycle)	Carbon fixation	Reductive citrate cycle	sdhB, frdB; succinate dehydrogenase / fumarate reductase, iron-sulfur subunit [EC:1.3.5.1 1.3.5.4]	sdhB, frdB	succinate dehydrogenase iron-sulfur subunit [EC:1.3.5.1]	ec:1.3.5.1	K00240	NA	NA	1	1	1	1	1	1	2	0	1	1	1	1	1	1	1	0	1	1	1	1	1	1	0	1	0	1	1	1	1	1	1	1	1	1	1	1	1
M00011	Citrate cycle, second carbon oxidation, 2-oxoglutarate => oxaloacetate	map00020	Citrate cycle (TCA cycle)	Carbon fixation	3-hydroxypropionate bicycle	sdhB, frdB; succinate dehydrogenase / fumarate reductase, iron-sulfur subunit [EC:1.3.5.1 1.3.5.4]	sdhB, frdB	succinate dehydrogenase iron-sulfur subunit [EC:1.3.5.1]	ec:1.3.5.1	K00240	NA	NA	1	1	1	1	1	1	2	0	1	1	1	1	1	1	1	0	1	1	1	1	1	1	0	1	0	1	1	1	1	1	1	1	1	1	1	1	1
M00011	Citrate cycle, second carbon oxidation, 2-oxoglutarate => oxaloacetate	map00020	Citrate cycle (TCA cycle)	Carbon fixation	Dicarboxylate-hydroxybutyrate cycle	sdhB, frdB; succinate dehydrogenase / fumarate reductase, iron-sulfur subunit [EC:1.3.5.1 1.3.5.4]	sdhB, frdB	succinate dehydrogenase iron-sulfur subunit [EC:1.3.5.1]	ec:1.3.5.1	K00240	NA	NA	1	1	1	1	1	1	2	0	1	1	1	1	1	1	1	0	1	1	1	1	1	1	0	1	0	1	1	1	1	1	1	1	1	1	1	1	1
M00011	Citrate cycle, second carbon oxidation, 2-oxoglutarate => oxaloacetate	map00020	Citrate cycle (TCA cycle)	Central metabolism	TCA cycle	sdhB, frdB; succinate dehydrogenase / fumarate reductase, iron-sulfur subunit [EC:1.3.5.1 1.3.5.4]	sdhB, frdB	succinate dehydrogenase iron-sulfur subunit [EC:1.3.5.1]	ec:1.3.5.1	K00240	NA	NA	1	1	1	1	1	1	2	0	1	1	1	1	1	1	1	0	1	1	1	1	1	1	0	1	0	1	1	1	1	1	1	1	1	1	1	1	1
M00011	Citrate cycle, second carbon oxidation, 2-oxoglutarate => oxaloacetate	map00020	Citrate cycle (TCA cycle)	Oxidative phosphorylation	Succinate dehydrogenase (ubiquinone)	sdhB, frdB; succinate dehydrogenase / fumarate reductase, iron-sulfur subunit [EC:1.3.5.1 1.3.5.4]	sdhB, frdB	succinate dehydrogenase iron-sulfur subunit [EC:1.3.5.1]	ec:1.3.5.1	K00240	NA	NA	1	1	1	1	1	1	2	0	1	1	1	1	1	1	1	0	1	1	1	1	1	1	0	1	0	1	1	1	1	1	1	1	1	1	1	1	1
M00149	Succinate dehydrogenase, prokaryotes	map00020	Citrate cycle (TCA cycle)	Carbon fixation	Reductive citrate cycle	sdhB, frdB; succinate dehydrogenase / fumarate reductase, iron-sulfur subunit [EC:1.3.5.1 1.3.5.4]	sdhB, frdB	succinate dehydrogenase iron-sulfur subunit [EC:1.3.5.1]	ec:1.3.5.1	K00240	NA	NA	1	1	1	1	1	1	2	0	1	1	1	1	1	1	1	0	1	1	1	1	1	1	0	1	0	1	1	1	1	1	1	1	1	1	1	1	1
M00149	Succinate dehydrogenase, prokaryotes	map00020	Citrate cycle (TCA cycle)	Carbon fixation	3-hydroxypropionate bicycle	sdhB, frdB; succinate dehydrogenase / fumarate reductase, iron-sulfur subunit [EC:1.3.5.1 1.3.5.4]	sdhB, frdB	succinate dehydrogenase iron-sulfur subunit [EC:1.3.5.1]	ec:1.3.5.1	K00240	NA	NA	1	1	1	1	1	1	2	0	1	1	1	1	1	1	1	0	1	1	1	1	1	1	0	1	0	1	1	1	1	1	1	1	1	1	1	1	1
M00149	Succinate dehydrogenase, prokaryotes	map00020	Citrate cycle (TCA cycle)	Carbon fixation	Dicarboxylate-hydroxybutyrate cycle	sdhB, frdB; succinate dehydrogenase / fumarate reductase, iron-sulfur subunit [EC:1.3.5.1 1.3.5.4]	sdhB, frdB	succinate dehydrogenase iron-sulfur subunit [EC:1.3.5.1]	ec:1.3.5.1	K00240	NA	NA	1	1	1	1	1	1	2	0	1	1	1	1	1	1	1	0	1	1	1	1	1	1	0	1	0	1	1	1	1	1	1	1	1	1	1	1	1
M00149	Succinate dehydrogenase, prokaryotes	map00020	Citrate cycle (TCA cycle)	Central metabolism	TCA cycle	sdhB, frdB; succinate dehydrogenase / fumarate reductase, iron-sulfur subunit [EC:1.3.5.1 1.3.5.4]	sdhB, frdB	succinate dehydrogenase iron-sulfur subunit [EC:1.3.5.1]	ec:1.3.5.1	K00240	NA	NA	1	1	1	1	1	1	2	0	1	1	1	1	1	1	1	0	1	1	1	1	1	1	0	1	0	1	1	1	1	1	1	1	1	1	1	1	1
M00149	Succinate dehydrogenase, prokaryotes	map00020	Citrate cycle (TCA cycle)	Oxidative phosphorylation	Succinate dehydrogenase (ubiquinone)	sdhB, frdB; succinate dehydrogenase / fumarate reductase, iron-sulfur subunit [EC:1.3.5.1 1.3.5.4]	sdhB, frdB	succinate dehydrogenase iron-sulfur subunit [EC:1.3.5.1]	ec:1.3.5.1	K00240	NA	NA	1	1	1	1	1	1	2	0	1	1	1	1	1	1	1	0	1	1	1	1	1	1	0	1	0	1	1	1	1	1	1	1	1	1	1	1	1
M00173	Reductive citrate cycle (Arnon-Buchanan cycle)	map00020	Citrate cycle (TCA cycle)	Carbon fixation	Reductive citrate cycle	sdhB, frdB; succinate dehydrogenase / fumarate reductase, iron-sulfur subunit [EC:1.3.5.1 1.3.5.4]	sdhB, frdB	succinate dehydrogenase iron-sulfur subunit [EC:1.3.5.1]	ec:1.3.5.1	K00240	NA	NA	1	1	1	1	1	1	2	0	1	1	1	1	1	1	1	0	1	1	1	1	1	1	0	1	0	1	1	1	1	1	1	1	1	1	1	1	1
M00173	Reductive citrate cycle (Arnon-Buchanan cycle)	map00020	Citrate cycle (TCA cycle)	Carbon fixation	3-hydroxypropionate bicycle	sdhB, frdB; succinate dehydrogenase / fumarate reductase, iron-sulfur subunit [EC:1.3.5.1 1.3.5.4]	sdhB, frdB	succinate dehydrogenase iron-sulfur subunit [EC:1.3.5.1]	ec:1.3.5.1	K00240	NA	NA	1	1	1	1	1	1	2	0	1	1	1	1	1	1	1	0	1	1	1	1	1	1	0	1	0	1	1	1	1	1	1	1	1	1	1	1	1
M00173	Reductive citrate cycle (Arnon-Buchanan cycle)	map00020	Citrate cycle (TCA cycle)	Carbon fixation	Dicarboxylate-hydroxybutyrate cycle	sdhB, frdB; succinate dehydrogenase / fumarate reductase, iron-sulfur subunit [EC:1.3.5.1 1.3.5.4]	sdhB, frdB	succinate dehydrogenase iron-sulfur subunit [EC:1.3.5.1]	ec:1.3.5.1	K00240	NA	NA	1	1	1	1	1	1	2	0	1	1	1	1	1	1	1	0	1	1	1	1	1	1	0	1	0	1	1	1	1	1	1	1	1	1	1	1	1
M00173	Reductive citrate cycle (Arnon-Buchanan cycle)	map00020	Citrate cycle (TCA cycle)	Central metabolism	TCA cycle	sdhB, frdB; succinate dehydrogenase / fumarate reductase, iron-sulfur subunit [EC:1.3.5.1 1.3.5.4]	sdhB, frdB	succinate dehydrogenase iron-sulfur subunit [EC:1.3.5.1]	ec:1.3.5.1	K00240	NA	NA	1	1	1	1	1	1	2	0	1	1	1	1	1	1	1	0	1	1	1	1	1	1	0	1	0	1	1	1	1	1	1	1	1	1	1	1	1
M00173	Reductive citrate cycle (Arnon-Buchanan cycle)	map00020	Citrate cycle (TCA cycle)	Oxidative phosphorylation	Succinate dehydrogenase (ubiquinone)	sdhB, frdB; succinate dehydrogenase / fumarate reductase, iron-sulfur subunit [EC:1.3.5.1 1.3.5.4]	sdhB, frdB	succinate dehydrogenase iron-sulfur subunit [EC:1.3.5.1]	ec:1.3.5.1	K00240	NA	NA	1	1	1	1	1	1	2	0	1	1	1	1	1	1	1	0	1	1	1	1	1	1	0	1	0	1	1	1	1	1	1	1	1	1	1	1	1
M00374	Dicarboxylate-hydroxybutyrate cycle	map00020	Citrate cycle (TCA cycle)	Carbon fixation	Reductive citrate cycle	sdhB, frdB; succinate dehydrogenase / fumarate reductase, iron-sulfur subunit [EC:1.3.5.1 1.3.5.4]	sdhB, frdB	succinate dehydrogenase iron-sulfur subunit [EC:1.3.5.1]	ec:1.3.5.1	K00240	NA	NA	1	1	1	1	1	1	2	0	1	1	1	1	1	1	1	0	1	1	1	1	1	1	0	1	0	1	1	1	1	1	1	1	1	1	1	1	1
M00374	Dicarboxylate-hydroxybutyrate cycle	map00020	Citrate cycle (TCA cycle)	Carbon fixation	3-hydroxypropionate bicycle	sdhB, frdB; succinate dehydrogenase / fumarate reductase, iron-sulfur subunit [EC:1.3.5.1 1.3.5.4]	sdhB, frdB	succinate dehydrogenase iron-sulfur subunit [EC:1.3.5.1]	ec:1.3.5.1	K00240	NA	NA	1	1	1	1	1	1	2	0	1	1	1	1	1	1	1	0	1	1	1	1	1	1	0	1	0	1	1	1	1	1	1	1	1	1	1	1	1
M00374	Dicarboxylate-hydroxybutyrate cycle	map00020	Citrate cycle (TCA cycle)	Carbon fixation	Dicarboxylate-hydroxybutyrate cycle	sdhB, frdB; succinate dehydrogenase / fumarate reductase, iron-sulfur subunit [EC:1.3.5.1 1.3.5.4]	sdhB, frdB	succinate dehydrogenase iron-sulfur subunit [EC:1.3.5.1]	ec:1.3.5.1	K00240	NA	NA	1	1	1	1	1	1	2	0	1	1	1	1	1	1	1	0	1	1	1	1	1	1	0	1	0	1	1	1	1	1	1	1	1	1	1	1	1
M00374	Dicarboxylate-hydroxybutyrate cycle	map00020	Citrate cycle (TCA cycle)	Central metabolism	TCA cycle	sdhB, frdB; succinate dehydrogenase / fumarate reductase, iron-sulfur subunit [EC:1.3.5.1 1.3.5.4]	sdhB, frdB	succinate dehydrogenase iron-sulfur subunit [EC:1.3.5.1]	ec:1.3.5.1	K00240	NA	NA	1	1	1	1	1	1	2	0	1	1	1	1	1	1	1	0	1	1	1	1	1	1	0	1	0	1	1	1	1	1	1	1	1	1	1	1	1
M00374	Dicarboxylate-hydroxybutyrate cycle	map00020	Citrate cycle (TCA cycle)	Oxidative phosphorylation	Succinate dehydrogenase (ubiquinone)	sdhB, frdB; succinate dehydrogenase / fumarate reductase, iron-sulfur subunit [EC:1.3.5.1 1.3.5.4]	sdhB, frdB	succinate dehydrogenase iron-sulfur subunit [EC:1.3.5.1]	ec:1.3.5.1	K00240	NA	NA	1	1	1	1	1	1	2	0	1	1	1	1	1	1	1	0	1	1	1	1	1	1	0	1	0	1	1	1	1	1	1	1	1	1	1	1	1
M00376	3-Hydroxypropionate bi-cycle	map00020	Citrate cycle (TCA cycle)	Carbon fixation	Reductive citrate cycle	sdhB, frdB; succinate dehydrogenase / fumarate reductase, iron-sulfur subunit [EC:1.3.5.1 1.3.5.4]	sdhB, frdB	succinate dehydrogenase iron-sulfur subunit [EC:1.3.5.1]	ec:1.3.5.1	K00240	NA	NA	1	1	1	1	1	1	2	0	1	1	1	1	1	1	1	0	1	1	1	1	1	1	0	1	0	1	1	1	1	1	1	1	1	1	1	1	1
M00376	3-Hydroxypropionate bi-cycle	map00020	Citrate cycle (TCA cycle)	Carbon fixation	3-hydroxypropionate bicycle	sdhB, frdB; succinate dehydrogenase / fumarate reductase, iron-sulfur subunit [EC:1.3.5.1 1.3.5.4]	sdhB, frdB	succinate dehydrogenase iron-sulfur subunit [EC:1.3.5.1]	ec:1.3.5.1	K00240	NA	NA	1	1	1	1	1	1	2	0	1	1	1	1	1	1	1	0	1	1	1	1	1	1	0	1	0	1	1	1	1	1	1	1	1	1	1	1	1
M00376	3-Hydroxypropionate bi-cycle	map00020	Citrate cycle (TCA cycle)	Carbon fixation	Dicarboxylate-hydroxybutyrate cycle	sdhB, frdB; succinate dehydrogenase / fumarate reductase, iron-sulfur subunit [EC:1.3.5.1 1.3.5.4]	sdhB, frdB	succinate dehydrogenase iron-sulfur subunit [EC:1.3.5.1]	ec:1.3.5.1	K00240	NA	NA	1	1	1	1	1	1	2	0	1	1	1	1	1	1	1	0	1	1	1	1	1	1	0	1	0	1	1	1	1	1	1	1	1	1	1	1	1
M00376	3-Hydroxypropionate bi-cycle	map00020	Citrate cycle (TCA cycle)	Central metabolism	TCA cycle	sdhB, frdB; succinate dehydrogenase / fumarate reductase, iron-sulfur subunit [EC:1.3.5.1 1.3.5.4]	sdhB, frdB	succinate dehydrogenase iron-sulfur subunit [EC:1.3.5.1]	ec:1.3.5.1	K00240	NA	NA	1	1	1	1	1	1	2	0	1	1	1	1	1	1	1	0	1	1	1	1	1	1	0	1	0	1	1	1	1	1	1	1	1	1	1	1	1
M00376	3-Hydroxypropionate bi-cycle	map00020	Citrate cycle (TCA cycle)	Oxidative phosphorylation	Succinate dehydrogenase (ubiquinone)	sdhB, frdB; succinate dehydrogenase / fumarate reductase, iron-sulfur subunit [EC:1.3.5.1 1.3.5.4]	sdhB, frdB	succinate dehydrogenase iron-sulfur subunit [EC:1.3.5.1]	ec:1.3.5.1	K00240	NA	NA	1	1	1	1	1	1	2	0	1	1	1	1	1	1	1	0	1	1	1	1	1	1	0	1	0	1	1	1	1	1	1	1	1	1	1	1	1
M00982	Methylcitrate cycle	map00020	Citrate cycle (TCA cycle)	Carbon fixation	Reductive citrate cycle	sdhB, frdB; succinate dehydrogenase / fumarate reductase, iron-sulfur subunit [EC:1.3.5.1 1.3.5.4]	sdhB, frdB	succinate dehydrogenase iron-sulfur subunit [EC:1.3.5.1]	ec:1.3.5.1	K00240	NA	NA	1	1	1	1	1	1	2	0	1	1	1	1	1	1	1	0	1	1	1	1	1	1	0	1	0	1	1	1	1	1	1	1	1	1	1	1	1
M00982	Methylcitrate cycle	map00020	Citrate cycle (TCA cycle)	Carbon fixation	3-hydroxypropionate bicycle	sdhB, frdB; succinate dehydrogenase / fumarate reductase, iron-sulfur subunit [EC:1.3.5.1 1.3.5.4]	sdhB, frdB	succinate dehydrogenase iron-sulfur subunit [EC:1.3.5.1]	ec:1.3.5.1	K00240	NA	NA	1	1	1	1	1	1	2	0	1	1	1	1	1	1	1	0	1	1	1	1	1	1	0	1	0	1	1	1	1	1	1	1	1	1	1	1	1
M00982	Methylcitrate cycle	map00020	Citrate cycle (TCA cycle)	Carbon fixation	Dicarboxylate-hydroxybutyrate cycle	sdhB, frdB; succinate dehydrogenase / fumarate reductase, iron-sulfur subunit [EC:1.3.5.1 1.3.5.4]	sdhB, frdB	succinate dehydrogenase iron-sulfur subunit [EC:1.3.5.1]	ec:1.3.5.1	K00240	NA	NA	1	1	1	1	1	1	2	0	1	1	1	1	1	1	1	0	1	1	1	1	1	1	0	1	0	1	1	1	1	1	1	1	1	1	1	1	1
M00982	Methylcitrate cycle	map00020	Citrate cycle (TCA cycle)	Central metabolism	TCA cycle	sdhB, frdB; succinate dehydrogenase / fumarate reductase, iron-sulfur subunit [EC:1.3.5.1 1.3.5.4]	sdhB, frdB	succinate dehydrogenase iron-sulfur subunit [EC:1.3.5.1]	ec:1.3.5.1	K00240	NA	NA	1	1	1	1	1	1	2	0	1	1	1	1	1	1	1	0	1	1	1	1	1	1	0	1	0	1	1	1	1	1	1	1	1	1	1	1	1
M00982	Methylcitrate cycle	map00020	Citrate cycle (TCA cycle)	Oxidative phosphorylation	Succinate dehydrogenase (ubiquinone)	sdhB, frdB; succinate dehydrogenase / fumarate reductase, iron-sulfur subunit [EC:1.3.5.1 1.3.5.4]	sdhB, frdB	succinate dehydrogenase iron-sulfur subunit [EC:1.3.5.1]	ec:1.3.5.1	K00240	NA	NA	1	1	1	1	1	1	2	0	1	1	1	1	1	1	1	0	1	1	1	1	1	1	0	1	0	1	1	1	1	1	1	1	1	1	1	1	1
M00009	Citrate cycle (TCA cycle, Krebs cycle)	map00190	Oxidative phosphorylation	Carbon fixation	Reductive citrate cycle	sdhB, frdB; succinate dehydrogenase / fumarate reductase, iron-sulfur subunit [EC:1.3.5.1 1.3.5.4]	sdhB, frdB	succinate dehydrogenase iron-sulfur subunit [EC:1.3.5.1]	ec:1.3.5.1	K00240	NA	NA	1	1	1	1	1	1	2	0	1	1	1	1	1	1	1	0	1	1	1	1	1	1	0	1	0	1	1	1	1	1	1	1	1	1	1	1	1
M00009	Citrate cycle (TCA cycle, Krebs cycle)	map00190	Oxidative phosphorylation	Carbon fixation	3-hydroxypropionate bicycle	sdhB, frdB; succinate dehydrogenase / fumarate reductase, iron-sulfur subunit [EC:1.3.5.1 1.3.5.4]	sdhB, frdB	succinate dehydrogenase iron-sulfur subunit [EC:1.3.5.1]	ec:1.3.5.1	K00240	NA	NA	1	1	1	1	1	1	2	0	1	1	1	1	1	1	1	0	1	1	1	1	1	1	0	1	0	1	1	1	1	1	1	1	1	1	1	1	1
M00009	Citrate cycle (TCA cycle, Krebs cycle)	map00190	Oxidative phosphorylation	Carbon fixation	Dicarboxylate-hydroxybutyrate cycle	sdhB, frdB; succinate dehydrogenase / fumarate reductase, iron-sulfur subunit [EC:1.3.5.1 1.3.5.4]	sdhB, frdB	succinate dehydrogenase iron-sulfur subunit [EC:1.3.5.1]	ec:1.3.5.1	K00240	NA	NA	1	1	1	1	1	1	2	0	1	1	1	1	1	1	1	0	1	1	1	1	1	1	0	1	0	1	1	1	1	1	1	1	1	1	1	1	1
M00009	Citrate cycle (TCA cycle, Krebs cycle)	map00190	Oxidative phosphorylation	Central metabolism	TCA cycle	sdhB, frdB; succinate dehydrogenase / fumarate reductase, iron-sulfur subunit [EC:1.3.5.1 1.3.5.4]	sdhB, frdB	succinate dehydrogenase iron-sulfur subunit [EC:1.3.5.1]	ec:1.3.5.1	K00240	NA	NA	1	1	1	1	1	1	2	0	1	1	1	1	1	1	1	0	1	1	1	1	1	1	0	1	0	1	1	1	1	1	1	1	1	1	1	1	1
M00009	Citrate cycle (TCA cycle, Krebs cycle)	map00190	Oxidative phosphorylation	Oxidative phosphorylation	Succinate dehydrogenase (ubiquinone)	sdhB, frdB; succinate dehydrogenase / fumarate reductase, iron-sulfur subunit [EC:1.3.5.1 1.3.5.4]	sdhB, frdB	succinate dehydrogenase iron-sulfur subunit [EC:1.3.5.1]	ec:1.3.5.1	K00240	NA	NA	1	1	1	1	1	1	2	0	1	1	1	1	1	1	1	0	1	1	1	1	1	1	0	1	0	1	1	1	1	1	1	1	1	1	1	1	1
M00011	Citrate cycle, second carbon oxidation, 2-oxoglutarate => oxaloacetate	map00190	Oxidative phosphorylation	Carbon fixation	Reductive citrate cycle	sdhB, frdB; succinate dehydrogenase / fumarate reductase, iron-sulfur subunit [EC:1.3.5.1 1.3.5.4]	sdhB, frdB	succinate dehydrogenase iron-sulfur subunit [EC:1.3.5.1]	ec:1.3.5.1	K00240	NA	NA	1	1	1	1	1	1	2	0	1	1	1	1	1	1	1	0	1	1	1	1	1	1	0	1	0	1	1	1	1	1	1	1	1	1	1	1	1
M00011	Citrate cycle, second carbon oxidation, 2-oxoglutarate => oxaloacetate	map00190	Oxidative phosphorylation	Carbon fixation	3-hydroxypropionate bicycle	sdhB, frdB; succinate dehydrogenase / fumarate reductase, iron-sulfur subunit [EC:1.3.5.1 1.3.5.4]	sdhB, frdB	succinate dehydrogenase iron-sulfur subunit [EC:1.3.5.1]	ec:1.3.5.1	K00240	NA	NA	1	1	1	1	1	1	2	0	1	1	1	1	1	1	1	0	1	1	1	1	1	1	0	1	0	1	1	1	1	1	1	1	1	1	1	1	1
M00011	Citrate cycle, second carbon oxidation, 2-oxoglutarate => oxaloacetate	map00190	Oxidative phosphorylation	Carbon fixation	Dicarboxylate-hydroxybutyrate cycle	sdhB, frdB; succinate dehydrogenase / fumarate reductase, iron-sulfur subunit [EC:1.3.5.1 1.3.5.4]	sdhB, frdB	succinate dehydrogenase iron-sulfur subunit [EC:1.3.5.1]	ec:1.3.5.1	K00240	NA	NA	1	1	1	1	1	1	2	0	1	1	1	1	1	1	1	0	1	1	1	1	1	1	0	1	0	1	1	1	1	1	1	1	1	1	1	1	1
M00011	Citrate cycle, second carbon oxidation, 2-oxoglutarate => oxaloacetate	map00190	Oxidative phosphorylation	Central metabolism	TCA cycle	sdhB, frdB; succinate dehydrogenase / fumarate reductase, iron-sulfur subunit [EC:1.3.5.1 1.3.5.4]	sdhB, frdB	succinate dehydrogenase iron-sulfur subunit [EC:1.3.5.1]	ec:1.3.5.1	K00240	NA	NA	1	1	1	1	1	1	2	0	1	1	1	1	1	1	1	0	1	1	1	1	1	1	0	1	0	1	1	1	1	1	1	1	1	1	1	1	1
M00011	Citrate cycle, second carbon oxidation, 2-oxoglutarate => oxaloacetate	map00190	Oxidative phosphorylation	Oxidative phosphorylation	Succinate dehydrogenase (ubiquinone)	sdhB, frdB; succinate dehydrogenase / fumarate reductase, iron-sulfur subunit [EC:1.3.5.1 1.3.5.4]	sdhB, frdB	succinate dehydrogenase iron-sulfur subunit [EC:1.3.5.1]	ec:1.3.5.1	K00240	NA	NA	1	1	1	1	1	1	2	0	1	1	1	1	1	1	1	0	1	1	1	1	1	1	0	1	0	1	1	1	1	1	1	1	1	1	1	1	1
M00149	Succinate dehydrogenase, prokaryotes	map00190	Oxidative phosphorylation	Carbon fixation	Reductive citrate cycle	sdhB, frdB; succinate dehydrogenase / fumarate reductase, iron-sulfur subunit [EC:1.3.5.1 1.3.5.4]	sdhB, frdB	succinate dehydrogenase iron-sulfur subunit [EC:1.3.5.1]	ec:1.3.5.1	K00240	NA	NA	1	1	1	1	1	1	2	0	1	1	1	1	1	1	1	0	1	1	1	1	1	1	0	1	0	1	1	1	1	1	1	1	1	1	1	1	1
M00149	Succinate dehydrogenase, prokaryotes	map00190	Oxidative phosphorylation	Carbon fixation	3-hydroxypropionate bicycle	sdhB, frdB; succinate dehydrogenase / fumarate reductase, iron-sulfur subunit [EC:1.3.5.1 1.3.5.4]	sdhB, frdB	succinate dehydrogenase iron-sulfur subunit [EC:1.3.5.1]	ec:1.3.5.1	K00240	NA	NA	1	1	1	1	1	1	2	0	1	1	1	1	1	1	1	0	1	1	1	1	1	1	0	1	0	1	1	1	1	1	1	1	1	1	1	1	1
M00149	Succinate dehydrogenase, prokaryotes	map00190	Oxidative phosphorylation	Carbon fixation	Dicarboxylate-hydroxybutyrate cycle	sdhB, frdB; succinate dehydrogenase / fumarate reductase, iron-sulfur subunit [EC:1.3.5.1 1.3.5.4]	sdhB, frdB	succinate dehydrogenase iron-sulfur subunit [EC:1.3.5.1]	ec:1.3.5.1	K00240	NA	NA	1	1	1	1	1	1	2	0	1	1	1	1	1	1	1	0	1	1	1	1	1	1	0	1	0	1	1	1	1	1	1	1	1	1	1	1	1
M00149	Succinate dehydrogenase, prokaryotes	map00190	Oxidative phosphorylation	Central metabolism	TCA cycle	sdhB, frdB; succinate dehydrogenase / fumarate reductase, iron-sulfur subunit [EC:1.3.5.1 1.3.5.4]	sdhB, frdB	succinate dehydrogenase iron-sulfur subunit [EC:1.3.5.1]	ec:1.3.5.1	K00240	NA	NA	1	1	1	1	1	1	2	0	1	1	1	1	1	1	1	0	1	1	1	1	1	1	0	1	0	1	1	1	1	1	1	1	1	1	1	1	1
M00149	Succinate dehydrogenase, prokaryotes	map00190	Oxidative phosphorylation	Oxidative phosphorylation	Succinate dehydrogenase (ubiquinone)	sdhB, frdB; succinate dehydrogenase / fumarate reductase, iron-sulfur subunit [EC:1.3.5.1 1.3.5.4]	sdhB, frdB	succinate dehydrogenase iron-sulfur subunit [EC:1.3.5.1]	ec:1.3.5.1	K00240	NA	NA	1	1	1	1	1	1	2	0	1	1	1	1	1	1	1	0	1	1	1	1	1	1	0	1	0	1	1	1	1	1	1	1	1	1	1	1	1
M00173	Reductive citrate cycle (Arnon-Buchanan cycle)	map00190	Oxidative phosphorylation	Carbon fixation	Reductive citrate cycle	sdhB, frdB; succinate dehydrogenase / fumarate reductase, iron-sulfur subunit [EC:1.3.5.1 1.3.5.4]	sdhB, frdB	succinate dehydrogenase iron-sulfur subunit [EC:1.3.5.1]	ec:1.3.5.1	K00240	NA	NA	1	1	1	1	1	1	2	0	1	1	1	1	1	1	1	0	1	1	1	1	1	1	0	1	0	1	1	1	1	1	1	1	1	1	1	1	1
M00173	Reductive citrate cycle (Arnon-Buchanan cycle)	map00190	Oxidative phosphorylation	Carbon fixation	3-hydroxypropionate bicycle	sdhB, frdB; succinate dehydrogenase / fumarate reductase, iron-sulfur subunit [EC:1.3.5.1 1.3.5.4]	sdhB, frdB	succinate dehydrogenase iron-sulfur subunit [EC:1.3.5.1]	ec:1.3.5.1	K00240	NA	NA	1	1	1	1	1	1	2	0	1	1	1	1	1	1	1	0	1	1	1	1	1	1	0	1	0	1	1	1	1	1	1	1	1	1	1	1	1
M00173	Reductive citrate cycle (Arnon-Buchanan cycle)	map00190	Oxidative phosphorylation	Carbon fixation	Dicarboxylate-hydroxybutyrate cycle	sdhB, frdB; succinate dehydrogenase / fumarate reductase, iron-sulfur subunit [EC:1.3.5.1 1.3.5.4]	sdhB, frdB	succinate dehydrogenase iron-sulfur subunit [EC:1.3.5.1]	ec:1.3.5.1	K00240	NA	NA	1	1	1	1	1	1	2	0	1	1	1	1	1	1	1	0	1	1	1	1	1	1	0	1	0	1	1	1	1	1	1	1	1	1	1	1	1
M00173	Reductive citrate cycle (Arnon-Buchanan cycle)	map00190	Oxidative phosphorylation	Central metabolism	TCA cycle	sdhB, frdB; succinate dehydrogenase / fumarate reductase, iron-sulfur subunit [EC:1.3.5.1 1.3.5.4]	sdhB, frdB	succinate dehydrogenase iron-sulfur subunit [EC:1.3.5.1]	ec:1.3.5.1	K00240	NA	NA	1	1	1	1	1	1	2	0	1	1	1	1	1	1	1	0	1	1	1	1	1	1	0	1	0	1	1	1	1	1	1	1	1	1	1	1	1
M00173	Reductive citrate cycle (Arnon-Buchanan cycle)	map00190	Oxidative phosphorylation	Oxidative phosphorylation	Succinate dehydrogenase (ubiquinone)	sdhB, frdB; succinate dehydrogenase / fumarate reductase, iron-sulfur subunit [EC:1.3.5.1 1.3.5.4]	sdhB, frdB	succinate dehydrogenase iron-sulfur subunit [EC:1.3.5.1]	ec:1.3.5.1	K00240	NA	NA	1	1	1	1	1	1	2	0	1	1	1	1	1	1	1	0	1	1	1	1	1	1	0	1	0	1	1	1	1	1	1	1	1	1	1	1	1
M00374	Dicarboxylate-hydroxybutyrate cycle	map00190	Oxidative phosphorylation	Carbon fixation	Reductive citrate cycle	sdhB, frdB; succinate dehydrogenase / fumarate reductase, iron-sulfur subunit [EC:1.3.5.1 1.3.5.4]	sdhB, frdB	succinate dehydrogenase iron-sulfur subunit [EC:1.3.5.1]	ec:1.3.5.1	K00240	NA	NA	1	1	1	1	1	1	2	0	1	1	1	1	1	1	1	0	1	1	1	1	1	1	0	1	0	1	1	1	1	1	1	1	1	1	1	1	1
M00374	Dicarboxylate-hydroxybutyrate cycle	map00190	Oxidative phosphorylation	Carbon fixation	3-hydroxypropionate bicycle	sdhB, frdB; succinate dehydrogenase / fumarate reductase, iron-sulfur subunit [EC:1.3.5.1 1.3.5.4]	sdhB, frdB	succinate dehydrogenase iron-sulfur subunit [EC:1.3.5.1]	ec:1.3.5.1	K00240	NA	NA	1	1	1	1	1	1	2	0	1	1	1	1	1	1	1	0	1	1	1	1	1	1	0	1	0	1	1	1	1	1	1	1	1	1	1	1	1
M00374	Dicarboxylate-hydroxybutyrate cycle	map00190	Oxidative phosphorylation	Carbon fixation	Dicarboxylate-hydroxybutyrate cycle	sdhB, frdB; succinate dehydrogenase / fumarate reductase, iron-sulfur subunit [EC:1.3.5.1 1.3.5.4]	sdhB, frdB	succinate dehydrogenase iron-sulfur subunit [EC:1.3.5.1]	ec:1.3.5.1	K00240	NA	NA	1	1	1	1	1	1	2	0	1	1	1	1	1	1	1	0	1	1	1	1	1	1	0	1	0	1	1	1	1	1	1	1	1	1	1	1	1
M00374	Dicarboxylate-hydroxybutyrate cycle	map00190	Oxidative phosphorylation	Central metabolism	TCA cycle	sdhB, frdB; succinate dehydrogenase / fumarate reductase, iron-sulfur subunit [EC:1.3.5.1 1.3.5.4]	sdhB, frdB	succinate dehydrogenase iron-sulfur subunit [EC:1.3.5.1]	ec:1.3.5.1	K00240	NA	NA	1	1	1	1	1	1	2	0	1	1	1	1	1	1	1	0	1	1	1	1	1	1	0	1	0	1	1	1	1	1	1	1	1	1	1	1	1
M00374	Dicarboxylate-hydroxybutyrate cycle	map00190	Oxidative phosphorylation	Oxidative phosphorylation	Succinate dehydrogenase (ubiquinone)	sdhB, frdB; succinate dehydrogenase / fumarate reductase, iron-sulfur subunit [EC:1.3.5.1 1.3.5.4]	sdhB, frdB	succinate dehydrogenase iron-sulfur subunit [EC:1.3.5.1]	ec:1.3.5.1	K00240	NA	NA	1	1	1	1	1	1	2	0	1	1	1	1	1	1	1	0	1	1	1	1	1	1	0	1	0	1	1	1	1	1	1	1	1	1	1	1	1
M00376	3-Hydroxypropionate bi-cycle	map00190	Oxidative phosphorylation	Carbon fixation	Reductive citrate cycle	sdhB, frdB; succinate dehydrogenase / fumarate reductase, iron-sulfur subunit [EC:1.3.5.1 1.3.5.4]	sdhB, frdB	succinate dehydrogenase iron-sulfur subunit [EC:1.3.5.1]	ec:1.3.5.1	K00240	NA	NA	1	1	1	1	1	1	2	0	1	1	1	1	1	1	1	0	1	1	1	1	1	1	0	1	0	1	1	1	1	1	1	1	1	1	1	1	1
M00376	3-Hydroxypropionate bi-cycle	map00190	Oxidative phosphorylation	Carbon fixation	3-hydroxypropionate bicycle	sdhB, frdB; succinate dehydrogenase / fumarate reductase, iron-sulfur subunit [EC:1.3.5.1 1.3.5.4]	sdhB, frdB	succinate dehydrogenase iron-sulfur subunit [EC:1.3.5.1]	ec:1.3.5.1	K00240	NA	NA	1	1	1	1	1	1	2	0	1	1	1	1	1	1	1	0	1	1	1	1	1	1	0	1	0	1	1	1	1	1	1	1	1	1	1	1	1
M00376	3-Hydroxypropionate bi-cycle	map00190	Oxidative phosphorylation	Carbon fixation	Dicarboxylate-hydroxybutyrate cycle	sdhB, frdB; succinate dehydrogenase / fumarate reductase, iron-sulfur subunit [EC:1.3.5.1 1.3.5.4]	sdhB, frdB	succinate dehydrogenase iron-sulfur subunit [EC:1.3.5.1]	ec:1.3.5.1	K00240	NA	NA	1	1	1	1	1	1	2	0	1	1	1	1	1	1	1	0	1	1	1	1	1	1	0	1	0	1	1	1	1	1	1	1	1	1	1	1	1
M00376	3-Hydroxypropionate bi-cycle	map00190	Oxidative phosphorylation	Central metabolism	TCA cycle	sdhB, frdB; succinate dehydrogenase / fumarate reductase, iron-sulfur subunit [EC:1.3.5.1 1.3.5.4]	sdhB, frdB	succinate dehydrogenase iron-sulfur subunit [EC:1.3.5.1]	ec:1.3.5.1	K00240	NA	NA	1	1	1	1	1	1	2	0	1	1	1	1	1	1	1	0	1	1	1	1	1	1	0	1	0	1	1	1	1	1	1	1	1	1	1	1	1
M00376	3-Hydroxypropionate bi-cycle	map00190	Oxidative phosphorylation	Oxidative phosphorylation	Succinate dehydrogenase (ubiquinone)	sdhB, frdB; succinate dehydrogenase / fumarate reductase, iron-sulfur subunit [EC:1.3.5.1 1.3.5.4]	sdhB, frdB	succinate dehydrogenase iron-sulfur subunit [EC:1.3.5.1]	ec:1.3.5.1	K00240	NA	NA	1	1	1	1	1	1	2	0	1	1	1	1	1	1	1	0	1	1	1	1	1	1	0	1	0	1	1	1	1	1	1	1	1	1	1	1	1
M00982	Methylcitrate cycle	map00190	Oxidative phosphorylation	Carbon fixation	Reductive citrate cycle	sdhB, frdB; succinate dehydrogenase / fumarate reductase, iron-sulfur subunit [EC:1.3.5.1 1.3.5.4]	sdhB, frdB	succinate dehydrogenase iron-sulfur subunit [EC:1.3.5.1]	ec:1.3.5.1	K00240	NA	NA	1	1	1	1	1	1	2	0	1	1	1	1	1	1	1	0	1	1	1	1	1	1	0	1	0	1	1	1	1	1	1	1	1	1	1	1	1
M00982	Methylcitrate cycle	map00190	Oxidative phosphorylation	Carbon fixation	3-hydroxypropionate bicycle	sdhB, frdB; succinate dehydrogenase / fumarate reductase, iron-sulfur subunit [EC:1.3.5.1 1.3.5.4]	sdhB, frdB	succinate dehydrogenase iron-sulfur subunit [EC:1.3.5.1]	ec:1.3.5.1	K00240	NA	NA	1	1	1	1	1	1	2	0	1	1	1	1	1	1	1	0	1	1	1	1	1	1	0	1	0	1	1	1	1	1	1	1	1	1	1	1	1
M00982	Methylcitrate cycle	map00190	Oxidative phosphorylation	Carbon fixation	Dicarboxylate-hydroxybutyrate cycle	sdhB, frdB; succinate dehydrogenase / fumarate reductase, iron-sulfur subunit [EC:1.3.5.1 1.3.5.4]	sdhB, frdB	succinate dehydrogenase iron-sulfur subunit [EC:1.3.5.1]	ec:1.3.5.1	K00240	NA	NA	1	1	1	1	1	1	2	0	1	1	1	1	1	1	1	0	1	1	1	1	1	1	0	1	0	1	1	1	1	1	1	1	1	1	1	1	1
M00982	Methylcitrate cycle	map00190	Oxidative phosphorylation	Central metabolism	TCA cycle	sdhB, frdB; succinate dehydrogenase / fumarate reductase, iron-sulfur subunit [EC:1.3.5.1 1.3.5.4]	sdhB, frdB	succinate dehydrogenase iron-sulfur subunit [EC:1.3.5.1]	ec:1.3.5.1	K00240	NA	NA	1	1	1	1	1	1	2	0	1	1	1	1	1	1	1	0	1	1	1	1	1	1	0	1	0	1	1	1	1	1	1	1	1	1	1	1	1
M00982	Methylcitrate cycle	map00190	Oxidative phosphorylation	Oxidative phosphorylation	Succinate dehydrogenase (ubiquinone)	sdhB, frdB; succinate dehydrogenase / fumarate reductase, iron-sulfur subunit [EC:1.3.5.1 1.3.5.4]	sdhB, frdB	succinate dehydrogenase iron-sulfur subunit [EC:1.3.5.1]	ec:1.3.5.1	K00240	NA	NA	1	1	1	1	1	1	2	0	1	1	1	1	1	1	1	0	1	1	1	1	1	1	0	1	0	1	1	1	1	1	1	1	1	1	1	1	1
M00009	Citrate cycle (TCA cycle, Krebs cycle)	map00650	Butanoate metabolism	Carbon fixation	Reductive citrate cycle	sdhB, frdB; succinate dehydrogenase / fumarate reductase, iron-sulfur subunit [EC:1.3.5.1 1.3.5.4]	sdhB, frdB	succinate dehydrogenase iron-sulfur subunit [EC:1.3.5.1]	ec:1.3.5.1	K00240	NA	NA	1	1	1	1	1	1	2	0	1	1	1	1	1	1	1	0	1	1	1	1	1	1	0	1	0	1	1	1	1	1	1	1	1	1	1	1	1
M00009	Citrate cycle (TCA cycle, Krebs cycle)	map00650	Butanoate metabolism	Carbon fixation	3-hydroxypropionate bicycle	sdhB, frdB; succinate dehydrogenase / fumarate reductase, iron-sulfur subunit [EC:1.3.5.1 1.3.5.4]	sdhB, frdB	succinate dehydrogenase iron-sulfur subunit [EC:1.3.5.1]	ec:1.3.5.1	K00240	NA	NA	1	1	1	1	1	1	2	0	1	1	1	1	1	1	1	0	1	1	1	1	1	1	0	1	0	1	1	1	1	1	1	1	1	1	1	1	1
M00009	Citrate cycle (TCA cycle, Krebs cycle)	map00650	Butanoate metabolism	Carbon fixation	Dicarboxylate-hydroxybutyrate cycle	sdhB, frdB; succinate dehydrogenase / fumarate reductase, iron-sulfur subunit [EC:1.3.5.1 1.3.5.4]	sdhB, frdB	succinate dehydrogenase iron-sulfur subunit [EC:1.3.5.1]	ec:1.3.5.1	K00240	NA	NA	1	1	1	1	1	1	2	0	1	1	1	1	1	1	1	0	1	1	1	1	1	1	0	1	0	1	1	1	1	1	1	1	1	1	1	1	1
M00009	Citrate cycle (TCA cycle, Krebs cycle)	map00650	Butanoate metabolism	Central metabolism	TCA cycle	sdhB, frdB; succinate dehydrogenase / fumarate reductase, iron-sulfur subunit [EC:1.3.5.1 1.3.5.4]	sdhB, frdB	succinate dehydrogenase iron-sulfur subunit [EC:1.3.5.1]	ec:1.3.5.1	K00240	NA	NA	1	1	1	1	1	1	2	0	1	1	1	1	1	1	1	0	1	1	1	1	1	1	0	1	0	1	1	1	1	1	1	1	1	1	1	1	1
M00009	Citrate cycle (TCA cycle, Krebs cycle)	map00650	Butanoate metabolism	Oxidative phosphorylation	Succinate dehydrogenase (ubiquinone)	sdhB, frdB; succinate dehydrogenase / fumarate reductase, iron-sulfur subunit [EC:1.3.5.1 1.3.5.4]	sdhB, frdB	succinate dehydrogenase iron-sulfur subunit [EC:1.3.5.1]	ec:1.3.5.1	K00240	NA	NA	1	1	1	1	1	1	2	0	1	1	1	1	1	1	1	0	1	1	1	1	1	1	0	1	0	1	1	1	1	1	1	1	1	1	1	1	1
M00011	Citrate cycle, second carbon oxidation, 2-oxoglutarate => oxaloacetate	map00650	Butanoate metabolism	Carbon fixation	Reductive citrate cycle	sdhB, frdB; succinate dehydrogenase / fumarate reductase, iron-sulfur subunit [EC:1.3.5.1 1.3.5.4]	sdhB, frdB	succinate dehydrogenase iron-sulfur subunit [EC:1.3.5.1]	ec:1.3.5.1	K00240	NA	NA	1	1	1	1	1	1	2	0	1	1	1	1	1	1	1	0	1	1	1	1	1	1	0	1	0	1	1	1	1	1	1	1	1	1	1	1	1
M00011	Citrate cycle, second carbon oxidation, 2-oxoglutarate => oxaloacetate	map00650	Butanoate metabolism	Carbon fixation	3-hydroxypropionate bicycle	sdhB, frdB; succinate dehydrogenase / fumarate reductase, iron-sulfur subunit [EC:1.3.5.1 1.3.5.4]	sdhB, frdB	succinate dehydrogenase iron-sulfur subunit [EC:1.3.5.1]	ec:1.3.5.1	K00240	NA	NA	1	1	1	1	1	1	2	0	1	1	1	1	1	1	1	0	1	1	1	1	1	1	0	1	0	1	1	1	1	1	1	1	1	1	1	1	1
M00011	Citrate cycle, second carbon oxidation, 2-oxoglutarate => oxaloacetate	map00650	Butanoate metabolism	Carbon fixation	Dicarboxylate-hydroxybutyrate cycle	sdhB, frdB; succinate dehydrogenase / fumarate reductase, iron-sulfur subunit [EC:1.3.5.1 1.3.5.4]	sdhB, frdB	succinate dehydrogenase iron-sulfur subunit [EC:1.3.5.1]	ec:1.3.5.1	K00240	NA	NA	1	1	1	1	1	1	2	0	1	1	1	1	1	1	1	0	1	1	1	1	1	1	0	1	0	1	1	1	1	1	1	1	1	1	1	1	1
M00011	Citrate cycle, second carbon oxidation, 2-oxoglutarate => oxaloacetate	map00650	Butanoate metabolism	Central metabolism	TCA cycle	sdhB, frdB; succinate dehydrogenase / fumarate reductase, iron-sulfur subunit [EC:1.3.5.1 1.3.5.4]	sdhB, frdB	succinate dehydrogenase iron-sulfur subunit [EC:1.3.5.1]	ec:1.3.5.1	K00240	NA	NA	1	1	1	1	1	1	2	0	1	1	1	1	1	1	1	0	1	1	1	1	1	1	0	1	0	1	1	1	1	1	1	1	1	1	1	1	1
M00011	Citrate cycle, second carbon oxidation, 2-oxoglutarate => oxaloacetate	map00650	Butanoate metabolism	Oxidative phosphorylation	Succinate dehydrogenase (ubiquinone)	sdhB, frdB; succinate dehydrogenase / fumarate reductase, iron-sulfur subunit [EC:1.3.5.1 1.3.5.4]	sdhB, frdB	succinate dehydrogenase iron-sulfur subunit [EC:1.3.5.1]	ec:1.3.5.1	K00240	NA	NA	1	1	1	1	1	1	2	0	1	1	1	1	1	1	1	0	1	1	1	1	1	1	0	1	0	1	1	1	1	1	1	1	1	1	1	1	1
M00149	Succinate dehydrogenase, prokaryotes	map00650	Butanoate metabolism	Carbon fixation	Reductive citrate cycle	sdhB, frdB; succinate dehydrogenase / fumarate reductase, iron-sulfur subunit [EC:1.3.5.1 1.3.5.4]	sdhB, frdB	succinate dehydrogenase iron-sulfur subunit [EC:1.3.5.1]	ec:1.3.5.1	K00240	NA	NA	1	1	1	1	1	1	2	0	1	1	1	1	1	1	1	0	1	1	1	1	1	1	0	1	0	1	1	1	1	1	1	1	1	1	1	1	1
M00149	Succinate dehydrogenase, prokaryotes	map00650	Butanoate metabolism	Carbon fixation	3-hydroxypropionate bicycle	sdhB, frdB; succinate dehydrogenase / fumarate reductase, iron-sulfur subunit [EC:1.3.5.1 1.3.5.4]	sdhB, frdB	succinate dehydrogenase iron-sulfur subunit [EC:1.3.5.1]	ec:1.3.5.1	K00240	NA	NA	1	1	1	1	1	1	2	0	1	1	1	1	1	1	1	0	1	1	1	1	1	1	0	1	0	1	1	1	1	1	1	1	1	1	1	1	1
M00149	Succinate dehydrogenase, prokaryotes	map00650	Butanoate metabolism	Carbon fixation	Dicarboxylate-hydroxybutyrate cycle	sdhB, frdB; succinate dehydrogenase / fumarate reductase, iron-sulfur subunit [EC:1.3.5.1 1.3.5.4]	sdhB, frdB	succinate dehydrogenase iron-sulfur subunit [EC:1.3.5.1]	ec:1.3.5.1	K00240	NA	NA	1	1	1	1	1	1	2	0	1	1	1	1	1	1	1	0	1	1	1	1	1	1	0	1	0	1	1	1	1	1	1	1	1	1	1	1	1
M00149	Succinate dehydrogenase, prokaryotes	map00650	Butanoate metabolism	Central metabolism	TCA cycle	sdhB, frdB; succinate dehydrogenase / fumarate reductase, iron-sulfur subunit [EC:1.3.5.1 1.3.5.4]	sdhB, frdB	succinate dehydrogenase iron-sulfur subunit [EC:1.3.5.1]	ec:1.3.5.1	K00240	NA	NA	1	1	1	1	1	1	2	0	1	1	1	1	1	1	1	0	1	1	1	1	1	1	0	1	0	1	1	1	1	1	1	1	1	1	1	1	1
M00149	Succinate dehydrogenase, prokaryotes	map00650	Butanoate metabolism	Oxidative phosphorylation	Succinate dehydrogenase (ubiquinone)	sdhB, frdB; succinate dehydrogenase / fumarate reductase, iron-sulfur subunit [EC:1.3.5.1 1.3.5.4]	sdhB, frdB	succinate dehydrogenase iron-sulfur subunit [EC:1.3.5.1]	ec:1.3.5.1	K00240	NA	NA	1	1	1	1	1	1	2	0	1	1	1	1	1	1	1	0	1	1	1	1	1	1	0	1	0	1	1	1	1	1	1	1	1	1	1	1	1
M00173	Reductive citrate cycle (Arnon-Buchanan cycle)	map00650	Butanoate metabolism	Carbon fixation	Reductive citrate cycle	sdhB, frdB; succinate dehydrogenase / fumarate reductase, iron-sulfur subunit [EC:1.3.5.1 1.3.5.4]	sdhB, frdB	succinate dehydrogenase iron-sulfur subunit [EC:1.3.5.1]	ec:1.3.5.1	K00240	NA	NA	1	1	1	1	1	1	2	0	1	1	1	1	1	1	1	0	1	1	1	1	1	1	0	1	0	1	1	1	1	1	1	1	1	1	1	1	1
M00173	Reductive citrate cycle (Arnon-Buchanan cycle)	map00650	Butanoate metabolism	Carbon fixation	3-hydroxypropionate bicycle	sdhB, frdB; succinate dehydrogenase / fumarate reductase, iron-sulfur subunit [EC:1.3.5.1 1.3.5.4]	sdhB, frdB	succinate dehydrogenase iron-sulfur subunit [EC:1.3.5.1]	ec:1.3.5.1	K00240	NA	NA	1	1	1	1	1	1	2	0	1	1	1	1	1	1	1	0	1	1	1	1	1	1	0	1	0	1	1	1	1	1	1	1	1	1	1	1	1
M00173	Reductive citrate cycle (Arnon-Buchanan cycle)	map00650	Butanoate metabolism	Carbon fixation	Dicarboxylate-hydroxybutyrate cycle	sdhB, frdB; succinate dehydrogenase / fumarate reductase, iron-sulfur subunit [EC:1.3.5.1 1.3.5.4]	sdhB, frdB	succinate dehydrogenase iron-sulfur subunit [EC:1.3.5.1]	ec:1.3.5.1	K00240	NA	NA	1	1	1	1	1	1	2	0	1	1	1	1	1	1	1	0	1	1	1	1	1	1	0	1	0	1	1	1	1	1	1	1	1	1	1	1	1
M00173	Reductive citrate cycle (Arnon-Buchanan cycle)	map00650	Butanoate metabolism	Central metabolism	TCA cycle	sdhB, frdB; succinate dehydrogenase / fumarate reductase, iron-sulfur subunit [EC:1.3.5.1 1.3.5.4]	sdhB, frdB	succinate dehydrogenase iron-sulfur subunit [EC:1.3.5.1]	ec:1.3.5.1	K00240	NA	NA	1	1	1	1	1	1	2	0	1	1	1	1	1	1	1	0	1	1	1	1	1	1	0	1	0	1	1	1	1	1	1	1	1	1	1	1	1
M00173	Reductive citrate cycle (Arnon-Buchanan cycle)	map00650	Butanoate metabolism	Oxidative phosphorylation	Succinate dehydrogenase (ubiquinone)	sdhB, frdB; succinate dehydrogenase / fumarate reductase, iron-sulfur subunit [EC:1.3.5.1 1.3.5.4]	sdhB, frdB	succinate dehydrogenase iron-sulfur subunit [EC:1.3.5.1]	ec:1.3.5.1	K00240	NA	NA	1	1	1	1	1	1	2	0	1	1	1	1	1	1	1	0	1	1	1	1	1	1	0	1	0	1	1	1	1	1	1	1	1	1	1	1	1
M00374	Dicarboxylate-hydroxybutyrate cycle	map00650	Butanoate metabolism	Carbon fixation	Reductive citrate cycle	sdhB, frdB; succinate dehydrogenase / fumarate reductase, iron-sulfur subunit [EC:1.3.5.1 1.3.5.4]	sdhB, frdB	succinate dehydrogenase iron-sulfur subunit [EC:1.3.5.1]	ec:1.3.5.1	K00240	NA	NA	1	1	1	1	1	1	2	0	1	1	1	1	1	1	1	0	1	1	1	1	1	1	0	1	0	1	1	1	1	1	1	1	1	1	1	1	1
M00374	Dicarboxylate-hydroxybutyrate cycle	map00650	Butanoate metabolism	Carbon fixation	3-hydroxypropionate bicycle	sdhB, frdB; succinate dehydrogenase / fumarate reductase, iron-sulfur subunit [EC:1.3.5.1 1.3.5.4]	sdhB, frdB	succinate dehydrogenase iron-sulfur subunit [EC:1.3.5.1]	ec:1.3.5.1	K00240	NA	NA	1	1	1	1	1	1	2	0	1	1	1	1	1	1	1	0	1	1	1	1	1	1	0	1	0	1	1	1	1	1	1	1	1	1	1	1	1
M00374	Dicarboxylate-hydroxybutyrate cycle	map00650	Butanoate metabolism	Carbon fixation	Dicarboxylate-hydroxybutyrate cycle	sdhB, frdB; succinate dehydrogenase / fumarate reductase, iron-sulfur subunit [EC:1.3.5.1 1.3.5.4]	sdhB, frdB	succinate dehydrogenase iron-sulfur subunit [EC:1.3.5.1]	ec:1.3.5.1	K00240	NA	NA	1	1	1	1	1	1	2	0	1	1	1	1	1	1	1	0	1	1	1	1	1	1	0	1	0	1	1	1	1	1	1	1	1	1	1	1	1
M00374	Dicarboxylate-hydroxybutyrate cycle	map00650	Butanoate metabolism	Central metabolism	TCA cycle	sdhB, frdB; succinate dehydrogenase / fumarate reductase, iron-sulfur subunit [EC:1.3.5.1 1.3.5.4]	sdhB, frdB	succinate dehydrogenase iron-sulfur subunit [EC:1.3.5.1]	ec:1.3.5.1	K00240	NA	NA	1	1	1	1	1	1	2	0	1	1	1	1	1	1	1	0	1	1	1	1	1	1	0	1	0	1	1	1	1	1	1	1	1	1	1	1	1
M00374	Dicarboxylate-hydroxybutyrate cycle	map00650	Butanoate metabolism	Oxidative phosphorylation	Succinate dehydrogenase (ubiquinone)	sdhB, frdB; succinate dehydrogenase / fumarate reductase, iron-sulfur subunit [EC:1.3.5.1 1.3.5.4]	sdhB, frdB	succinate dehydrogenase iron-sulfur subunit [EC:1.3.5.1]	ec:1.3.5.1	K00240	NA	NA	1	1	1	1	1	1	2	0	1	1	1	1	1	1	1	0	1	1	1	1	1	1	0	1	0	1	1	1	1	1	1	1	1	1	1	1	1
M00376	3-Hydroxypropionate bi-cycle	map00650	Butanoate metabolism	Carbon fixation	Reductive citrate cycle	sdhB, frdB; succinate dehydrogenase / fumarate reductase, iron-sulfur subunit [EC:1.3.5.1 1.3.5.4]	sdhB, frdB	succinate dehydrogenase iron-sulfur subunit [EC:1.3.5.1]	ec:1.3.5.1	K00240	NA	NA	1	1	1	1	1	1	2	0	1	1	1	1	1	1	1	0	1	1	1	1	1	1	0	1	0	1	1	1	1	1	1	1	1	1	1	1	1
M00376	3-Hydroxypropionate bi-cycle	map00650	Butanoate metabolism	Carbon fixation	3-hydroxypropionate bicycle	sdhB, frdB; succinate dehydrogenase / fumarate reductase, iron-sulfur subunit [EC:1.3.5.1 1.3.5.4]	sdhB, frdB	succinate dehydrogenase iron-sulfur subunit [EC:1.3.5.1]	ec:1.3.5.1	K00240	NA	NA	1	1	1	1	1	1	2	0	1	1	1	1	1	1	1	0	1	1	1	1	1	1	0	1	0	1	1	1	1	1	1	1	1	1	1	1	1
M00376	3-Hydroxypropionate bi-cycle	map00650	Butanoate metabolism	Carbon fixation	Dicarboxylate-hydroxybutyrate cycle	sdhB, frdB; succinate dehydrogenase / fumarate reductase, iron-sulfur subunit [EC:1.3.5.1 1.3.5.4]	sdhB, frdB	succinate dehydrogenase iron-sulfur subunit [EC:1.3.5.1]	ec:1.3.5.1	K00240	NA	NA	1	1	1	1	1	1	2	0	1	1	1	1	1	1	1	0	1	1	1	1	1	1	0	1	0	1	1	1	1	1	1	1	1	1	1	1	1
M00376	3-Hydroxypropionate bi-cycle	map00650	Butanoate metabolism	Central metabolism	TCA cycle	sdhB, frdB; succinate dehydrogenase / fumarate reductase, iron-sulfur subunit [EC:1.3.5.1 1.3.5.4]	sdhB, frdB	succinate dehydrogenase iron-sulfur subunit [EC:1.3.5.1]	ec:1.3.5.1	K00240	NA	NA	1	1	1	1	1	1	2	0	1	1	1	1	1	1	1	0	1	1	1	1	1	1	0	1	0	1	1	1	1	1	1	1	1	1	1	1	1
M00376	3-Hydroxypropionate bi-cycle	map00650	Butanoate metabolism	Oxidative phosphorylation	Succinate dehydrogenase (ubiquinone)	sdhB, frdB; succinate dehydrogenase / fumarate reductase, iron-sulfur subunit [EC:1.3.5.1 1.3.5.4]	sdhB, frdB	succinate dehydrogenase iron-sulfur subunit [EC:1.3.5.1]	ec:1.3.5.1	K00240	NA	NA	1	1	1	1	1	1	2	0	1	1	1	1	1	1	1	0	1	1	1	1	1	1	0	1	0	1	1	1	1	1	1	1	1	1	1	1	1
M00982	Methylcitrate cycle	map00650	Butanoate metabolism	Carbon fixation	Reductive citrate cycle	sdhB, frdB; succinate dehydrogenase / fumarate reductase, iron-sulfur subunit [EC:1.3.5.1 1.3.5.4]	sdhB, frdB	succinate dehydrogenase iron-sulfur subunit [EC:1.3.5.1]	ec:1.3.5.1	K00240	NA	NA	1	1	1	1	1	1	2	0	1	1	1	1	1	1	1	0	1	1	1	1	1	1	0	1	0	1	1	1	1	1	1	1	1	1	1	1	1
M00982	Methylcitrate cycle	map00650	Butanoate metabolism	Carbon fixation	3-hydroxypropionate bicycle	sdhB, frdB; succinate dehydrogenase / fumarate reductase, iron-sulfur subunit [EC:1.3.5.1 1.3.5.4]	sdhB, frdB	succinate dehydrogenase iron-sulfur subunit [EC:1.3.5.1]	ec:1.3.5.1	K00240	NA	NA	1	1	1	1	1	1	2	0	1	1	1	1	1	1	1	0	1	1	1	1	1	1	0	1	0	1	1	1	1	1	1	1	1	1	1	1	1
M00982	Methylcitrate cycle	map00650	Butanoate metabolism	Carbon fixation	Dicarboxylate-hydroxybutyrate cycle	sdhB, frdB; succinate dehydrogenase / fumarate reductase, iron-sulfur subunit [EC:1.3.5.1 1.3.5.4]	sdhB, frdB	succinate dehydrogenase iron-sulfur subunit [EC:1.3.5.1]	ec:1.3.5.1	K00240	NA	NA	1	1	1	1	1	1	2	0	1	1	1	1	1	1	1	0	1	1	1	1	1	1	0	1	0	1	1	1	1	1	1	1	1	1	1	1	1
M00982	Methylcitrate cycle	map00650	Butanoate metabolism	Central metabolism	TCA cycle	sdhB, frdB; succinate dehydrogenase / fumarate reductase, iron-sulfur subunit [EC:1.3.5.1 1.3.5.4]	sdhB, frdB	succinate dehydrogenase iron-sulfur subunit [EC:1.3.5.1]	ec:1.3.5.1	K00240	NA	NA	1	1	1	1	1	1	2	0	1	1	1	1	1	1	1	0	1	1	1	1	1	1	0	1	0	1	1	1	1	1	1	1	1	1	1	1	1
M00982	Methylcitrate cycle	map00650	Butanoate metabolism	Oxidative phosphorylation	Succinate dehydrogenase (ubiquinone)	sdhB, frdB; succinate dehydrogenase / fumarate reductase, iron-sulfur subunit [EC:1.3.5.1 1.3.5.4]	sdhB, frdB	succinate dehydrogenase iron-sulfur subunit [EC:1.3.5.1]	ec:1.3.5.1	K00240	NA	NA	1	1	1	1	1	1	2	0	1	1	1	1	1	1	1	0	1	1	1	1	1	1	0	1	0	1	1	1	1	1	1	1	1	1	1	1	1
M00009	Citrate cycle (TCA cycle, Krebs cycle)	map00720	Other carbon fixation pathways	Carbon fixation	Reductive citrate cycle	sdhB, frdB; succinate dehydrogenase / fumarate reductase, iron-sulfur subunit [EC:1.3.5.1 1.3.5.4]	sdhB, frdB	succinate dehydrogenase iron-sulfur subunit [EC:1.3.5.1]	ec:1.3.5.1	K00240	NA	NA	1	1	1	1	1	1	2	0	1	1	1	1	1	1	1	0	1	1	1	1	1	1	0	1	0	1	1	1	1	1	1	1	1	1	1	1	1
M00009	Citrate cycle (TCA cycle, Krebs cycle)	map00720	Other carbon fixation pathways	Carbon fixation	3-hydroxypropionate bicycle	sdhB, frdB; succinate dehydrogenase / fumarate reductase, iron-sulfur subunit [EC:1.3.5.1 1.3.5.4]	sdhB, frdB	succinate dehydrogenase iron-sulfur subunit [EC:1.3.5.1]	ec:1.3.5.1	K00240	NA	NA	1	1	1	1	1	1	2	0	1	1	1	1	1	1	1	0	1	1	1	1	1	1	0	1	0	1	1	1	1	1	1	1	1	1	1	1	1
M00009	Citrate cycle (TCA cycle, Krebs cycle)	map00720	Other carbon fixation pathways	Carbon fixation	Dicarboxylate-hydroxybutyrate cycle	sdhB, frdB; succinate dehydrogenase / fumarate reductase, iron-sulfur subunit [EC:1.3.5.1 1.3.5.4]	sdhB, frdB	succinate dehydrogenase iron-sulfur subunit [EC:1.3.5.1]	ec:1.3.5.1	K00240	NA	NA	1	1	1	1	1	1	2	0	1	1	1	1	1	1	1	0	1	1	1	1	1	1	0	1	0	1	1	1	1	1	1	1	1	1	1	1	1
M00009	Citrate cycle (TCA cycle, Krebs cycle)	map00720	Other carbon fixation pathways	Central metabolism	TCA cycle	sdhB, frdB; succinate dehydrogenase / fumarate reductase, iron-sulfur subunit [EC:1.3.5.1 1.3.5.4]	sdhB, frdB	succinate dehydrogenase iron-sulfur subunit [EC:1.3.5.1]	ec:1.3.5.1	K00240	NA	NA	1	1	1	1	1	1	2	0	1	1	1	1	1	1	1	0	1	1	1	1	1	1	0	1	0	1	1	1	1	1	1	1	1	1	1	1	1
M00009	Citrate cycle (TCA cycle, Krebs cycle)	map00720	Other carbon fixation pathways	Oxidative phosphorylation	Succinate dehydrogenase (ubiquinone)	sdhB, frdB; succinate dehydrogenase / fumarate reductase, iron-sulfur subunit [EC:1.3.5.1 1.3.5.4]	sdhB, frdB	succinate dehydrogenase iron-sulfur subunit [EC:1.3.5.1]	ec:1.3.5.1	K00240	NA	NA	1	1	1	1	1	1	2	0	1	1	1	1	1	1	1	0	1	1	1	1	1	1	0	1	0	1	1	1	1	1	1	1	1	1	1	1	1
M00011	Citrate cycle, second carbon oxidation, 2-oxoglutarate => oxaloacetate	map00720	Other carbon fixation pathways	Carbon fixation	Reductive citrate cycle	sdhB, frdB; succinate dehydrogenase / fumarate reductase, iron-sulfur subunit [EC:1.3.5.1 1.3.5.4]	sdhB, frdB	succinate dehydrogenase iron-sulfur subunit [EC:1.3.5.1]	ec:1.3.5.1	K00240	NA	NA	1	1	1	1	1	1	2	0	1	1	1	1	1	1	1	0	1	1	1	1	1	1	0	1	0	1	1	1	1	1	1	1	1	1	1	1	1
M00011	Citrate cycle, second carbon oxidation, 2-oxoglutarate => oxaloacetate	map00720	Other carbon fixation pathways	Carbon fixation	3-hydroxypropionate bicycle	sdhB, frdB; succinate dehydrogenase / fumarate reductase, iron-sulfur subunit [EC:1.3.5.1 1.3.5.4]	sdhB, frdB	succinate dehydrogenase iron-sulfur subunit [EC:1.3.5.1]	ec:1.3.5.1	K00240	NA	NA	1	1	1	1	1	1	2	0	1	1	1	1	1	1	1	0	1	1	1	1	1	1	0	1	0	1	1	1	1	1	1	1	1	1	1	1	1
M00011	Citrate cycle, second carbon oxidation, 2-oxoglutarate => oxaloacetate	map00720	Other carbon fixation pathways	Carbon fixation	Dicarboxylate-hydroxybutyrate cycle	sdhB, frdB; succinate dehydrogenase / fumarate reductase, iron-sulfur subunit [EC:1.3.5.1 1.3.5.4]	sdhB, frdB	succinate dehydrogenase iron-sulfur subunit [EC:1.3.5.1]	ec:1.3.5.1	K00240	NA	NA	1	1	1	1	1	1	2	0	1	1	1	1	1	1	1	0	1	1	1	1	1	1	0	1	0	1	1	1	1	1	1	1	1	1	1	1	1
M00011	Citrate cycle, second carbon oxidation, 2-oxoglutarate => oxaloacetate	map00720	Other carbon fixation pathways	Central metabolism	TCA cycle	sdhB, frdB; succinate dehydrogenase / fumarate reductase, iron-sulfur subunit [EC:1.3.5.1 1.3.5.4]	sdhB, frdB	succinate dehydrogenase iron-sulfur subunit [EC:1.3.5.1]	ec:1.3.5.1	K00240	NA	NA	1	1	1	1	1	1	2	0	1	1	1	1	1	1	1	0	1	1	1	1	1	1	0	1	0	1	1	1	1	1	1	1	1	1	1	1	1
M00011	Citrate cycle, second carbon oxidation, 2-oxoglutarate => oxaloacetate	map00720	Other carbon fixation pathways	Oxidative phosphorylation	Succinate dehydrogenase (ubiquinone)	sdhB, frdB; succinate dehydrogenase / fumarate reductase, iron-sulfur subunit [EC:1.3.5.1 1.3.5.4]	sdhB, frdB	succinate dehydrogenase iron-sulfur subunit [EC:1.3.5.1]	ec:1.3.5.1	K00240	NA	NA	1	1	1	1	1	1	2	0	1	1	1	1	1	1	1	0	1	1	1	1	1	1	0	1	0	1	1	1	1	1	1	1	1	1	1	1	1
M00149	Succinate dehydrogenase, prokaryotes	map00720	Other carbon fixation pathways	Carbon fixation	Reductive citrate cycle	sdhB, frdB; succinate dehydrogenase / fumarate reductase, iron-sulfur subunit [EC:1.3.5.1 1.3.5.4]	sdhB, frdB	succinate dehydrogenase iron-sulfur subunit [EC:1.3.5.1]	ec:1.3.5.1	K00240	NA	NA	1	1	1	1	1	1	2	0	1	1	1	1	1	1	1	0	1	1	1	1	1	1	0	1	0	1	1	1	1	1	1	1	1	1	1	1	1
M00149	Succinate dehydrogenase, prokaryotes	map00720	Other carbon fixation pathways	Carbon fixation	3-hydroxypropionate bicycle	sdhB, frdB; succinate dehydrogenase / fumarate reductase, iron-sulfur subunit [EC:1.3.5.1 1.3.5.4]	sdhB, frdB	succinate dehydrogenase iron-sulfur subunit [EC:1.3.5.1]	ec:1.3.5.1	K00240	NA	NA	1	1	1	1	1	1	2	0	1	1	1	1	1	1	1	0	1	1	1	1	1	1	0	1	0	1	1	1	1	1	1	1	1	1	1	1	1
M00149	Succinate dehydrogenase, prokaryotes	map00720	Other carbon fixation pathways	Carbon fixation	Dicarboxylate-hydroxybutyrate cycle	sdhB, frdB; succinate dehydrogenase / fumarate reductase, iron-sulfur subunit [EC:1.3.5.1 1.3.5.4]	sdhB, frdB	succinate dehydrogenase iron-sulfur subunit [EC:1.3.5.1]	ec:1.3.5.1	K00240	NA	NA	1	1	1	1	1	1	2	0	1	1	1	1	1	1	1	0	1	1	1	1	1	1	0	1	0	1	1	1	1	1	1	1	1	1	1	1	1
M00149	Succinate dehydrogenase, prokaryotes	map00720	Other carbon fixation pathways	Central metabolism	TCA cycle	sdhB, frdB; succinate dehydrogenase / fumarate reductase, iron-sulfur subunit [EC:1.3.5.1 1.3.5.4]	sdhB, frdB	succinate dehydrogenase iron-sulfur subunit [EC:1.3.5.1]	ec:1.3.5.1	K00240	NA	NA	1	1	1	1	1	1	2	0	1	1	1	1	1	1	1	0	1	1	1	1	1	1	0	1	0	1	1	1	1	1	1	1	1	1	1	1	1
M00149	Succinate dehydrogenase, prokaryotes	map00720	Other carbon fixation pathways	Oxidative phosphorylation	Succinate dehydrogenase (ubiquinone)	sdhB, frdB; succinate dehydrogenase / fumarate reductase, iron-sulfur subunit [EC:1.3.5.1 1.3.5.4]	sdhB, frdB	succinate dehydrogenase iron-sulfur subunit [EC:1.3.5.1]	ec:1.3.5.1	K00240	NA	NA	1	1	1	1	1	1	2	0	1	1	1	1	1	1	1	0	1	1	1	1	1	1	0	1	0	1	1	1	1	1	1	1	1	1	1	1	1
M00173	Reductive citrate cycle (Arnon-Buchanan cycle)	map00720	Other carbon fixation pathways	Carbon fixation	Reductive citrate cycle	sdhB, frdB; succinate dehydrogenase / fumarate reductase, iron-sulfur subunit [EC:1.3.5.1 1.3.5.4]	sdhB, frdB	succinate dehydrogenase iron-sulfur subunit [EC:1.3.5.1]	ec:1.3.5.1	K00240	NA	NA	1	1	1	1	1	1	2	0	1	1	1	1	1	1	1	0	1	1	1	1	1	1	0	1	0	1	1	1	1	1	1	1	1	1	1	1	1
M00173	Reductive citrate cycle (Arnon-Buchanan cycle)	map00720	Other carbon fixation pathways	Carbon fixation	3-hydroxypropionate bicycle	sdhB, frdB; succinate dehydrogenase / fumarate reductase, iron-sulfur subunit [EC:1.3.5.1 1.3.5.4]	sdhB, frdB	succinate dehydrogenase iron-sulfur subunit [EC:1.3.5.1]	ec:1.3.5.1	K00240	NA	NA	1	1	1	1	1	1	2	0	1	1	1	1	1	1	1	0	1	1	1	1	1	1	0	1	0	1	1	1	1	1	1	1	1	1	1	1	1
M00173	Reductive citrate cycle (Arnon-Buchanan cycle)	map00720	Other carbon fixation pathways	Carbon fixation	Dicarboxylate-hydroxybutyrate cycle	sdhB, frdB; succinate dehydrogenase / fumarate reductase, iron-sulfur subunit [EC:1.3.5.1 1.3.5.4]	sdhB, frdB	succinate dehydrogenase iron-sulfur subunit [EC:1.3.5.1]	ec:1.3.5.1	K00240	NA	NA	1	1	1	1	1	1	2	0	1	1	1	1	1	1	1	0	1	1	1	1	1	1	0	1	0	1	1	1	1	1	1	1	1	1	1	1	1
M00173	Reductive citrate cycle (Arnon-Buchanan cycle)	map00720	Other carbon fixation pathways	Central metabolism	TCA cycle	sdhB, frdB; succinate dehydrogenase / fumarate reductase, iron-sulfur subunit [EC:1.3.5.1 1.3.5.4]	sdhB, frdB	succinate dehydrogenase iron-sulfur subunit [EC:1.3.5.1]	ec:1.3.5.1	K00240	NA	NA	1	1	1	1	1	1	2	0	1	1	1	1	1	1	1	0	1	1	1	1	1	1	0	1	0	1	1	1	1	1	1	1	1	1	1	1	1
M00173	Reductive citrate cycle (Arnon-Buchanan cycle)	map00720	Other carbon fixation pathways	Oxidative phosphorylation	Succinate dehydrogenase (ubiquinone)	sdhB, frdB; succinate dehydrogenase / fumarate reductase, iron-sulfur subunit [EC:1.3.5.1 1.3.5.4]	sdhB, frdB	succinate dehydrogenase iron-sulfur subunit [EC:1.3.5.1]	ec:1.3.5.1	K00240	NA	NA	1	1	1	1	1	1	2	0	1	1	1	1	1	1	1	0	1	1	1	1	1	1	0	1	0	1	1	1	1	1	1	1	1	1	1	1	1
M00374	Dicarboxylate-hydroxybutyrate cycle	map00720	Other carbon fixation pathways	Carbon fixation	Reductive citrate cycle	sdhB, frdB; succinate dehydrogenase / fumarate reductase, iron-sulfur subunit [EC:1.3.5.1 1.3.5.4]	sdhB, frdB	succinate dehydrogenase iron-sulfur subunit [EC:1.3.5.1]	ec:1.3.5.1	K00240	NA	NA	1	1	1	1	1	1	2	0	1	1	1	1	1	1	1	0	1	1	1	1	1	1	0	1	0	1	1	1	1	1	1	1	1	1	1	1	1
M00374	Dicarboxylate-hydroxybutyrate cycle	map00720	Other carbon fixation pathways	Carbon fixation	3-hydroxypropionate bicycle	sdhB, frdB; succinate dehydrogenase / fumarate reductase, iron-sulfur subunit [EC:1.3.5.1 1.3.5.4]	sdhB, frdB	succinate dehydrogenase iron-sulfur subunit [EC:1.3.5.1]	ec:1.3.5.1	K00240	NA	NA	1	1	1	1	1	1	2	0	1	1	1	1	1	1	1	0	1	1	1	1	1	1	0	1	0	1	1	1	1	1	1	1	1	1	1	1	1
M00374	Dicarboxylate-hydroxybutyrate cycle	map00720	Other carbon fixation pathways	Carbon fixation	Dicarboxylate-hydroxybutyrate cycle	sdhB, frdB; succinate dehydrogenase / fumarate reductase, iron-sulfur subunit [EC:1.3.5.1 1.3.5.4]	sdhB, frdB	succinate dehydrogenase iron-sulfur subunit [EC:1.3.5.1]	ec:1.3.5.1	K00240	NA	NA	1	1	1	1	1	1	2	0	1	1	1	1	1	1	1	0	1	1	1	1	1	1	0	1	0	1	1	1	1	1	1	1	1	1	1	1	1
M00374	Dicarboxylate-hydroxybutyrate cycle	map00720	Other carbon fixation pathways	Central metabolism	TCA cycle	sdhB, frdB; succinate dehydrogenase / fumarate reductase, iron-sulfur subunit [EC:1.3.5.1 1.3.5.4]	sdhB, frdB	succinate dehydrogenase iron-sulfur subunit [EC:1.3.5.1]	ec:1.3.5.1	K00240	NA	NA	1	1	1	1	1	1	2	0	1	1	1	1	1	1	1	0	1	1	1	1	1	1	0	1	0	1	1	1	1	1	1	1	1	1	1	1	1
M00374	Dicarboxylate-hydroxybutyrate cycle	map00720	Other carbon fixation pathways	Oxidative phosphorylation	Succinate dehydrogenase (ubiquinone)	sdhB, frdB; succinate dehydrogenase / fumarate reductase, iron-sulfur subunit [EC:1.3.5.1 1.3.5.4]	sdhB, frdB	succinate dehydrogenase iron-sulfur subunit [EC:1.3.5.1]	ec:1.3.5.1	K00240	NA	NA	1	1	1	1	1	1	2	0	1	1	1	1	1	1	1	0	1	1	1	1	1	1	0	1	0	1	1	1	1	1	1	1	1	1	1	1	1
M00376	3-Hydroxypropionate bi-cycle	map00720	Other carbon fixation pathways	Carbon fixation	Reductive citrate cycle	sdhB, frdB; succinate dehydrogenase / fumarate reductase, iron-sulfur subunit [EC:1.3.5.1 1.3.5.4]	sdhB, frdB	succinate dehydrogenase iron-sulfur subunit [EC:1.3.5.1]	ec:1.3.5.1	K00240	NA	NA	1	1	1	1	1	1	2	0	1	1	1	1	1	1	1	0	1	1	1	1	1	1	0	1	0	1	1	1	1	1	1	1	1	1	1	1	1
M00376	3-Hydroxypropionate bi-cycle	map00720	Other carbon fixation pathways	Carbon fixation	3-hydroxypropionate bicycle	sdhB, frdB; succinate dehydrogenase / fumarate reductase, iron-sulfur subunit [EC:1.3.5.1 1.3.5.4]	sdhB, frdB	succinate dehydrogenase iron-sulfur subunit [EC:1.3.5.1]	ec:1.3.5.1	K00240	NA	NA	1	1	1	1	1	1	2	0	1	1	1	1	1	1	1	0	1	1	1	1	1	1	0	1	0	1	1	1	1	1	1	1	1	1	1	1	1
M00376	3-Hydroxypropionate bi-cycle	map00720	Other carbon fixation pathways	Carbon fixation	Dicarboxylate-hydroxybutyrate cycle	sdhB, frdB; succinate dehydrogenase / fumarate reductase, iron-sulfur subunit [EC:1.3.5.1 1.3.5.4]	sdhB, frdB	succinate dehydrogenase iron-sulfur subunit [EC:1.3.5.1]	ec:1.3.5.1	K00240	NA	NA	1	1	1	1	1	1	2	0	1	1	1	1	1	1	1	0	1	1	1	1	1	1	0	1	0	1	1	1	1	1	1	1	1	1	1	1	1
M00376	3-Hydroxypropionate bi-cycle	map00720	Other carbon fixation pathways	Central metabolism	TCA cycle	sdhB, frdB; succinate dehydrogenase / fumarate reductase, iron-sulfur subunit [EC:1.3.5.1 1.3.5.4]	sdhB, frdB	succinate dehydrogenase iron-sulfur subunit [EC:1.3.5.1]	ec:1.3.5.1	K00240	NA	NA	1	1	1	1	1	1	2	0	1	1	1	1	1	1	1	0	1	1	1	1	1	1	0	1	0	1	1	1	1	1	1	1	1	1	1	1	1
M00376	3-Hydroxypropionate bi-cycle	map00720	Other carbon fixation pathways	Oxidative phosphorylation	Succinate dehydrogenase (ubiquinone)	sdhB, frdB; succinate dehydrogenase / fumarate reductase, iron-sulfur subunit [EC:1.3.5.1 1.3.5.4]	sdhB, frdB	succinate dehydrogenase iron-sulfur subunit [EC:1.3.5.1]	ec:1.3.5.1	K00240	NA	NA	1	1	1	1	1	1	2	0	1	1	1	1	1	1	1	0	1	1	1	1	1	1	0	1	0	1	1	1	1	1	1	1	1	1	1	1	1
M00982	Methylcitrate cycle	map00720	Other carbon fixation pathways	Carbon fixation	Reductive citrate cycle	sdhB, frdB; succinate dehydrogenase / fumarate reductase, iron-sulfur subunit [EC:1.3.5.1 1.3.5.4]	sdhB, frdB	succinate dehydrogenase iron-sulfur subunit [EC:1.3.5.1]	ec:1.3.5.1	K00240	NA	NA	1	1	1	1	1	1	2	0	1	1	1	1	1	1	1	0	1	1	1	1	1	1	0	1	0	1	1	1	1	1	1	1	1	1	1	1	1
M00982	Methylcitrate cycle	map00720	Other carbon fixation pathways	Carbon fixation	3-hydroxypropionate bicycle	sdhB, frdB; succinate dehydrogenase / fumarate reductase, iron-sulfur subunit [EC:1.3.5.1 1.3.5.4]	sdhB, frdB	succinate dehydrogenase iron-sulfur subunit [EC:1.3.5.1]	ec:1.3.5.1	K00240	NA	NA	1	1	1	1	1	1	2	0	1	1	1	1	1	1	1	0	1	1	1	1	1	1	0	1	0	1	1	1	1	1	1	1	1	1	1	1	1
M00982	Methylcitrate cycle	map00720	Other carbon fixation pathways	Carbon fixation	Dicarboxylate-hydroxybutyrate cycle	sdhB, frdB; succinate dehydrogenase / fumarate reductase, iron-sulfur subunit [EC:1.3.5.1 1.3.5.4]	sdhB, frdB	succinate dehydrogenase iron-sulfur subunit [EC:1.3.5.1]	ec:1.3.5.1	K00240	NA	NA	1	1	1	1	1	1	2	0	1	1	1	1	1	1	1	0	1	1	1	1	1	1	0	1	0	1	1	1	1	1	1	1	1	1	1	1	1
M00982	Methylcitrate cycle	map00720	Other carbon fixation pathways	Central metabolism	TCA cycle	sdhB, frdB; succinate dehydrogenase / fumarate reductase, iron-sulfur subunit [EC:1.3.5.1 1.3.5.4]	sdhB, frdB	succinate dehydrogenase iron-sulfur subunit [EC:1.3.5.1]	ec:1.3.5.1	K00240	NA	NA	1	1	1	1	1	1	2	0	1	1	1	1	1	1	1	0	1	1	1	1	1	1	0	1	0	1	1	1	1	1	1	1	1	1	1	1	1
M00982	Methylcitrate cycle	map00720	Other carbon fixation pathways	Oxidative phosphorylation	Succinate dehydrogenase (ubiquinone)	sdhB, frdB; succinate dehydrogenase / fumarate reductase, iron-sulfur subunit [EC:1.3.5.1 1.3.5.4]	sdhB, frdB	succinate dehydrogenase iron-sulfur subunit [EC:1.3.5.1]	ec:1.3.5.1	K00240	NA	NA	1	1	1	1	1	1	2	0	1	1	1	1	1	1	1	0	1	1	1	1	1	1	0	1	0	1	1	1	1	1	1	1	1	1	1	1	1
M00009	Citrate cycle (TCA cycle, Krebs cycle)	map01100	Metabolic pathways	Carbon fixation	Reductive citrate cycle	sdhB, frdB; succinate dehydrogenase / fumarate reductase, iron-sulfur subunit [EC:1.3.5.1 1.3.5.4]	sdhB, frdB	succinate dehydrogenase iron-sulfur subunit [EC:1.3.5.1]	ec:1.3.5.1	K00240	NA	NA	1	1	1	1	1	1	2	0	1	1	1	1	1	1	1	0	1	1	1	1	1	1	0	1	0	1	1	1	1	1	1	1	1	1	1	1	1
M00009	Citrate cycle (TCA cycle, Krebs cycle)	map01100	Metabolic pathways	Carbon fixation	3-hydroxypropionate bicycle	sdhB, frdB; succinate dehydrogenase / fumarate reductase, iron-sulfur subunit [EC:1.3.5.1 1.3.5.4]	sdhB, frdB	succinate dehydrogenase iron-sulfur subunit [EC:1.3.5.1]	ec:1.3.5.1	K00240	NA	NA	1	1	1	1	1	1	2	0	1	1	1	1	1	1	1	0	1	1	1	1	1	1	0	1	0	1	1	1	1	1	1	1	1	1	1	1	1
M00009	Citrate cycle (TCA cycle, Krebs cycle)	map01100	Metabolic pathways	Carbon fixation	Dicarboxylate-hydroxybutyrate cycle	sdhB, frdB; succinate dehydrogenase / fumarate reductase, iron-sulfur subunit [EC:1.3.5.1 1.3.5.4]	sdhB, frdB	succinate dehydrogenase iron-sulfur subunit [EC:1.3.5.1]	ec:1.3.5.1	K00240	NA	NA	1	1	1	1	1	1	2	0	1	1	1	1	1	1	1	0	1	1	1	1	1	1	0	1	0	1	1	1	1	1	1	1	1	1	1	1	1
M00009	Citrate cycle (TCA cycle, Krebs cycle)	map01100	Metabolic pathways	Central metabolism	TCA cycle	sdhB, frdB; succinate dehydrogenase / fumarate reductase, iron-sulfur subunit [EC:1.3.5.1 1.3.5.4]	sdhB, frdB	succinate dehydrogenase iron-sulfur subunit [EC:1.3.5.1]	ec:1.3.5.1	K00240	NA	NA	1	1	1	1	1	1	2	0	1	1	1	1	1	1	1	0	1	1	1	1	1	1	0	1	0	1	1	1	1	1	1	1	1	1	1	1	1
M00009	Citrate cycle (TCA cycle, Krebs cycle)	map01100	Metabolic pathways	Oxidative phosphorylation	Succinate dehydrogenase (ubiquinone)	sdhB, frdB; succinate dehydrogenase / fumarate reductase, iron-sulfur subunit [EC:1.3.5.1 1.3.5.4]	sdhB, frdB	succinate dehydrogenase iron-sulfur subunit [EC:1.3.5.1]	ec:1.3.5.1	K00240	NA	NA	1	1	1	1	1	1	2	0	1	1	1	1	1	1	1	0	1	1	1	1	1	1	0	1	0	1	1	1	1	1	1	1	1	1	1	1	1
M00011	Citrate cycle, second carbon oxidation, 2-oxoglutarate => oxaloacetate	map01100	Metabolic pathways	Carbon fixation	Reductive citrate cycle	sdhB, frdB; succinate dehydrogenase / fumarate reductase, iron-sulfur subunit [EC:1.3.5.1 1.3.5.4]	sdhB, frdB	succinate dehydrogenase iron-sulfur subunit [EC:1.3.5.1]	ec:1.3.5.1	K00240	NA	NA	1	1	1	1	1	1	2	0	1	1	1	1	1	1	1	0	1	1	1	1	1	1	0	1	0	1	1	1	1	1	1	1	1	1	1	1	1
M00011	Citrate cycle, second carbon oxidation, 2-oxoglutarate => oxaloacetate	map01100	Metabolic pathways	Carbon fixation	3-hydroxypropionate bicycle	sdhB, frdB; succinate dehydrogenase / fumarate reductase, iron-sulfur subunit [EC:1.3.5.1 1.3.5.4]	sdhB, frdB	succinate dehydrogenase iron-sulfur subunit [EC:1.3.5.1]	ec:1.3.5.1	K00240	NA	NA	1	1	1	1	1	1	2	0	1	1	1	1	1	1	1	0	1	1	1	1	1	1	0	1	0	1	1	1	1	1	1	1	1	1	1	1	1
M00011	Citrate cycle, second carbon oxidation, 2-oxoglutarate => oxaloacetate	map01100	Metabolic pathways	Carbon fixation	Dicarboxylate-hydroxybutyrate cycle	sdhB, frdB; succinate dehydrogenase / fumarate reductase, iron-sulfur subunit [EC:1.3.5.1 1.3.5.4]	sdhB, frdB	succinate dehydrogenase iron-sulfur subunit [EC:1.3.5.1]	ec:1.3.5.1	K00240	NA	NA	1	1	1	1	1	1	2	0	1	1	1	1	1	1	1	0	1	1	1	1	1	1	0	1	0	1	1	1	1	1	1	1	1	1	1	1	1
M00011	Citrate cycle, second carbon oxidation, 2-oxoglutarate => oxaloacetate	map01100	Metabolic pathways	Central metabolism	TCA cycle	sdhB, frdB; succinate dehydrogenase / fumarate reductase, iron-sulfur subunit [EC:1.3.5.1 1.3.5.4]	sdhB, frdB	succinate dehydrogenase iron-sulfur subunit [EC:1.3.5.1]	ec:1.3.5.1	K00240	NA	NA	1	1	1	1	1	1	2	0	1	1	1	1	1	1	1	0	1	1	1	1	1	1	0	1	0	1	1	1	1	1	1	1	1	1	1	1	1
M00011	Citrate cycle, second carbon oxidation, 2-oxoglutarate => oxaloacetate	map01100	Metabolic pathways	Oxidative phosphorylation	Succinate dehydrogenase (ubiquinone)	sdhB, frdB; succinate dehydrogenase / fumarate reductase, iron-sulfur subunit [EC:1.3.5.1 1.3.5.4]	sdhB, frdB	succinate dehydrogenase iron-sulfur subunit [EC:1.3.5.1]	ec:1.3.5.1	K00240	NA	NA	1	1	1	1	1	1	2	0	1	1	1	1	1	1	1	0	1	1	1	1	1	1	0	1	0	1	1	1	1	1	1	1	1	1	1	1	1
M00149	Succinate dehydrogenase, prokaryotes	map01100	Metabolic pathways	Carbon fixation	Reductive citrate cycle	sdhB, frdB; succinate dehydrogenase / fumarate reductase, iron-sulfur subunit [EC:1.3.5.1 1.3.5.4]	sdhB, frdB	succinate dehydrogenase iron-sulfur subunit [EC:1.3.5.1]	ec:1.3.5.1	K00240	NA	NA	1	1	1	1	1	1	2	0	1	1	1	1	1	1	1	0	1	1	1	1	1	1	0	1	0	1	1	1	1	1	1	1	1	1	1	1	1
M00149	Succinate dehydrogenase, prokaryotes	map01100	Metabolic pathways	Carbon fixation	3-hydroxypropionate bicycle	sdhB, frdB; succinate dehydrogenase / fumarate reductase, iron-sulfur subunit [EC:1.3.5.1 1.3.5.4]	sdhB, frdB	succinate dehydrogenase iron-sulfur subunit [EC:1.3.5.1]	ec:1.3.5.1	K00240	NA	NA	1	1	1	1	1	1	2	0	1	1	1	1	1	1	1	0	1	1	1	1	1	1	0	1	0	1	1	1	1	1	1	1	1	1	1	1	1
M00149	Succinate dehydrogenase, prokaryotes	map01100	Metabolic pathways	Carbon fixation	Dicarboxylate-hydroxybutyrate cycle	sdhB, frdB; succinate dehydrogenase / fumarate reductase, iron-sulfur subunit [EC:1.3.5.1 1.3.5.4]	sdhB, frdB	succinate dehydrogenase iron-sulfur subunit [EC:1.3.5.1]	ec:1.3.5.1	K00240	NA	NA	1	1	1	1	1	1	2	0	1	1	1	1	1	1	1	0	1	1	1	1	1	1	0	1	0	1	1	1	1	1	1	1	1	1	1	1	1
M00149	Succinate dehydrogenase, prokaryotes	map01100	Metabolic pathways	Central metabolism	TCA cycle	sdhB, frdB; succinate dehydrogenase / fumarate reductase, iron-sulfur subunit [EC:1.3.5.1 1.3.5.4]	sdhB, frdB	succinate dehydrogenase iron-sulfur subunit [EC:1.3.5.1]	ec:1.3.5.1	K00240	NA	NA	1	1	1	1	1	1	2	0	1	1	1	1	1	1	1	0	1	1	1	1	1	1	0	1	0	1	1	1	1	1	1	1	1	1	1	1	1
M00149	Succinate dehydrogenase, prokaryotes	map01100	Metabolic pathways	Oxidative phosphorylation	Succinate dehydrogenase (ubiquinone)	sdhB, frdB; succinate dehydrogenase / fumarate reductase, iron-sulfur subunit [EC:1.3.5.1 1.3.5.4]	sdhB, frdB	succinate dehydrogenase iron-sulfur subunit [EC:1.3.5.1]	ec:1.3.5.1	K00240	NA	NA	1	1	1	1	1	1	2	0	1	1	1	1	1	1	1	0	1	1	1	1	1	1	0	1	0	1	1	1	1	1	1	1	1	1	1	1	1
M00173	Reductive citrate cycle (Arnon-Buchanan cycle)	map01100	Metabolic pathways	Carbon fixation	Reductive citrate cycle	sdhB, frdB; succinate dehydrogenase / fumarate reductase, iron-sulfur subunit [EC:1.3.5.1 1.3.5.4]	sdhB, frdB	succinate dehydrogenase iron-sulfur subunit [EC:1.3.5.1]	ec:1.3.5.1	K00240	NA	NA	1	1	1	1	1	1	2	0	1	1	1	1	1	1	1	0	1	1	1	1	1	1	0	1	0	1	1	1	1	1	1	1	1	1	1	1	1
M00173	Reductive citrate cycle (Arnon-Buchanan cycle)	map01100	Metabolic pathways	Carbon fixation	3-hydroxypropionate bicycle	sdhB, frdB; succinate dehydrogenase / fumarate reductase, iron-sulfur subunit [EC:1.3.5.1 1.3.5.4]	sdhB, frdB	succinate dehydrogenase iron-sulfur subunit [EC:1.3.5.1]	ec:1.3.5.1	K00240	NA	NA	1	1	1	1	1	1	2	0	1	1	1	1	1	1	1	0	1	1	1	1	1	1	0	1	0	1	1	1	1	1	1	1	1	1	1	1	1
M00173	Reductive citrate cycle (Arnon-Buchanan cycle)	map01100	Metabolic pathways	Carbon fixation	Dicarboxylate-hydroxybutyrate cycle	sdhB, frdB; succinate dehydrogenase / fumarate reductase, iron-sulfur subunit [EC:1.3.5.1 1.3.5.4]	sdhB, frdB	succinate dehydrogenase iron-sulfur subunit [EC:1.3.5.1]	ec:1.3.5.1	K00240	NA	NA	1	1	1	1	1	1	2	0	1	1	1	1	1	1	1	0	1	1	1	1	1	1	0	1	0	1	1	1	1	1	1	1	1	1	1	1	1
M00173	Reductive citrate cycle (Arnon-Buchanan cycle)	map01100	Metabolic pathways	Central metabolism	TCA cycle	sdhB, frdB; succinate dehydrogenase / fumarate reductase, iron-sulfur subunit [EC:1.3.5.1 1.3.5.4]	sdhB, frdB	succinate dehydrogenase iron-sulfur subunit [EC:1.3.5.1]	ec:1.3.5.1	K00240	NA	NA	1	1	1	1	1	1	2	0	1	1	1	1	1	1	1	0	1	1	1	1	1	1	0	1	0	1	1	1	1	1	1	1	1	1	1	1	1
M00173	Reductive citrate cycle (Arnon-Buchanan cycle)	map01100	Metabolic pathways	Oxidative phosphorylation	Succinate dehydrogenase (ubiquinone)	sdhB, frdB; succinate dehydrogenase / fumarate reductase, iron-sulfur subunit [EC:1.3.5.1 1.3.5.4]	sdhB, frdB	succinate dehydrogenase iron-sulfur subunit [EC:1.3.5.1]	ec:1.3.5.1	K00240	NA	NA	1	1	1	1	1	1	2	0	1	1	1	1	1	1	1	0	1	1	1	1	1	1	0	1	0	1	1	1	1	1	1	1	1	1	1	1	1
M00374	Dicarboxylate-hydroxybutyrate cycle	map01100	Metabolic pathways	Carbon fixation	Reductive citrate cycle	sdhB, frdB; succinate dehydrogenase / fumarate reductase, iron-sulfur subunit [EC:1.3.5.1 1.3.5.4]	sdhB, frdB	succinate dehydrogenase iron-sulfur subunit [EC:1.3.5.1]	ec:1.3.5.1	K00240	NA	NA	1	1	1	1	1	1	2	0	1	1	1	1	1	1	1	0	1	1	1	1	1	1	0	1	0	1	1	1	1	1	1	1	1	1	1	1	1
M00374	Dicarboxylate-hydroxybutyrate cycle	map01100	Metabolic pathways	Carbon fixation	3-hydroxypropionate bicycle	sdhB, frdB; succinate dehydrogenase / fumarate reductase, iron-sulfur subunit [EC:1.3.5.1 1.3.5.4]	sdhB, frdB	succinate dehydrogenase iron-sulfur subunit [EC:1.3.5.1]	ec:1.3.5.1	K00240	NA	NA	1	1	1	1	1	1	2	0	1	1	1	1	1	1	1	0	1	1	1	1	1	1	0	1	0	1	1	1	1	1	1	1	1	1	1	1	1
M00374	Dicarboxylate-hydroxybutyrate cycle	map01100	Metabolic pathways	Carbon fixation	Dicarboxylate-hydroxybutyrate cycle	sdhB, frdB; succinate dehydrogenase / fumarate reductase, iron-sulfur subunit [EC:1.3.5.1 1.3.5.4]	sdhB, frdB	succinate dehydrogenase iron-sulfur subunit [EC:1.3.5.1]	ec:1.3.5.1	K00240	NA	NA	1	1	1	1	1	1	2	0	1	1	1	1	1	1	1	0	1	1	1	1	1	1	0	1	0	1	1	1	1	1	1	1	1	1	1	1	1
M00374	Dicarboxylate-hydroxybutyrate cycle	map01100	Metabolic pathways	Central metabolism	TCA cycle	sdhB, frdB; succinate dehydrogenase / fumarate reductase, iron-sulfur subunit [EC:1.3.5.1 1.3.5.4]	sdhB, frdB	succinate dehydrogenase iron-sulfur subunit [EC:1.3.5.1]	ec:1.3.5.1	K00240	NA	NA	1	1	1	1	1	1	2	0	1	1	1	1	1	1	1	0	1	1	1	1	1	1	0	1	0	1	1	1	1	1	1	1	1	1	1	1	1
M00374	Dicarboxylate-hydroxybutyrate cycle	map01100	Metabolic pathways	Oxidative phosphorylation	Succinate dehydrogenase (ubiquinone)	sdhB, frdB; succinate dehydrogenase / fumarate reductase, iron-sulfur subunit [EC:1.3.5.1 1.3.5.4]	sdhB, frdB	succinate dehydrogenase iron-sulfur subunit [EC:1.3.5.1]	ec:1.3.5.1	K00240	NA	NA	1	1	1	1	1	1	2	0	1	1	1	1	1	1	1	0	1	1	1	1	1	1	0	1	0	1	1	1	1	1	1	1	1	1	1	1	1
M00376	3-Hydroxypropionate bi-cycle	map01100	Metabolic pathways	Carbon fixation	Reductive citrate cycle	sdhB, frdB; succinate dehydrogenase / fumarate reductase, iron-sulfur subunit [EC:1.3.5.1 1.3.5.4]	sdhB, frdB	succinate dehydrogenase iron-sulfur subunit [EC:1.3.5.1]	ec:1.3.5.1	K00240	NA	NA	1	1	1	1	1	1	2	0	1	1	1	1	1	1	1	0	1	1	1	1	1	1	0	1	0	1	1	1	1	1	1	1	1	1	1	1	1
M00376	3-Hydroxypropionate bi-cycle	map01100	Metabolic pathways	Carbon fixation	3-hydroxypropionate bicycle	sdhB, frdB; succinate dehydrogenase / fumarate reductase, iron-sulfur subunit [EC:1.3.5.1 1.3.5.4]	sdhB, frdB	succinate dehydrogenase iron-sulfur subunit [EC:1.3.5.1]	ec:1.3.5.1	K00240	NA	NA	1	1	1	1	1	1	2	0	1	1	1	1	1	1	1	0	1	1	1	1	1	1	0	1	0	1	1	1	1	1	1	1	1	1	1	1	1
M00376	3-Hydroxypropionate bi-cycle	map01100	Metabolic pathways	Carbon fixation	Dicarboxylate-hydroxybutyrate cycle	sdhB, frdB; succinate dehydrogenase / fumarate reductase, iron-sulfur subunit [EC:1.3.5.1 1.3.5.4]	sdhB, frdB	succinate dehydrogenase iron-sulfur subunit [EC:1.3.5.1]	ec:1.3.5.1	K00240	NA	NA	1	1	1	1	1	1	2	0	1	1	1	1	1	1	1	0	1	1	1	1	1	1	0	1	0	1	1	1	1	1	1	1	1	1	1	1	1
M00376	3-Hydroxypropionate bi-cycle	map01100	Metabolic pathways	Central metabolism	TCA cycle	sdhB, frdB; succinate dehydrogenase / fumarate reductase, iron-sulfur subunit [EC:1.3.5.1 1.3.5.4]	sdhB, frdB	succinate dehydrogenase iron-sulfur subunit [EC:1.3.5.1]	ec:1.3.5.1	K00240	NA	NA	1	1	1	1	1	1	2	0	1	1	1	1	1	1	1	0	1	1	1	1	1	1	0	1	0	1	1	1	1	1	1	1	1	1	1	1	1
M00376	3-Hydroxypropionate bi-cycle	map01100	Metabolic pathways	Oxidative phosphorylation	Succinate dehydrogenase (ubiquinone)	sdhB, frdB; succinate dehydrogenase / fumarate reductase, iron-sulfur subunit [EC:1.3.5.1 1.3.5.4]	sdhB, frdB	succinate dehydrogenase iron-sulfur subunit [EC:1.3.5.1]	ec:1.3.5.1	K00240	NA	NA	1	1	1	1	1	1	2	0	1	1	1	1	1	1	1	0	1	1	1	1	1	1	0	1	0	1	1	1	1	1	1	1	1	1	1	1	1
M00982	Methylcitrate cycle	map01100	Metabolic pathways	Carbon fixation	Reductive citrate cycle	sdhB, frdB; succinate dehydrogenase / fumarate reductase, iron-sulfur subunit [EC:1.3.5.1 1.3.5.4]	sdhB, frdB	succinate dehydrogenase iron-sulfur subunit [EC:1.3.5.1]	ec:1.3.5.1	K00240	NA	NA	1	1	1	1	1	1	2	0	1	1	1	1	1	1	1	0	1	1	1	1	1	1	0	1	0	1	1	1	1	1	1	1	1	1	1	1	1
M00982	Methylcitrate cycle	map01100	Metabolic pathways	Carbon fixation	3-hydroxypropionate bicycle	sdhB, frdB; succinate dehydrogenase / fumarate reductase, iron-sulfur subunit [EC:1.3.5.1 1.3.5.4]	sdhB, frdB	succinate dehydrogenase iron-sulfur subunit [EC:1.3.5.1]	ec:1.3.5.1	K00240	NA	NA	1	1	1	1	1	1	2	0	1	1	1	1	1	1	1	0	1	1	1	1	1	1	0	1	0	1	1	1	1	1	1	1	1	1	1	1	1
M00982	Methylcitrate cycle	map01100	Metabolic pathways	Carbon fixation	Dicarboxylate-hydroxybutyrate cycle	sdhB, frdB; succinate dehydrogenase / fumarate reductase, iron-sulfur subunit [EC:1.3.5.1 1.3.5.4]	sdhB, frdB	succinate dehydrogenase iron-sulfur subunit [EC:1.3.5.1]	ec:1.3.5.1	K00240	NA	NA	1	1	1	1	1	1	2	0	1	1	1	1	1	1	1	0	1	1	1	1	1	1	0	1	0	1	1	1	1	1	1	1	1	1	1	1	1
M00982	Methylcitrate cycle	map01100	Metabolic pathways	Central metabolism	TCA cycle	sdhB, frdB; succinate dehydrogenase / fumarate reductase, iron-sulfur subunit [EC:1.3.5.1 1.3.5.4]	sdhB, frdB	succinate dehydrogenase iron-sulfur subunit [EC:1.3.5.1]	ec:1.3.5.1	K00240	NA	NA	1	1	1	1	1	1	2	0	1	1	1	1	1	1	1	0	1	1	1	1	1	1	0	1	0	1	1	1	1	1	1	1	1	1	1	1	1
M00982	Methylcitrate cycle	map01100	Metabolic pathways	Oxidative phosphorylation	Succinate dehydrogenase (ubiquinone)	sdhB, frdB; succinate dehydrogenase / fumarate reductase, iron-sulfur subunit [EC:1.3.5.1 1.3.5.4]	sdhB, frdB	succinate dehydrogenase iron-sulfur subunit [EC:1.3.5.1]	ec:1.3.5.1	K00240	NA	NA	1	1	1	1	1	1	2	0	1	1	1	1	1	1	1	0	1	1	1	1	1	1	0	1	0	1	1	1	1	1	1	1	1	1	1	1	1
M00009	Citrate cycle (TCA cycle, Krebs cycle)	map01110	Biosynthesis of secondary metabolites	Carbon fixation	Reductive citrate cycle	sdhB, frdB; succinate dehydrogenase / fumarate reductase, iron-sulfur subunit [EC:1.3.5.1 1.3.5.4]	sdhB, frdB	succinate dehydrogenase iron-sulfur subunit [EC:1.3.5.1]	ec:1.3.5.1	K00240	NA	NA	1	1	1	1	1	1	2	0	1	1	1	1	1	1	1	0	1	1	1	1	1	1	0	1	0	1	1	1	1	1	1	1	1	1	1	1	1
M00009	Citrate cycle (TCA cycle, Krebs cycle)	map01110	Biosynthesis of secondary metabolites	Carbon fixation	3-hydroxypropionate bicycle	sdhB, frdB; succinate dehydrogenase / fumarate reductase, iron-sulfur subunit [EC:1.3.5.1 1.3.5.4]	sdhB, frdB	succinate dehydrogenase iron-sulfur subunit [EC:1.3.5.1]	ec:1.3.5.1	K00240	NA	NA	1	1	1	1	1	1	2	0	1	1	1	1	1	1	1	0	1	1	1	1	1	1	0	1	0	1	1	1	1	1	1	1	1	1	1	1	1
M00009	Citrate cycle (TCA cycle, Krebs cycle)	map01110	Biosynthesis of secondary metabolites	Carbon fixation	Dicarboxylate-hydroxybutyrate cycle	sdhB, frdB; succinate dehydrogenase / fumarate reductase, iron-sulfur subunit [EC:1.3.5.1 1.3.5.4]	sdhB, frdB	succinate dehydrogenase iron-sulfur subunit [EC:1.3.5.1]	ec:1.3.5.1	K00240	NA	NA	1	1	1	1	1	1	2	0	1	1	1	1	1	1	1	0	1	1	1	1	1	1	0	1	0	1	1	1	1	1	1	1	1	1	1	1	1
M00009	Citrate cycle (TCA cycle, Krebs cycle)	map01110	Biosynthesis of secondary metabolites	Central metabolism	TCA cycle	sdhB, frdB; succinate dehydrogenase / fumarate reductase, iron-sulfur subunit [EC:1.3.5.1 1.3.5.4]	sdhB, frdB	succinate dehydrogenase iron-sulfur subunit [EC:1.3.5.1]	ec:1.3.5.1	K00240	NA	NA	1	1	1	1	1	1	2	0	1	1	1	1	1	1	1	0	1	1	1	1	1	1	0	1	0	1	1	1	1	1	1	1	1	1	1	1	1
M00009	Citrate cycle (TCA cycle, Krebs cycle)	map01110	Biosynthesis of secondary metabolites	Oxidative phosphorylation	Succinate dehydrogenase (ubiquinone)	sdhB, frdB; succinate dehydrogenase / fumarate reductase, iron-sulfur subunit [EC:1.3.5.1 1.3.5.4]	sdhB, frdB	succinate dehydrogenase iron-sulfur subunit [EC:1.3.5.1]	ec:1.3.5.1	K00240	NA	NA	1	1	1	1	1	1	2	0	1	1	1	1	1	1	1	0	1	1	1	1	1	1	0	1	0	1	1	1	1	1	1	1	1	1	1	1	1
M00011	Citrate cycle, second carbon oxidation, 2-oxoglutarate => oxaloacetate	map01110	Biosynthesis of secondary metabolites	Carbon fixation	Reductive citrate cycle	sdhB, frdB; succinate dehydrogenase / fumarate reductase, iron-sulfur subunit [EC:1.3.5.1 1.3.5.4]	sdhB, frdB	succinate dehydrogenase iron-sulfur subunit [EC:1.3.5.1]	ec:1.3.5.1	K00240	NA	NA	1	1	1	1	1	1	2	0	1	1	1	1	1	1	1	0	1	1	1	1	1	1	0	1	0	1	1	1	1	1	1	1	1	1	1	1	1
M00011	Citrate cycle, second carbon oxidation, 2-oxoglutarate => oxaloacetate	map01110	Biosynthesis of secondary metabolites	Carbon fixation	3-hydroxypropionate bicycle	sdhB, frdB; succinate dehydrogenase / fumarate reductase, iron-sulfur subunit [EC:1.3.5.1 1.3.5.4]	sdhB, frdB	succinate dehydrogenase iron-sulfur subunit [EC:1.3.5.1]	ec:1.3.5.1	K00240	NA	NA	1	1	1	1	1	1	2	0	1	1	1	1	1	1	1	0	1	1	1	1	1	1	0	1	0	1	1	1	1	1	1	1	1	1	1	1	1
M00011	Citrate cycle, second carbon oxidation, 2-oxoglutarate => oxaloacetate	map01110	Biosynthesis of secondary metabolites	Carbon fixation	Dicarboxylate-hydroxybutyrate cycle	sdhB, frdB; succinate dehydrogenase / fumarate reductase, iron-sulfur subunit [EC:1.3.5.1 1.3.5.4]	sdhB, frdB	succinate dehydrogenase iron-sulfur subunit [EC:1.3.5.1]	ec:1.3.5.1	K00240	NA	NA	1	1	1	1	1	1	2	0	1	1	1	1	1	1	1	0	1	1	1	1	1	1	0	1	0	1	1	1	1	1	1	1	1	1	1	1	1
M00011	Citrate cycle, second carbon oxidation, 2-oxoglutarate => oxaloacetate	map01110	Biosynthesis of secondary metabolites	Central metabolism	TCA cycle	sdhB, frdB; succinate dehydrogenase / fumarate reductase, iron-sulfur subunit [EC:1.3.5.1 1.3.5.4]	sdhB, frdB	succinate dehydrogenase iron-sulfur subunit [EC:1.3.5.1]	ec:1.3.5.1	K00240	NA	NA	1	1	1	1	1	1	2	0	1	1	1	1	1	1	1	0	1	1	1	1	1	1	0	1	0	1	1	1	1	1	1	1	1	1	1	1	1
M00011	Citrate cycle, second carbon oxidation, 2-oxoglutarate => oxaloacetate	map01110	Biosynthesis of secondary metabolites	Oxidative phosphorylation	Succinate dehydrogenase (ubiquinone)	sdhB, frdB; succinate dehydrogenase / fumarate reductase, iron-sulfur subunit [EC:1.3.5.1 1.3.5.4]	sdhB, frdB	succinate dehydrogenase iron-sulfur subunit [EC:1.3.5.1]	ec:1.3.5.1	K00240	NA	NA	1	1	1	1	1	1	2	0	1	1	1	1	1	1	1	0	1	1	1	1	1	1	0	1	0	1	1	1	1	1	1	1	1	1	1	1	1
M00149	Succinate dehydrogenase, prokaryotes	map01110	Biosynthesis of secondary metabolites	Carbon fixation	Reductive citrate cycle	sdhB, frdB; succinate dehydrogenase / fumarate reductase, iron-sulfur subunit [EC:1.3.5.1 1.3.5.4]	sdhB, frdB	succinate dehydrogenase iron-sulfur subunit [EC:1.3.5.1]	ec:1.3.5.1	K00240	NA	NA	1	1	1	1	1	1	2	0	1	1	1	1	1	1	1	0	1	1	1	1	1	1	0	1	0	1	1	1	1	1	1	1	1	1	1	1	1
M00149	Succinate dehydrogenase, prokaryotes	map01110	Biosynthesis of secondary metabolites	Carbon fixation	3-hydroxypropionate bicycle	sdhB, frdB; succinate dehydrogenase / fumarate reductase, iron-sulfur subunit [EC:1.3.5.1 1.3.5.4]	sdhB, frdB	succinate dehydrogenase iron-sulfur subunit [EC:1.3.5.1]	ec:1.3.5.1	K00240	NA	NA	1	1	1	1	1	1	2	0	1	1	1	1	1	1	1	0	1	1	1	1	1	1	0	1	0	1	1	1	1	1	1	1	1	1	1	1	1
M00149	Succinate dehydrogenase, prokaryotes	map01110	Biosynthesis of secondary metabolites	Carbon fixation	Dicarboxylate-hydroxybutyrate cycle	sdhB, frdB; succinate dehydrogenase / fumarate reductase, iron-sulfur subunit [EC:1.3.5.1 1.3.5.4]	sdhB, frdB	succinate dehydrogenase iron-sulfur subunit [EC:1.3.5.1]	ec:1.3.5.1	K00240	NA	NA	1	1	1	1	1	1	2	0	1	1	1	1	1	1	1	0	1	1	1	1	1	1	0	1	0	1	1	1	1	1	1	1	1	1	1	1	1
M00149	Succinate dehydrogenase, prokaryotes	map01110	Biosynthesis of secondary metabolites	Central metabolism	TCA cycle	sdhB, frdB; succinate dehydrogenase / fumarate reductase, iron-sulfur subunit [EC:1.3.5.1 1.3.5.4]	sdhB, frdB	succinate dehydrogenase iron-sulfur subunit [EC:1.3.5.1]	ec:1.3.5.1	K00240	NA	NA	1	1	1	1	1	1	2	0	1	1	1	1	1	1	1	0	1	1	1	1	1	1	0	1	0	1	1	1	1	1	1	1	1	1	1	1	1
M00149	Succinate dehydrogenase, prokaryotes	map01110	Biosynthesis of secondary metabolites	Oxidative phosphorylation	Succinate dehydrogenase (ubiquinone)	sdhB, frdB; succinate dehydrogenase / fumarate reductase, iron-sulfur subunit [EC:1.3.5.1 1.3.5.4]	sdhB, frdB	succinate dehydrogenase iron-sulfur subunit [EC:1.3.5.1]	ec:1.3.5.1	K00240	NA	NA	1	1	1	1	1	1	2	0	1	1	1	1	1	1	1	0	1	1	1	1	1	1	0	1	0	1	1	1	1	1	1	1	1	1	1	1	1
M00173	Reductive citrate cycle (Arnon-Buchanan cycle)	map01110	Biosynthesis of secondary metabolites	Carbon fixation	Reductive citrate cycle	sdhB, frdB; succinate dehydrogenase / fumarate reductase, iron-sulfur subunit [EC:1.3.5.1 1.3.5.4]	sdhB, frdB	succinate dehydrogenase iron-sulfur subunit [EC:1.3.5.1]	ec:1.3.5.1	K00240	NA	NA	1	1	1	1	1	1	2	0	1	1	1	1	1	1	1	0	1	1	1	1	1	1	0	1	0	1	1	1	1	1	1	1	1	1	1	1	1
M00173	Reductive citrate cycle (Arnon-Buchanan cycle)	map01110	Biosynthesis of secondary metabolites	Carbon fixation	3-hydroxypropionate bicycle	sdhB, frdB; succinate dehydrogenase / fumarate reductase, iron-sulfur subunit [EC:1.3.5.1 1.3.5.4]	sdhB, frdB	succinate dehydrogenase iron-sulfur subunit [EC:1.3.5.1]	ec:1.3.5.1	K00240	NA	NA	1	1	1	1	1	1	2	0	1	1	1	1	1	1	1	0	1	1	1	1	1	1	0	1	0	1	1	1	1	1	1	1	1	1	1	1	1
M00173	Reductive citrate cycle (Arnon-Buchanan cycle)	map01110	Biosynthesis of secondary metabolites	Carbon fixation	Dicarboxylate-hydroxybutyrate cycle	sdhB, frdB; succinate dehydrogenase / fumarate reductase, iron-sulfur subunit [EC:1.3.5.1 1.3.5.4]	sdhB, frdB	succinate dehydrogenase iron-sulfur subunit [EC:1.3.5.1]	ec:1.3.5.1	K00240	NA	NA	1	1	1	1	1	1	2	0	1	1	1	1	1	1	1	0	1	1	1	1	1	1	0	1	0	1	1	1	1	1	1	1	1	1	1	1	1
M00173	Reductive citrate cycle (Arnon-Buchanan cycle)	map01110	Biosynthesis of secondary metabolites	Central metabolism	TCA cycle	sdhB, frdB; succinate dehydrogenase / fumarate reductase, iron-sulfur subunit [EC:1.3.5.1 1.3.5.4]	sdhB, frdB	succinate dehydrogenase iron-sulfur subunit [EC:1.3.5.1]	ec:1.3.5.1	K00240	NA	NA	1	1	1	1	1	1	2	0	1	1	1	1	1	1	1	0	1	1	1	1	1	1	0	1	0	1	1	1	1	1	1	1	1	1	1	1	1
M00173	Reductive citrate cycle (Arnon-Buchanan cycle)	map01110	Biosynthesis of secondary metabolites	Oxidative phosphorylation	Succinate dehydrogenase (ubiquinone)	sdhB, frdB; succinate dehydrogenase / fumarate reductase, iron-sulfur subunit [EC:1.3.5.1 1.3.5.4]	sdhB, frdB	succinate dehydrogenase iron-sulfur subunit [EC:1.3.5.1]	ec:1.3.5.1	K00240	NA	NA	1	1	1	1	1	1	2	0	1	1	1	1	1	1	1	0	1	1	1	1	1	1	0	1	0	1	1	1	1	1	1	1	1	1	1	1	1
M00374	Dicarboxylate-hydroxybutyrate cycle	map01110	Biosynthesis of secondary metabolites	Carbon fixation	Reductive citrate cycle	sdhB, frdB; succinate dehydrogenase / fumarate reductase, iron-sulfur subunit [EC:1.3.5.1 1.3.5.4]	sdhB, frdB	succinate dehydrogenase iron-sulfur subunit [EC:1.3.5.1]	ec:1.3.5.1	K00240	NA	NA	1	1	1	1	1	1	2	0	1	1	1	1	1	1	1	0	1	1	1	1	1	1	0	1	0	1	1	1	1	1	1	1	1	1	1	1	1
M00374	Dicarboxylate-hydroxybutyrate cycle	map01110	Biosynthesis of secondary metabolites	Carbon fixation	3-hydroxypropionate bicycle	sdhB, frdB; succinate dehydrogenase / fumarate reductase, iron-sulfur subunit [EC:1.3.5.1 1.3.5.4]	sdhB, frdB	succinate dehydrogenase iron-sulfur subunit [EC:1.3.5.1]	ec:1.3.5.1	K00240	NA	NA	1	1	1	1	1	1	2	0	1	1	1	1	1	1	1	0	1	1	1	1	1	1	0	1	0	1	1	1	1	1	1	1	1	1	1	1	1
M00374	Dicarboxylate-hydroxybutyrate cycle	map01110	Biosynthesis of secondary metabolites	Carbon fixation	Dicarboxylate-hydroxybutyrate cycle	sdhB, frdB; succinate dehydrogenase / fumarate reductase, iron-sulfur subunit [EC:1.3.5.1 1.3.5.4]	sdhB, frdB	succinate dehydrogenase iron-sulfur subunit [EC:1.3.5.1]	ec:1.3.5.1	K00240	NA	NA	1	1	1	1	1	1	2	0	1	1	1	1	1	1	1	0	1	1	1	1	1	1	0	1	0	1	1	1	1	1	1	1	1	1	1	1	1
M00374	Dicarboxylate-hydroxybutyrate cycle	map01110	Biosynthesis of secondary metabolites	Central metabolism	TCA cycle	sdhB, frdB; succinate dehydrogenase / fumarate reductase, iron-sulfur subunit [EC:1.3.5.1 1.3.5.4]	sdhB, frdB	succinate dehydrogenase iron-sulfur subunit [EC:1.3.5.1]	ec:1.3.5.1	K00240	NA	NA	1	1	1	1	1	1	2	0	1	1	1	1	1	1	1	0	1	1	1	1	1	1	0	1	0	1	1	1	1	1	1	1	1	1	1	1	1
M00374	Dicarboxylate-hydroxybutyrate cycle	map01110	Biosynthesis of secondary metabolites	Oxidative phosphorylation	Succinate dehydrogenase (ubiquinone)	sdhB, frdB; succinate dehydrogenase / fumarate reductase, iron-sulfur subunit [EC:1.3.5.1 1.3.5.4]	sdhB, frdB	succinate dehydrogenase iron-sulfur subunit [EC:1.3.5.1]	ec:1.3.5.1	K00240	NA	NA	1	1	1	1	1	1	2	0	1	1	1	1	1	1	1	0	1	1	1	1	1	1	0	1	0	1	1	1	1	1	1	1	1	1	1	1	1
M00376	3-Hydroxypropionate bi-cycle	map01110	Biosynthesis of secondary metabolites	Carbon fixation	Reductive citrate cycle	sdhB, frdB; succinate dehydrogenase / fumarate reductase, iron-sulfur subunit [EC:1.3.5.1 1.3.5.4]	sdhB, frdB	succinate dehydrogenase iron-sulfur subunit [EC:1.3.5.1]	ec:1.3.5.1	K00240	NA	NA	1	1	1	1	1	1	2	0	1	1	1	1	1	1	1	0	1	1	1	1	1	1	0	1	0	1	1	1	1	1	1	1	1	1	1	1	1
M00376	3-Hydroxypropionate bi-cycle	map01110	Biosynthesis of secondary metabolites	Carbon fixation	3-hydroxypropionate bicycle	sdhB, frdB; succinate dehydrogenase / fumarate reductase, iron-sulfur subunit [EC:1.3.5.1 1.3.5.4]	sdhB, frdB	succinate dehydrogenase iron-sulfur subunit [EC:1.3.5.1]	ec:1.3.5.1	K00240	NA	NA	1	1	1	1	1	1	2	0	1	1	1	1	1	1	1	0	1	1	1	1	1	1	0	1	0	1	1	1	1	1	1	1	1	1	1	1	1
M00376	3-Hydroxypropionate bi-cycle	map01110	Biosynthesis of secondary metabolites	Carbon fixation	Dicarboxylate-hydroxybutyrate cycle	sdhB, frdB; succinate dehydrogenase / fumarate reductase, iron-sulfur subunit [EC:1.3.5.1 1.3.5.4]	sdhB, frdB	succinate dehydrogenase iron-sulfur subunit [EC:1.3.5.1]	ec:1.3.5.1	K00240	NA	NA	1	1	1	1	1	1	2	0	1	1	1	1	1	1	1	0	1	1	1	1	1	1	0	1	0	1	1	1	1	1	1	1	1	1	1	1	1
M00376	3-Hydroxypropionate bi-cycle	map01110	Biosynthesis of secondary metabolites	Central metabolism	TCA cycle	sdhB, frdB; succinate dehydrogenase / fumarate reductase, iron-sulfur subunit [EC:1.3.5.1 1.3.5.4]	sdhB, frdB	succinate dehydrogenase iron-sulfur subunit [EC:1.3.5.1]	ec:1.3.5.1	K00240	NA	NA	1	1	1	1	1	1	2	0	1	1	1	1	1	1	1	0	1	1	1	1	1	1	0	1	0	1	1	1	1	1	1	1	1	1	1	1	1
M00376	3-Hydroxypropionate bi-cycle	map01110	Biosynthesis of secondary metabolites	Oxidative phosphorylation	Succinate dehydrogenase (ubiquinone)	sdhB, frdB; succinate dehydrogenase / fumarate reductase, iron-sulfur subunit [EC:1.3.5.1 1.3.5.4]	sdhB, frdB	succinate dehydrogenase iron-sulfur subunit [EC:1.3.5.1]	ec:1.3.5.1	K00240	NA	NA	1	1	1	1	1	1	2	0	1	1	1	1	1	1	1	0	1	1	1	1	1	1	0	1	0	1	1	1	1	1	1	1	1	1	1	1	1
M00982	Methylcitrate cycle	map01110	Biosynthesis of secondary metabolites	Carbon fixation	Reductive citrate cycle	sdhB, frdB; succinate dehydrogenase / fumarate reductase, iron-sulfur subunit [EC:1.3.5.1 1.3.5.4]	sdhB, frdB	succinate dehydrogenase iron-sulfur subunit [EC:1.3.5.1]	ec:1.3.5.1	K00240	NA	NA	1	1	1	1	1	1	2	0	1	1	1	1	1	1	1	0	1	1	1	1	1	1	0	1	0	1	1	1	1	1	1	1	1	1	1	1	1
M00982	Methylcitrate cycle	map01110	Biosynthesis of secondary metabolites	Carbon fixation	3-hydroxypropionate bicycle	sdhB, frdB; succinate dehydrogenase / fumarate reductase, iron-sulfur subunit [EC:1.3.5.1 1.3.5.4]	sdhB, frdB	succinate dehydrogenase iron-sulfur subunit [EC:1.3.5.1]	ec:1.3.5.1	K00240	NA	NA	1	1	1	1	1	1	2	0	1	1	1	1	1	1	1	0	1	1	1	1	1	1	0	1	0	1	1	1	1	1	1	1	1	1	1	1	1
M00982	Methylcitrate cycle	map01110	Biosynthesis of secondary metabolites	Carbon fixation	Dicarboxylate-hydroxybutyrate cycle	sdhB, frdB; succinate dehydrogenase / fumarate reductase, iron-sulfur subunit [EC:1.3.5.1 1.3.5.4]	sdhB, frdB	succinate dehydrogenase iron-sulfur subunit [EC:1.3.5.1]	ec:1.3.5.1	K00240	NA	NA	1	1	1	1	1	1	2	0	1	1	1	1	1	1	1	0	1	1	1	1	1	1	0	1	0	1	1	1	1	1	1	1	1	1	1	1	1
M00982	Methylcitrate cycle	map01110	Biosynthesis of secondary metabolites	Central metabolism	TCA cycle	sdhB, frdB; succinate dehydrogenase / fumarate reductase, iron-sulfur subunit [EC:1.3.5.1 1.3.5.4]	sdhB, frdB	succinate dehydrogenase iron-sulfur subunit [EC:1.3.5.1]	ec:1.3.5.1	K00240	NA	NA	1	1	1	1	1	1	2	0	1	1	1	1	1	1	1	0	1	1	1	1	1	1	0	1	0	1	1	1	1	1	1	1	1	1	1	1	1
M00982	Methylcitrate cycle	map01110	Biosynthesis of secondary metabolites	Oxidative phosphorylation	Succinate dehydrogenase (ubiquinone)	sdhB, frdB; succinate dehydrogenase / fumarate reductase, iron-sulfur subunit [EC:1.3.5.1 1.3.5.4]	sdhB, frdB	succinate dehydrogenase iron-sulfur subunit [EC:1.3.5.1]	ec:1.3.5.1	K00240	NA	NA	1	1	1	1	1	1	2	0	1	1	1	1	1	1	1	0	1	1	1	1	1	1	0	1	0	1	1	1	1	1	1	1	1	1	1	1	1
M00009	Citrate cycle (TCA cycle, Krebs cycle)	map01120	Microbial metabolism in diverse environments	Carbon fixation	Reductive citrate cycle	sdhB, frdB; succinate dehydrogenase / fumarate reductase, iron-sulfur subunit [EC:1.3.5.1 1.3.5.4]	sdhB, frdB	succinate dehydrogenase iron-sulfur subunit [EC:1.3.5.1]	ec:1.3.5.1	K00240	NA	NA	1	1	1	1	1	1	2	0	1	1	1	1	1	1	1	0	1	1	1	1	1	1	0	1	0	1	1	1	1	1	1	1	1	1	1	1	1
M00009	Citrate cycle (TCA cycle, Krebs cycle)	map01120	Microbial metabolism in diverse environments	Carbon fixation	3-hydroxypropionate bicycle	sdhB, frdB; succinate dehydrogenase / fumarate reductase, iron-sulfur subunit [EC:1.3.5.1 1.3.5.4]	sdhB, frdB	succinate dehydrogenase iron-sulfur subunit [EC:1.3.5.1]	ec:1.3.5.1	K00240	NA	NA	1	1	1	1	1	1	2	0	1	1	1	1	1	1	1	0	1	1	1	1	1	1	0	1	0	1	1	1	1	1	1	1	1	1	1	1	1
M00009	Citrate cycle (TCA cycle, Krebs cycle)	map01120	Microbial metabolism in diverse environments	Carbon fixation	Dicarboxylate-hydroxybutyrate cycle	sdhB, frdB; succinate dehydrogenase / fumarate reductase, iron-sulfur subunit [EC:1.3.5.1 1.3.5.4]	sdhB, frdB	succinate dehydrogenase iron-sulfur subunit [EC:1.3.5.1]	ec:1.3.5.1	K00240	NA	NA	1	1	1	1	1	1	2	0	1	1	1	1	1	1	1	0	1	1	1	1	1	1	0	1	0	1	1	1	1	1	1	1	1	1	1	1	1
M00009	Citrate cycle (TCA cycle, Krebs cycle)	map01120	Microbial metabolism in diverse environments	Central metabolism	TCA cycle	sdhB, frdB; succinate dehydrogenase / fumarate reductase, iron-sulfur subunit [EC:1.3.5.1 1.3.5.4]	sdhB, frdB	succinate dehydrogenase iron-sulfur subunit [EC:1.3.5.1]	ec:1.3.5.1	K00240	NA	NA	1	1	1	1	1	1	2	0	1	1	1	1	1	1	1	0	1	1	1	1	1	1	0	1	0	1	1	1	1	1	1	1	1	1	1	1	1
M00009	Citrate cycle (TCA cycle, Krebs cycle)	map01120	Microbial metabolism in diverse environments	Oxidative phosphorylation	Succinate dehydrogenase (ubiquinone)	sdhB, frdB; succinate dehydrogenase / fumarate reductase, iron-sulfur subunit [EC:1.3.5.1 1.3.5.4]	sdhB, frdB	succinate dehydrogenase iron-sulfur subunit [EC:1.3.5.1]	ec:1.3.5.1	K00240	NA	NA	1	1	1	1	1	1	2	0	1	1	1	1	1	1	1	0	1	1	1	1	1	1	0	1	0	1	1	1	1	1	1	1	1	1	1	1	1
M00011	Citrate cycle, second carbon oxidation, 2-oxoglutarate => oxaloacetate	map01120	Microbial metabolism in diverse environments	Carbon fixation	Reductive citrate cycle	sdhB, frdB; succinate dehydrogenase / fumarate reductase, iron-sulfur subunit [EC:1.3.5.1 1.3.5.4]	sdhB, frdB	succinate dehydrogenase iron-sulfur subunit [EC:1.3.5.1]	ec:1.3.5.1	K00240	NA	NA	1	1	1	1	1	1	2	0	1	1	1	1	1	1	1	0	1	1	1	1	1	1	0	1	0	1	1	1	1	1	1	1	1	1	1	1	1
M00011	Citrate cycle, second carbon oxidation, 2-oxoglutarate => oxaloacetate	map01120	Microbial metabolism in diverse environments	Carbon fixation	3-hydroxypropionate bicycle	sdhB, frdB; succinate dehydrogenase / fumarate reductase, iron-sulfur subunit [EC:1.3.5.1 1.3.5.4]	sdhB, frdB	succinate dehydrogenase iron-sulfur subunit [EC:1.3.5.1]	ec:1.3.5.1	K00240	NA	NA	1	1	1	1	1	1	2	0	1	1	1	1	1	1	1	0	1	1	1	1	1	1	0	1	0	1	1	1	1	1	1	1	1	1	1	1	1
M00011	Citrate cycle, second carbon oxidation, 2-oxoglutarate => oxaloacetate	map01120	Microbial metabolism in diverse environments	Carbon fixation	Dicarboxylate-hydroxybutyrate cycle	sdhB, frdB; succinate dehydrogenase / fumarate reductase, iron-sulfur subunit [EC:1.3.5.1 1.3.5.4]	sdhB, frdB	succinate dehydrogenase iron-sulfur subunit [EC:1.3.5.1]	ec:1.3.5.1	K00240	NA	NA	1	1	1	1	1	1	2	0	1	1	1	1	1	1	1	0	1	1	1	1	1	1	0	1	0	1	1	1	1	1	1	1	1	1	1	1	1
M00011	Citrate cycle, second carbon oxidation, 2-oxoglutarate => oxaloacetate	map01120	Microbial metabolism in diverse environments	Central metabolism	TCA cycle	sdhB, frdB; succinate dehydrogenase / fumarate reductase, iron-sulfur subunit [EC:1.3.5.1 1.3.5.4]	sdhB, frdB	succinate dehydrogenase iron-sulfur subunit [EC:1.3.5.1]	ec:1.3.5.1	K00240	NA	NA	1	1	1	1	1	1	2	0	1	1	1	1	1	1	1	0	1	1	1	1	1	1	0	1	0	1	1	1	1	1	1	1	1	1	1	1	1
M00011	Citrate cycle, second carbon oxidation, 2-oxoglutarate => oxaloacetate	map01120	Microbial metabolism in diverse environments	Oxidative phosphorylation	Succinate dehydrogenase (ubiquinone)	sdhB, frdB; succinate dehydrogenase / fumarate reductase, iron-sulfur subunit [EC:1.3.5.1 1.3.5.4]	sdhB, frdB	succinate dehydrogenase iron-sulfur subunit [EC:1.3.5.1]	ec:1.3.5.1	K00240	NA	NA	1	1	1	1	1	1	2	0	1	1	1	1	1	1	1	0	1	1	1	1	1	1	0	1	0	1	1	1	1	1	1	1	1	1	1	1	1
M00149	Succinate dehydrogenase, prokaryotes	map01120	Microbial metabolism in diverse environments	Carbon fixation	Reductive citrate cycle	sdhB, frdB; succinate dehydrogenase / fumarate reductase, iron-sulfur subunit [EC:1.3.5.1 1.3.5.4]	sdhB, frdB	succinate dehydrogenase iron-sulfur subunit [EC:1.3.5.1]	ec:1.3.5.1	K00240	NA	NA	1	1	1	1	1	1	2	0	1	1	1	1	1	1	1	0	1	1	1	1	1	1	0	1	0	1	1	1	1	1	1	1	1	1	1	1	1
M00149	Succinate dehydrogenase, prokaryotes	map01120	Microbial metabolism in diverse environments	Carbon fixation	3-hydroxypropionate bicycle	sdhB, frdB; succinate dehydrogenase / fumarate reductase, iron-sulfur subunit [EC:1.3.5.1 1.3.5.4]	sdhB, frdB	succinate dehydrogenase iron-sulfur subunit [EC:1.3.5.1]	ec:1.3.5.1	K00240	NA	NA	1	1	1	1	1	1	2	0	1	1	1	1	1	1	1	0	1	1	1	1	1	1	0	1	0	1	1	1	1	1	1	1	1	1	1	1	1
M00149	Succinate dehydrogenase, prokaryotes	map01120	Microbial metabolism in diverse environments	Carbon fixation	Dicarboxylate-hydroxybutyrate cycle	sdhB, frdB; succinate dehydrogenase / fumarate reductase, iron-sulfur subunit [EC:1.3.5.1 1.3.5.4]	sdhB, frdB	succinate dehydrogenase iron-sulfur subunit [EC:1.3.5.1]	ec:1.3.5.1	K00240	NA	NA	1	1	1	1	1	1	2	0	1	1	1	1	1	1	1	0	1	1	1	1	1	1	0	1	0	1	1	1	1	1	1	1	1	1	1	1	1
M00149	Succinate dehydrogenase, prokaryotes	map01120	Microbial metabolism in diverse environments	Central metabolism	TCA cycle	sdhB, frdB; succinate dehydrogenase / fumarate reductase, iron-sulfur subunit [EC:1.3.5.1 1.3.5.4]	sdhB, frdB	succinate dehydrogenase iron-sulfur subunit [EC:1.3.5.1]	ec:1.3.5.1	K00240	NA	NA	1	1	1	1	1	1	2	0	1	1	1	1	1	1	1	0	1	1	1	1	1	1	0	1	0	1	1	1	1	1	1	1	1	1	1	1	1
M00149	Succinate dehydrogenase, prokaryotes	map01120	Microbial metabolism in diverse environments	Oxidative phosphorylation	Succinate dehydrogenase (ubiquinone)	sdhB, frdB; succinate dehydrogenase / fumarate reductase, iron-sulfur subunit [EC:1.3.5.1 1.3.5.4]	sdhB, frdB	succinate dehydrogenase iron-sulfur subunit [EC:1.3.5.1]	ec:1.3.5.1	K00240	NA	NA	1	1	1	1	1	1	2	0	1	1	1	1	1	1	1	0	1	1	1	1	1	1	0	1	0	1	1	1	1	1	1	1	1	1	1	1	1
M00173	Reductive citrate cycle (Arnon-Buchanan cycle)	map01120	Microbial metabolism in diverse environments	Carbon fixation	Reductive citrate cycle	sdhB, frdB; succinate dehydrogenase / fumarate reductase, iron-sulfur subunit [EC:1.3.5.1 1.3.5.4]	sdhB, frdB	succinate dehydrogenase iron-sulfur subunit [EC:1.3.5.1]	ec:1.3.5.1	K00240	NA	NA	1	1	1	1	1	1	2	0	1	1	1	1	1	1	1	0	1	1	1	1	1	1	0	1	0	1	1	1	1	1	1	1	1	1	1	1	1
M00173	Reductive citrate cycle (Arnon-Buchanan cycle)	map01120	Microbial metabolism in diverse environments	Carbon fixation	3-hydroxypropionate bicycle	sdhB, frdB; succinate dehydrogenase / fumarate reductase, iron-sulfur subunit [EC:1.3.5.1 1.3.5.4]	sdhB, frdB	succinate dehydrogenase iron-sulfur subunit [EC:1.3.5.1]	ec:1.3.5.1	K00240	NA	NA	1	1	1	1	1	1	2	0	1	1	1	1	1	1	1	0	1	1	1	1	1	1	0	1	0	1	1	1	1	1	1	1	1	1	1	1	1
M00173	Reductive citrate cycle (Arnon-Buchanan cycle)	map01120	Microbial metabolism in diverse environments	Carbon fixation	Dicarboxylate-hydroxybutyrate cycle	sdhB, frdB; succinate dehydrogenase / fumarate reductase, iron-sulfur subunit [EC:1.3.5.1 1.3.5.4]	sdhB, frdB	succinate dehydrogenase iron-sulfur subunit [EC:1.3.5.1]	ec:1.3.5.1	K00240	NA	NA	1	1	1	1	1	1	2	0	1	1	1	1	1	1	1	0	1	1	1	1	1	1	0	1	0	1	1	1	1	1	1	1	1	1	1	1	1
M00173	Reductive citrate cycle (Arnon-Buchanan cycle)	map01120	Microbial metabolism in diverse environments	Central metabolism	TCA cycle	sdhB, frdB; succinate dehydrogenase / fumarate reductase, iron-sulfur subunit [EC:1.3.5.1 1.3.5.4]	sdhB, frdB	succinate dehydrogenase iron-sulfur subunit [EC:1.3.5.1]	ec:1.3.5.1	K00240	NA	NA	1	1	1	1	1	1	2	0	1	1	1	1	1	1	1	0	1	1	1	1	1	1	0	1	0	1	1	1	1	1	1	1	1	1	1	1	1
M00173	Reductive citrate cycle (Arnon-Buchanan cycle)	map01120	Microbial metabolism in diverse environments	Oxidative phosphorylation	Succinate dehydrogenase (ubiquinone)	sdhB, frdB; succinate dehydrogenase / fumarate reductase, iron-sulfur subunit [EC:1.3.5.1 1.3.5.4]	sdhB, frdB	succinate dehydrogenase iron-sulfur subunit [EC:1.3.5.1]	ec:1.3.5.1	K00240	NA	NA	1	1	1	1	1	1	2	0	1	1	1	1	1	1	1	0	1	1	1	1	1	1	0	1	0	1	1	1	1	1	1	1	1	1	1	1	1
M00374	Dicarboxylate-hydroxybutyrate cycle	map01120	Microbial metabolism in diverse environments	Carbon fixation	Reductive citrate cycle	sdhB, frdB; succinate dehydrogenase / fumarate reductase, iron-sulfur subunit [EC:1.3.5.1 1.3.5.4]	sdhB, frdB	succinate dehydrogenase iron-sulfur subunit [EC:1.3.5.1]	ec:1.3.5.1	K00240	NA	NA	1	1	1	1	1	1	2	0	1	1	1	1	1	1	1	0	1	1	1	1	1	1	0	1	0	1	1	1	1	1	1	1	1	1	1	1	1
M00374	Dicarboxylate-hydroxybutyrate cycle	map01120	Microbial metabolism in diverse environments	Carbon fixation	3-hydroxypropionate bicycle	sdhB, frdB; succinate dehydrogenase / fumarate reductase, iron-sulfur subunit [EC:1.3.5.1 1.3.5.4]	sdhB, frdB	succinate dehydrogenase iron-sulfur subunit [EC:1.3.5.1]	ec:1.3.5.1	K00240	NA	NA	1	1	1	1	1	1	2	0	1	1	1	1	1	1	1	0	1	1	1	1	1	1	0	1	0	1	1	1	1	1	1	1	1	1	1	1	1
M00374	Dicarboxylate-hydroxybutyrate cycle	map01120	Microbial metabolism in diverse environments	Carbon fixation	Dicarboxylate-hydroxybutyrate cycle	sdhB, frdB; succinate dehydrogenase / fumarate reductase, iron-sulfur subunit [EC:1.3.5.1 1.3.5.4]	sdhB, frdB	succinate dehydrogenase iron-sulfur subunit [EC:1.3.5.1]	ec:1.3.5.1	K00240	NA	NA	1	1	1	1	1	1	2	0	1	1	1	1	1	1	1	0	1	1	1	1	1	1	0	1	0	1	1	1	1	1	1	1	1	1	1	1	1
M00374	Dicarboxylate-hydroxybutyrate cycle	map01120	Microbial metabolism in diverse environments	Central metabolism	TCA cycle	sdhB, frdB; succinate dehydrogenase / fumarate reductase, iron-sulfur subunit [EC:1.3.5.1 1.3.5.4]	sdhB, frdB	succinate dehydrogenase iron-sulfur subunit [EC:1.3.5.1]	ec:1.3.5.1	K00240	NA	NA	1	1	1	1	1	1	2	0	1	1	1	1	1	1	1	0	1	1	1	1	1	1	0	1	0	1	1	1	1	1	1	1	1	1	1	1	1
M00374	Dicarboxylate-hydroxybutyrate cycle	map01120	Microbial metabolism in diverse environments	Oxidative phosphorylation	Succinate dehydrogenase (ubiquinone)	sdhB, frdB; succinate dehydrogenase / fumarate reductase, iron-sulfur subunit [EC:1.3.5.1 1.3.5.4]	sdhB, frdB	succinate dehydrogenase iron-sulfur subunit [EC:1.3.5.1]	ec:1.3.5.1	K00240	NA	NA	1	1	1	1	1	1	2	0	1	1	1	1	1	1	1	0	1	1	1	1	1	1	0	1	0	1	1	1	1	1	1	1	1	1	1	1	1
M00376	3-Hydroxypropionate bi-cycle	map01120	Microbial metabolism in diverse environments	Carbon fixation	Reductive citrate cycle	sdhB, frdB; succinate dehydrogenase / fumarate reductase, iron-sulfur subunit [EC:1.3.5.1 1.3.5.4]	sdhB, frdB	succinate dehydrogenase iron-sulfur subunit [EC:1.3.5.1]	ec:1.3.5.1	K00240	NA	NA	1	1	1	1	1	1	2	0	1	1	1	1	1	1	1	0	1	1	1	1	1	1	0	1	0	1	1	1	1	1	1	1	1	1	1	1	1
M00376	3-Hydroxypropionate bi-cycle	map01120	Microbial metabolism in diverse environments	Carbon fixation	3-hydroxypropionate bicycle	sdhB, frdB; succinate dehydrogenase / fumarate reductase, iron-sulfur subunit [EC:1.3.5.1 1.3.5.4]	sdhB, frdB	succinate dehydrogenase iron-sulfur subunit [EC:1.3.5.1]	ec:1.3.5.1	K00240	NA	NA	1	1	1	1	1	1	2	0	1	1	1	1	1	1	1	0	1	1	1	1	1	1	0	1	0	1	1	1	1	1	1	1	1	1	1	1	1
M00376	3-Hydroxypropionate bi-cycle	map01120	Microbial metabolism in diverse environments	Carbon fixation	Dicarboxylate-hydroxybutyrate cycle	sdhB, frdB; succinate dehydrogenase / fumarate reductase, iron-sulfur subunit [EC:1.3.5.1 1.3.5.4]	sdhB, frdB	succinate dehydrogenase iron-sulfur subunit [EC:1.3.5.1]	ec:1.3.5.1	K00240	NA	NA	1	1	1	1	1	1	2	0	1	1	1	1	1	1	1	0	1	1	1	1	1	1	0	1	0	1	1	1	1	1	1	1	1	1	1	1	1
M00376	3-Hydroxypropionate bi-cycle	map01120	Microbial metabolism in diverse environments	Central metabolism	TCA cycle	sdhB, frdB; succinate dehydrogenase / fumarate reductase, iron-sulfur subunit [EC:1.3.5.1 1.3.5.4]	sdhB, frdB	succinate dehydrogenase iron-sulfur subunit [EC:1.3.5.1]	ec:1.3.5.1	K00240	NA	NA	1	1	1	1	1	1	2	0	1	1	1	1	1	1	1	0	1	1	1	1	1	1	0	1	0	1	1	1	1	1	1	1	1	1	1	1	1
M00376	3-Hydroxypropionate bi-cycle	map01120	Microbial metabolism in diverse environments	Oxidative phosphorylation	Succinate dehydrogenase (ubiquinone)	sdhB, frdB; succinate dehydrogenase / fumarate reductase, iron-sulfur subunit [EC:1.3.5.1 1.3.5.4]	sdhB, frdB	succinate dehydrogenase iron-sulfur subunit [EC:1.3.5.1]	ec:1.3.5.1	K00240	NA	NA	1	1	1	1	1	1	2	0	1	1	1	1	1	1	1	0	1	1	1	1	1	1	0	1	0	1	1	1	1	1	1	1	1	1	1	1	1
M00982	Methylcitrate cycle	map01120	Microbial metabolism in diverse environments	Carbon fixation	Reductive citrate cycle	sdhB, frdB; succinate dehydrogenase / fumarate reductase, iron-sulfur subunit [EC:1.3.5.1 1.3.5.4]	sdhB, frdB	succinate dehydrogenase iron-sulfur subunit [EC:1.3.5.1]	ec:1.3.5.1	K00240	NA	NA	1	1	1	1	1	1	2	0	1	1	1	1	1	1	1	0	1	1	1	1	1	1	0	1	0	1	1	1	1	1	1	1	1	1	1	1	1
M00982	Methylcitrate cycle	map01120	Microbial metabolism in diverse environments	Carbon fixation	3-hydroxypropionate bicycle	sdhB, frdB; succinate dehydrogenase / fumarate reductase, iron-sulfur subunit [EC:1.3.5.1 1.3.5.4]	sdhB, frdB	succinate dehydrogenase iron-sulfur subunit [EC:1.3.5.1]	ec:1.3.5.1	K00240	NA	NA	1	1	1	1	1	1	2	0	1	1	1	1	1	1	1	0	1	1	1	1	1	1	0	1	0	1	1	1	1	1	1	1	1	1	1	1	1
M00982	Methylcitrate cycle	map01120	Microbial metabolism in diverse environments	Carbon fixation	Dicarboxylate-hydroxybutyrate cycle	sdhB, frdB; succinate dehydrogenase / fumarate reductase, iron-sulfur subunit [EC:1.3.5.1 1.3.5.4]	sdhB, frdB	succinate dehydrogenase iron-sulfur subunit [EC:1.3.5.1]	ec:1.3.5.1	K00240	NA	NA	1	1	1	1	1	1	2	0	1	1	1	1	1	1	1	0	1	1	1	1	1	1	0	1	0	1	1	1	1	1	1	1	1	1	1	1	1
M00982	Methylcitrate cycle	map01120	Microbial metabolism in diverse environments	Central metabolism	TCA cycle	sdhB, frdB; succinate dehydrogenase / fumarate reductase, iron-sulfur subunit [EC:1.3.5.1 1.3.5.4]	sdhB, frdB	succinate dehydrogenase iron-sulfur subunit [EC:1.3.5.1]	ec:1.3.5.1	K00240	NA	NA	1	1	1	1	1	1	2	0	1	1	1	1	1	1	1	0	1	1	1	1	1	1	0	1	0	1	1	1	1	1	1	1	1	1	1	1	1
M00982	Methylcitrate cycle	map01120	Microbial metabolism in diverse environments	Oxidative phosphorylation	Succinate dehydrogenase (ubiquinone)	sdhB, frdB; succinate dehydrogenase / fumarate reductase, iron-sulfur subunit [EC:1.3.5.1 1.3.5.4]	sdhB, frdB	succinate dehydrogenase iron-sulfur subunit [EC:1.3.5.1]	ec:1.3.5.1	K00240	NA	NA	1	1	1	1	1	1	2	0	1	1	1	1	1	1	1	0	1	1	1	1	1	1	0	1	0	1	1	1	1	1	1	1	1	1	1	1	1
M00009	Citrate cycle (TCA cycle, Krebs cycle)	map01200	Carbon metabolism	Carbon fixation	Reductive citrate cycle	sdhB, frdB; succinate dehydrogenase / fumarate reductase, iron-sulfur subunit [EC:1.3.5.1 1.3.5.4]	sdhB, frdB	succinate dehydrogenase iron-sulfur subunit [EC:1.3.5.1]	ec:1.3.5.1	K00240	NA	NA	1	1	1	1	1	1	2	0	1	1	1	1	1	1	1	0	1	1	1	1	1	1	0	1	0	1	1	1	1	1	1	1	1	1	1	1	1
M00009	Citrate cycle (TCA cycle, Krebs cycle)	map01200	Carbon metabolism	Carbon fixation	3-hydroxypropionate bicycle	sdhB, frdB; succinate dehydrogenase / fumarate reductase, iron-sulfur subunit [EC:1.3.5.1 1.3.5.4]	sdhB, frdB	succinate dehydrogenase iron-sulfur subunit [EC:1.3.5.1]	ec:1.3.5.1	K00240	NA	NA	1	1	1	1	1	1	2	0	1	1	1	1	1	1	1	0	1	1	1	1	1	1	0	1	0	1	1	1	1	1	1	1	1	1	1	1	1
M00009	Citrate cycle (TCA cycle, Krebs cycle)	map01200	Carbon metabolism	Carbon fixation	Dicarboxylate-hydroxybutyrate cycle	sdhB, frdB; succinate dehydrogenase / fumarate reductase, iron-sulfur subunit [EC:1.3.5.1 1.3.5.4]	sdhB, frdB	succinate dehydrogenase iron-sulfur subunit [EC:1.3.5.1]	ec:1.3.5.1	K00240	NA	NA	1	1	1	1	1	1	2	0	1	1	1	1	1	1	1	0	1	1	1	1	1	1	0	1	0	1	1	1	1	1	1	1	1	1	1	1	1
M00009	Citrate cycle (TCA cycle, Krebs cycle)	map01200	Carbon metabolism	Central metabolism	TCA cycle	sdhB, frdB; succinate dehydrogenase / fumarate reductase, iron-sulfur subunit [EC:1.3.5.1 1.3.5.4]	sdhB, frdB	succinate dehydrogenase iron-sulfur subunit [EC:1.3.5.1]	ec:1.3.5.1	K00240	NA	NA	1	1	1	1	1	1	2	0	1	1	1	1	1	1	1	0	1	1	1	1	1	1	0	1	0	1	1	1	1	1	1	1	1	1	1	1	1
M00009	Citrate cycle (TCA cycle, Krebs cycle)	map01200	Carbon metabolism	Oxidative phosphorylation	Succinate dehydrogenase (ubiquinone)	sdhB, frdB; succinate dehydrogenase / fumarate reductase, iron-sulfur subunit [EC:1.3.5.1 1.3.5.4]	sdhB, frdB	succinate dehydrogenase iron-sulfur subunit [EC:1.3.5.1]	ec:1.3.5.1	K00240	NA	NA	1	1	1	1	1	1	2	0	1	1	1	1	1	1	1	0	1	1	1	1	1	1	0	1	0	1	1	1	1	1	1	1	1	1	1	1	1
M00011	Citrate cycle, second carbon oxidation, 2-oxoglutarate => oxaloacetate	map01200	Carbon metabolism	Carbon fixation	Reductive citrate cycle	sdhB, frdB; succinate dehydrogenase / fumarate reductase, iron-sulfur subunit [EC:1.3.5.1 1.3.5.4]	sdhB, frdB	succinate dehydrogenase iron-sulfur subunit [EC:1.3.5.1]	ec:1.3.5.1	K00240	NA	NA	1	1	1	1	1	1	2	0	1	1	1	1	1	1	1	0	1	1	1	1	1	1	0	1	0	1	1	1	1	1	1	1	1	1	1	1	1
M00011	Citrate cycle, second carbon oxidation, 2-oxoglutarate => oxaloacetate	map01200	Carbon metabolism	Carbon fixation	3-hydroxypropionate bicycle	sdhB, frdB; succinate dehydrogenase / fumarate reductase, iron-sulfur subunit [EC:1.3.5.1 1.3.5.4]	sdhB, frdB	succinate dehydrogenase iron-sulfur subunit [EC:1.3.5.1]	ec:1.3.5.1	K00240	NA	NA	1	1	1	1	1	1	2	0	1	1	1	1	1	1	1	0	1	1	1	1	1	1	0	1	0	1	1	1	1	1	1	1	1	1	1	1	1
M00011	Citrate cycle, second carbon oxidation, 2-oxoglutarate => oxaloacetate	map01200	Carbon metabolism	Carbon fixation	Dicarboxylate-hydroxybutyrate cycle	sdhB, frdB; succinate dehydrogenase / fumarate reductase, iron-sulfur subunit [EC:1.3.5.1 1.3.5.4]	sdhB, frdB	succinate dehydrogenase iron-sulfur subunit [EC:1.3.5.1]	ec:1.3.5.1	K00240	NA	NA	1	1	1	1	1	1	2	0	1	1	1	1	1	1	1	0	1	1	1	1	1	1	0	1	0	1	1	1	1	1	1	1	1	1	1	1	1
M00011	Citrate cycle, second carbon oxidation, 2-oxoglutarate => oxaloacetate	map01200	Carbon metabolism	Central metabolism	TCA cycle	sdhB, frdB; succinate dehydrogenase / fumarate reductase, iron-sulfur subunit [EC:1.3.5.1 1.3.5.4]	sdhB, frdB	succinate dehydrogenase iron-sulfur subunit [EC:1.3.5.1]	ec:1.3.5.1	K00240	NA	NA	1	1	1	1	1	1	2	0	1	1	1	1	1	1	1	0	1	1	1	1	1	1	0	1	0	1	1	1	1	1	1	1	1	1	1	1	1
M00011	Citrate cycle, second carbon oxidation, 2-oxoglutarate => oxaloacetate	map01200	Carbon metabolism	Oxidative phosphorylation	Succinate dehydrogenase (ubiquinone)	sdhB, frdB; succinate dehydrogenase / fumarate reductase, iron-sulfur subunit [EC:1.3.5.1 1.3.5.4]	sdhB, frdB	succinate dehydrogenase iron-sulfur subunit [EC:1.3.5.1]	ec:1.3.5.1	K00240	NA	NA	1	1	1	1	1	1	2	0	1	1	1	1	1	1	1	0	1	1	1	1	1	1	0	1	0	1	1	1	1	1	1	1	1	1	1	1	1
M00149	Succinate dehydrogenase, prokaryotes	map01200	Carbon metabolism	Carbon fixation	Reductive citrate cycle	sdhB, frdB; succinate dehydrogenase / fumarate reductase, iron-sulfur subunit [EC:1.3.5.1 1.3.5.4]	sdhB, frdB	succinate dehydrogenase iron-sulfur subunit [EC:1.3.5.1]	ec:1.3.5.1	K00240	NA	NA	1	1	1	1	1	1	2	0	1	1	1	1	1	1	1	0	1	1	1	1	1	1	0	1	0	1	1	1	1	1	1	1	1	1	1	1	1
M00149	Succinate dehydrogenase, prokaryotes	map01200	Carbon metabolism	Carbon fixation	3-hydroxypropionate bicycle	sdhB, frdB; succinate dehydrogenase / fumarate reductase, iron-sulfur subunit [EC:1.3.5.1 1.3.5.4]	sdhB, frdB	succinate dehydrogenase iron-sulfur subunit [EC:1.3.5.1]	ec:1.3.5.1	K00240	NA	NA	1	1	1	1	1	1	2	0	1	1	1	1	1	1	1	0	1	1	1	1	1	1	0	1	0	1	1	1	1	1	1	1	1	1	1	1	1
M00149	Succinate dehydrogenase, prokaryotes	map01200	Carbon metabolism	Carbon fixation	Dicarboxylate-hydroxybutyrate cycle	sdhB, frdB; succinate dehydrogenase / fumarate reductase, iron-sulfur subunit [EC:1.3.5.1 1.3.5.4]	sdhB, frdB	succinate dehydrogenase iron-sulfur subunit [EC:1.3.5.1]	ec:1.3.5.1	K00240	NA	NA	1	1	1	1	1	1	2	0	1	1	1	1	1	1	1	0	1	1	1	1	1	1	0	1	0	1	1	1	1	1	1	1	1	1	1	1	1
M00149	Succinate dehydrogenase, prokaryotes	map01200	Carbon metabolism	Central metabolism	TCA cycle	sdhB, frdB; succinate dehydrogenase / fumarate reductase, iron-sulfur subunit [EC:1.3.5.1 1.3.5.4]	sdhB, frdB	succinate dehydrogenase iron-sulfur subunit [EC:1.3.5.1]	ec:1.3.5.1	K00240	NA	NA	1	1	1	1	1	1	2	0	1	1	1	1	1	1	1	0	1	1	1	1	1	1	0	1	0	1	1	1	1	1	1	1	1	1	1	1	1
M00149	Succinate dehydrogenase, prokaryotes	map01200	Carbon metabolism	Oxidative phosphorylation	Succinate dehydrogenase (ubiquinone)	sdhB, frdB; succinate dehydrogenase / fumarate reductase, iron-sulfur subunit [EC:1.3.5.1 1.3.5.4]	sdhB, frdB	succinate dehydrogenase iron-sulfur subunit [EC:1.3.5.1]	ec:1.3.5.1	K00240	NA	NA	1	1	1	1	1	1	2	0	1	1	1	1	1	1	1	0	1	1	1	1	1	1	0	1	0	1	1	1	1	1	1	1	1	1	1	1	1
M00173	Reductive citrate cycle (Arnon-Buchanan cycle)	map01200	Carbon metabolism	Carbon fixation	Reductive citrate cycle	sdhB, frdB; succinate dehydrogenase / fumarate reductase, iron-sulfur subunit [EC:1.3.5.1 1.3.5.4]	sdhB, frdB	succinate dehydrogenase iron-sulfur subunit [EC:1.3.5.1]	ec:1.3.5.1	K00240	NA	NA	1	1	1	1	1	1	2	0	1	1	1	1	1	1	1	0	1	1	1	1	1	1	0	1	0	1	1	1	1	1	1	1	1	1	1	1	1
M00173	Reductive citrate cycle (Arnon-Buchanan cycle)	map01200	Carbon metabolism	Carbon fixation	3-hydroxypropionate bicycle	sdhB, frdB; succinate dehydrogenase / fumarate reductase, iron-sulfur subunit [EC:1.3.5.1 1.3.5.4]	sdhB, frdB	succinate dehydrogenase iron-sulfur subunit [EC:1.3.5.1]	ec:1.3.5.1	K00240	NA	NA	1	1	1	1	1	1	2	0	1	1	1	1	1	1	1	0	1	1	1	1	1	1	0	1	0	1	1	1	1	1	1	1	1	1	1	1	1
M00173	Reductive citrate cycle (Arnon-Buchanan cycle)	map01200	Carbon metabolism	Carbon fixation	Dicarboxylate-hydroxybutyrate cycle	sdhB, frdB; succinate dehydrogenase / fumarate reductase, iron-sulfur subunit [EC:1.3.5.1 1.3.5.4]	sdhB, frdB	succinate dehydrogenase iron-sulfur subunit [EC:1.3.5.1]	ec:1.3.5.1	K00240	NA	NA	1	1	1	1	1	1	2	0	1	1	1	1	1	1	1	0	1	1	1	1	1	1	0	1	0	1	1	1	1	1	1	1	1	1	1	1	1
M00173	Reductive citrate cycle (Arnon-Buchanan cycle)	map01200	Carbon metabolism	Central metabolism	TCA cycle	sdhB, frdB; succinate dehydrogenase / fumarate reductase, iron-sulfur subunit [EC:1.3.5.1 1.3.5.4]	sdhB, frdB	succinate dehydrogenase iron-sulfur subunit [EC:1.3.5.1]	ec:1.3.5.1	K00240	NA	NA	1	1	1	1	1	1	2	0	1	1	1	1	1	1	1	0	1	1	1	1	1	1	0	1	0	1	1	1	1	1	1	1	1	1	1	1	1
M00173	Reductive citrate cycle (Arnon-Buchanan cycle)	map01200	Carbon metabolism	Oxidative phosphorylation	Succinate dehydrogenase (ubiquinone)	sdhB, frdB; succinate dehydrogenase / fumarate reductase, iron-sulfur subunit [EC:1.3.5.1 1.3.5.4]	sdhB, frdB	succinate dehydrogenase iron-sulfur subunit [EC:1.3.5.1]	ec:1.3.5.1	K00240	NA	NA	1	1	1	1	1	1	2	0	1	1	1	1	1	1	1	0	1	1	1	1	1	1	0	1	0	1	1	1	1	1	1	1	1	1	1	1	1
M00374	Dicarboxylate-hydroxybutyrate cycle	map01200	Carbon metabolism	Carbon fixation	Reductive citrate cycle	sdhB, frdB; succinate dehydrogenase / fumarate reductase, iron-sulfur subunit [EC:1.3.5.1 1.3.5.4]	sdhB, frdB	succinate dehydrogenase iron-sulfur subunit [EC:1.3.5.1]	ec:1.3.5.1	K00240	NA	NA	1	1	1	1	1	1	2	0	1	1	1	1	1	1	1	0	1	1	1	1	1	1	0	1	0	1	1	1	1	1	1	1	1	1	1	1	1
M00374	Dicarboxylate-hydroxybutyrate cycle	map01200	Carbon metabolism	Carbon fixation	3-hydroxypropionate bicycle	sdhB, frdB; succinate dehydrogenase / fumarate reductase, iron-sulfur subunit [EC:1.3.5.1 1.3.5.4]	sdhB, frdB	succinate dehydrogenase iron-sulfur subunit [EC:1.3.5.1]	ec:1.3.5.1	K00240	NA	NA	1	1	1	1	1	1	2	0	1	1	1	1	1	1	1	0	1	1	1	1	1	1	0	1	0	1	1	1	1	1	1	1	1	1	1	1	1
M00374	Dicarboxylate-hydroxybutyrate cycle	map01200	Carbon metabolism	Carbon fixation	Dicarboxylate-hydroxybutyrate cycle	sdhB, frdB; succinate dehydrogenase / fumarate reductase, iron-sulfur subunit [EC:1.3.5.1 1.3.5.4]	sdhB, frdB	succinate dehydrogenase iron-sulfur subunit [EC:1.3.5.1]	ec:1.3.5.1	K00240	NA	NA	1	1	1	1	1	1	2	0	1	1	1	1	1	1	1	0	1	1	1	1	1	1	0	1	0	1	1	1	1	1	1	1	1	1	1	1	1
M00374	Dicarboxylate-hydroxybutyrate cycle	map01200	Carbon metabolism	Central metabolism	TCA cycle	sdhB, frdB; succinate dehydrogenase / fumarate reductase, iron-sulfur subunit [EC:1.3.5.1 1.3.5.4]	sdhB, frdB	succinate dehydrogenase iron-sulfur subunit [EC:1.3.5.1]	ec:1.3.5.1	K00240	NA	NA	1	1	1	1	1	1	2	0	1	1	1	1	1	1	1	0	1	1	1	1	1	1	0	1	0	1	1	1	1	1	1	1	1	1	1	1	1
M00374	Dicarboxylate-hydroxybutyrate cycle	map01200	Carbon metabolism	Oxidative phosphorylation	Succinate dehydrogenase (ubiquinone)	sdhB, frdB; succinate dehydrogenase / fumarate reductase, iron-sulfur subunit [EC:1.3.5.1 1.3.5.4]	sdhB, frdB	succinate dehydrogenase iron-sulfur subunit [EC:1.3.5.1]	ec:1.3.5.1	K00240	NA	NA	1	1	1	1	1	1	2	0	1	1	1	1	1	1	1	0	1	1	1	1	1	1	0	1	0	1	1	1	1	1	1	1	1	1	1	1	1
M00376	3-Hydroxypropionate bi-cycle	map01200	Carbon metabolism	Carbon fixation	Reductive citrate cycle	sdhB, frdB; succinate dehydrogenase / fumarate reductase, iron-sulfur subunit [EC:1.3.5.1 1.3.5.4]	sdhB, frdB	succinate dehydrogenase iron-sulfur subunit [EC:1.3.5.1]	ec:1.3.5.1	K00240	NA	NA	1	1	1	1	1	1	2	0	1	1	1	1	1	1	1	0	1	1	1	1	1	1	0	1	0	1	1	1	1	1	1	1	1	1	1	1	1
M00376	3-Hydroxypropionate bi-cycle	map01200	Carbon metabolism	Carbon fixation	3-hydroxypropionate bicycle	sdhB, frdB; succinate dehydrogenase / fumarate reductase, iron-sulfur subunit [EC:1.3.5.1 1.3.5.4]	sdhB, frdB	succinate dehydrogenase iron-sulfur subunit [EC:1.3.5.1]	ec:1.3.5.1	K00240	NA	NA	1	1	1	1	1	1	2	0	1	1	1	1	1	1	1	0	1	1	1	1	1	1	0	1	0	1	1	1	1	1	1	1	1	1	1	1	1
M00376	3-Hydroxypropionate bi-cycle	map01200	Carbon metabolism	Carbon fixation	Dicarboxylate-hydroxybutyrate cycle	sdhB, frdB; succinate dehydrogenase / fumarate reductase, iron-sulfur subunit [EC:1.3.5.1 1.3.5.4]	sdhB, frdB	succinate dehydrogenase iron-sulfur subunit [EC:1.3.5.1]	ec:1.3.5.1	K00240	NA	NA	1	1	1	1	1	1	2	0	1	1	1	1	1	1	1	0	1	1	1	1	1	1	0	1	0	1	1	1	1	1	1	1	1	1	1	1	1
M00376	3-Hydroxypropionate bi-cycle	map01200	Carbon metabolism	Central metabolism	TCA cycle	sdhB, frdB; succinate dehydrogenase / fumarate reductase, iron-sulfur subunit [EC:1.3.5.1 1.3.5.4]	sdhB, frdB	succinate dehydrogenase iron-sulfur subunit [EC:1.3.5.1]	ec:1.3.5.1	K00240	NA	NA	1	1	1	1	1	1	2	0	1	1	1	1	1	1	1	0	1	1	1	1	1	1	0	1	0	1	1	1	1	1	1	1	1	1	1	1	1
M00376	3-Hydroxypropionate bi-cycle	map01200	Carbon metabolism	Oxidative phosphorylation	Succinate dehydrogenase (ubiquinone)	sdhB, frdB; succinate dehydrogenase / fumarate reductase, iron-sulfur subunit [EC:1.3.5.1 1.3.5.4]	sdhB, frdB	succinate dehydrogenase iron-sulfur subunit [EC:1.3.5.1]	ec:1.3.5.1	K00240	NA	NA	1	1	1	1	1	1	2	0	1	1	1	1	1	1	1	0	1	1	1	1	1	1	0	1	0	1	1	1	1	1	1	1	1	1	1	1	1
M00982	Methylcitrate cycle	map01200	Carbon metabolism	Carbon fixation	Reductive citrate cycle	sdhB, frdB; succinate dehydrogenase / fumarate reductase, iron-sulfur subunit [EC:1.3.5.1 1.3.5.4]	sdhB, frdB	succinate dehydrogenase iron-sulfur subunit [EC:1.3.5.1]	ec:1.3.5.1	K00240	NA	NA	1	1	1	1	1	1	2	0	1	1	1	1	1	1	1	0	1	1	1	1	1	1	0	1	0	1	1	1	1	1	1	1	1	1	1	1	1
M00982	Methylcitrate cycle	map01200	Carbon metabolism	Carbon fixation	3-hydroxypropionate bicycle	sdhB, frdB; succinate dehydrogenase / fumarate reductase, iron-sulfur subunit [EC:1.3.5.1 1.3.5.4]	sdhB, frdB	succinate dehydrogenase iron-sulfur subunit [EC:1.3.5.1]	ec:1.3.5.1	K00240	NA	NA	1	1	1	1	1	1	2	0	1	1	1	1	1	1	1	0	1	1	1	1	1	1	0	1	0	1	1	1	1	1	1	1	1	1	1	1	1
M00982	Methylcitrate cycle	map01200	Carbon metabolism	Carbon fixation	Dicarboxylate-hydroxybutyrate cycle	sdhB, frdB; succinate dehydrogenase / fumarate reductase, iron-sulfur subunit [EC:1.3.5.1 1.3.5.4]	sdhB, frdB	succinate dehydrogenase iron-sulfur subunit [EC:1.3.5.1]	ec:1.3.5.1	K00240	NA	NA	1	1	1	1	1	1	2	0	1	1	1	1	1	1	1	0	1	1	1	1	1	1	0	1	0	1	1	1	1	1	1	1	1	1	1	1	1
M00982	Methylcitrate cycle	map01200	Carbon metabolism	Central metabolism	TCA cycle	sdhB, frdB; succinate dehydrogenase / fumarate reductase, iron-sulfur subunit [EC:1.3.5.1 1.3.5.4]	sdhB, frdB	succinate dehydrogenase iron-sulfur subunit [EC:1.3.5.1]	ec:1.3.5.1	K00240	NA	NA	1	1	1	1	1	1	2	0	1	1	1	1	1	1	1	0	1	1	1	1	1	1	0	1	0	1	1	1	1	1	1	1	1	1	1	1	1
M00982	Methylcitrate cycle	map01200	Carbon metabolism	Oxidative phosphorylation	Succinate dehydrogenase (ubiquinone)	sdhB, frdB; succinate dehydrogenase / fumarate reductase, iron-sulfur subunit [EC:1.3.5.1 1.3.5.4]	sdhB, frdB	succinate dehydrogenase iron-sulfur subunit [EC:1.3.5.1]	ec:1.3.5.1	K00240	NA	NA	1	1	1	1	1	1	2	0	1	1	1	1	1	1	1	0	1	1	1	1	1	1	0	1	0	1	1	1	1	1	1	1	1	1	1	1	1
NA	NA	NA	NA	NA	NA	NA	rluA	tRNA pseudouridine32 synthase / 23S rRNA pseudouridine746 synthase [EC:5.4.99.28 5.4.99.29]	ec:5.4.99.28	K06177	NA	NA	1	1	0	1	1	1	1	1	2	1	0	1	1	1	1	1	1	0	1	1	1	1	1	1	1	1	0	1	0	1	1	1	0	1	1	0	1
NA	NA	NA	NA	NA	NA	NA	rluA	tRNA pseudouridine32 synthase / 23S rRNA pseudouridine746 synthase [EC:5.4.99.28 5.4.99.29]	ec:5.4.99.29	K06177	NA	NA	1	1	0	1	1	1	1	1	2	1	0	1	1	1	1	1	1	0	1	1	1	1	1	1	1	1	0	1	0	1	1	1	0	1	1	0	1
NA	NA	map03018	RNA degradation	NA	NA	NA	rhlE	ATP-dependent RNA helicase RhlE [EC:5.6.2.7]	ec:5.6.2.7	K11927	NA	NA	2	1	1	1	2	2	0	2	2	1	2	1	2	2	2	0	2	1	2	1	2	2	2	2	0	2	1	3	2	1	2	1	1	2	2	2	1
NA	NA	map03010	Ribosome	NA	NA	NA	RP-L24, MRPL24, rplX	large subunit ribosomal protein L24	NA	K02895	NA	NA	1	1	1	1	1	1	1	1	1	0	1	0	0	1	1	1	1	1	1	0	1	1	1	1	1	1	1	1	1	1	1	1	1	1	1	1	1
NA	NA	NA	NA	NA	NA	NA	SUPV3L1, SUV3	ATP-dependent RNA helicase SUPV3L1/SUV3 [EC:5.6.2.6]	ec:5.6.2.6	K17675	NA	NA	1	1	0	0	1	1	0	0	0	0	0	1	1	1	1	0	1	0	0	0	1	1	0	1	0	1	0	0	0	0	0	0	0	1	1	0	0
NA	NA	map03010	Ribosome	NA	NA	NA	RP-L5, MRPL5, rplE	large subunit ribosomal protein L5	NA	K02931	NA	NA	1	1	1	1	1	1	1	1	1	0	1	0	0	1	1	1	1	1	1	0	1	1	1	1	1	1	1	1	1	1	1	1	1	1	1	1	1
NA	NA	NA	NA	NA	NA	NA	fdxA	ferredoxin	NA	K05524	NA	NA	1	1	1	1	1	1	0	1	1	1	0	1	1	1	1	1	1	1	0	1	1	1	1	1	1	1	0	1	0	1	0	1	1	1	1	0	1
NA	NA	map00230	Purine metabolism	NA	NA	NA	gpt	xanthine phosphoribosyltransferase [EC:2.4.2.22]	ec:2.4.2.22	K00769	NA	NA	1	0	0	0	1	0	0	0	0	0	0	0	0	1	1	0	1	0	0	0	1	1	0	1	1	1	0	0	0	0	0	0	0	1	1	0	0
NA	NA	map01100	Metabolic pathways	NA	NA	NA	gpt	xanthine phosphoribosyltransferase [EC:2.4.2.22]	ec:2.4.2.22	K00769	NA	NA	1	0	0	0	1	0	0	0	0	0	0	0	0	1	1	0	1	0	0	0	1	1	0	1	1	1	0	0	0	0	0	0	0	1	1	0	0
NA	NA	map01110	Biosynthesis of secondary metabolites	NA	NA	NA	gpt	xanthine phosphoribosyltransferase [EC:2.4.2.22]	ec:2.4.2.22	K00769	NA	NA	1	0	0	0	1	0	0	0	0	0	0	0	0	1	1	0	1	0	0	0	1	1	0	1	1	1	0	0	0	0	0	0	0	1	1	0	0
NA	NA	map01232	Nucleotide metabolism	NA	NA	NA	gpt	xanthine phosphoribosyltransferase [EC:2.4.2.22]	ec:2.4.2.22	K00769	NA	NA	1	0	0	0	1	0	0	0	0	0	0	0	0	1	1	0	1	0	0	0	1	1	0	1	1	1	0	0	0	0	0	0	0	1	1	0	0
M00938	Pyrimidine deoxyribonucleotide biosynthesis, UDP => dTTP	map00240	Pyrimidine metabolism	NA	NA	NA	thyX, thy1	thymidylate synthase (FAD) [EC:2.1.1.148]	ec:2.1.1.148	K03465	NA	NA	2	1	0	0	1	0	0	0	0	0	0	0	0	0	1	0	2	0	0	0	0	0	0	1	0	1	0	0	0	0	0	0	0	0	0	0	0
M00938	Pyrimidine deoxyribonucleotide biosynthesis, UDP => dTTP	map00670	One carbon pool by folate	NA	NA	NA	thyX, thy1	thymidylate synthase (FAD) [EC:2.1.1.148]	ec:2.1.1.148	K03465	NA	NA	2	1	0	0	1	0	0	0	0	0	0	0	0	0	1	0	2	0	0	0	0	0	0	1	0	1	0	0	0	0	0	0	0	0	0	0	0
M00938	Pyrimidine deoxyribonucleotide biosynthesis, UDP => dTTP	map01100	Metabolic pathways	NA	NA	NA	thyX, thy1	thymidylate synthase (FAD) [EC:2.1.1.148]	ec:2.1.1.148	K03465	NA	NA	2	1	0	0	1	0	0	0	0	0	0	0	0	0	1	0	2	0	0	0	0	0	0	1	0	1	0	0	0	0	0	0	0	0	0	0	0
M00938	Pyrimidine deoxyribonucleotide biosynthesis, UDP => dTTP	map01232	Nucleotide metabolism	NA	NA	NA	thyX, thy1	thymidylate synthase (FAD) [EC:2.1.1.148]	ec:2.1.1.148	K03465	NA	NA	2	1	0	0	1	0	0	0	0	0	0	0	0	0	1	0	2	0	0	0	0	0	0	1	0	1	0	0	0	0	0	0	0	0	0	0	0
NA	NA	map02024	Quorum sensing	Secretion system	Sec-SRP	secY; preprotein translocase subunit SecY	secY	preprotein translocase subunit SecY	NA	K03076	NA	NA	1	1	1	1	1	1	1	1	1	0	0	1	1	1	1	2	1	1	1	0	1	1	1	1	0	1	1	1	1	1	0	1	1	1	1	1	1
NA	NA	map03060	Protein export	Secretion system	Sec-SRP	secY; preprotein translocase subunit SecY	secY	preprotein translocase subunit SecY	NA	K03076	NA	NA	1	1	1	1	1	1	1	1	1	0	0	1	1	1	1	2	1	1	1	0	1	1	1	1	0	1	1	1	1	1	0	1	1	1	1	1	1
NA	NA	map03070	Bacterial secretion system	Secretion system	Sec-SRP	secY; preprotein translocase subunit SecY	secY	preprotein translocase subunit SecY	NA	K03076	NA	NA	1	1	1	1	1	1	1	1	1	0	0	1	1	1	1	2	1	1	1	0	1	1	1	1	0	1	1	1	1	1	0	1	1	1	1	1	1
NA	NA	map00470	D-Amino acid metabolism	NA	NA	NA	ycjG, ykfB, dgcA	L-Ala-D/L-Glu epimerase / N-acetyl-D-glutamate racemase [EC:5.1.1.20 5.1.1.25]	ec:5.1.1.20	K19802	NA	NA	1	1	0	0	1	0	0	0	0	0	0	2	1	1	1	0	1	0	0	0	1	1	0	1	0	0	0	0	0	0	0	0	0	1	1	0	0
NA	NA	map00470	D-Amino acid metabolism	NA	NA	NA	ycjG, ykfB, dgcA	L-Ala-D/L-Glu epimerase / N-acetyl-D-glutamate racemase [EC:5.1.1.20 5.1.1.25]	ec:5.1.1.25	K19802	NA	NA	1	1	0	0	1	0	0	0	0	0	0	2	1	1	1	0	1	0	0	0	1	1	0	1	0	0	0	0	0	0	0	0	0	1	1	0	0
M00023	Tryptophan biosynthesis, chorismate => tryptophan	map00260	Glycine, serine and threonine metabolism	NA	NA	NA	trpA	tryptophan synthase alpha chain [EC:4.2.1.20]	ec:4.2.1.20	K01695	NA	NA	1	2	1	1	1	1	1	1	1	1	1	1	1	1	1	1	1	1	1	1	1	1	1	1	0	1	1	1	1	1	1	1	1	1	1	1	1
M00023	Tryptophan biosynthesis, chorismate => tryptophan	map00400	Phenylalanine, tyrosine and tryptophan biosynthesis	NA	NA	NA	trpA	tryptophan synthase alpha chain [EC:4.2.1.20]	ec:4.2.1.20	K01695	NA	NA	1	2	1	1	1	1	1	1	1	1	1	1	1	1	1	1	1	1	1	1	1	1	1	1	0	1	1	1	1	1	1	1	1	1	1	1	1
M00023	Tryptophan biosynthesis, chorismate => tryptophan	map01100	Metabolic pathways	NA	NA	NA	trpA	tryptophan synthase alpha chain [EC:4.2.1.20]	ec:4.2.1.20	K01695	NA	NA	1	2	1	1	1	1	1	1	1	1	1	1	1	1	1	1	1	1	1	1	1	1	1	1	0	1	1	1	1	1	1	1	1	1	1	1	1
M00023	Tryptophan biosynthesis, chorismate => tryptophan	map01110	Biosynthesis of secondary metabolites	NA	NA	NA	trpA	tryptophan synthase alpha chain [EC:4.2.1.20]	ec:4.2.1.20	K01695	NA	NA	1	2	1	1	1	1	1	1	1	1	1	1	1	1	1	1	1	1	1	1	1	1	1	1	0	1	1	1	1	1	1	1	1	1	1	1	1
M00023	Tryptophan biosynthesis, chorismate => tryptophan	map01230	Biosynthesis of amino acids	NA	NA	NA	trpA	tryptophan synthase alpha chain [EC:4.2.1.20]	ec:4.2.1.20	K01695	NA	NA	1	2	1	1	1	1	1	1	1	1	1	1	1	1	1	1	1	1	1	1	1	1	1	1	0	1	1	1	1	1	1	1	1	1	1	1	1
NA	NA	NA	NA	NA	NA	NA	K09921	uncharacterized protein	NA	K09921	NA	NA	1	1	1	1	1	0	1	2	1	1	0	0	0	1	1	1	1	1	0	1	1	1	2	1	0	1	0	2	0	1	1	1	1	1	1	0	1
M00026	Histidine biosynthesis, PRPP => histidine	map00340	Histidine metabolism	NA	NA	NA	hisB	imidazoleglycerol-phosphate dehydratase [EC:4.2.1.19]	ec:4.2.1.19	K01693	NA	NA	1	1	1	1	1	1	1	1	1	1	0	1	1	1	1	0	1	1	0	1	1	1	1	1	0	1	0	1	0	0	0	1	1	1	1	0	0
M00026	Histidine biosynthesis, PRPP => histidine	map01100	Metabolic pathways	NA	NA	NA	hisB	imidazoleglycerol-phosphate dehydratase [EC:4.2.1.19]	ec:4.2.1.19	K01693	NA	NA	1	1	1	1	1	1	1	1	1	1	0	1	1	1	1	0	1	1	0	1	1	1	1	1	0	1	0	1	0	0	0	1	1	1	1	0	0
M00026	Histidine biosynthesis, PRPP => histidine	map01110	Biosynthesis of secondary metabolites	NA	NA	NA	hisB	imidazoleglycerol-phosphate dehydratase [EC:4.2.1.19]	ec:4.2.1.19	K01693	NA	NA	1	1	1	1	1	1	1	1	1	1	0	1	1	1	1	0	1	1	0	1	1	1	1	1	0	1	0	1	0	0	0	1	1	1	1	0	0
M00026	Histidine biosynthesis, PRPP => histidine	map01230	Biosynthesis of amino acids	NA	NA	NA	hisB	imidazoleglycerol-phosphate dehydratase [EC:4.2.1.19]	ec:4.2.1.19	K01693	NA	NA	1	1	1	1	1	1	1	1	1	1	0	1	1	1	1	0	1	1	0	1	1	1	1	1	0	1	0	1	0	0	0	1	1	1	1	0	0
NA	NA	NA	NA	NA	NA	NA	tadA	tRNA(adenine34) deaminase [EC:3.5.4.33]	ec:3.5.4.33	K11991	NA	NA	1	1	1	1	1	1	1	1	1	1	1	1	1	1	1	1	1	1	1	1	1	1	1	1	0	1	1	1	1	1	1	1	1	1	1	1	1
NA	NA	NA	NA	NA	NA	NA	uup	ABC transport system ATP-binding/permease protein	NA	K15738	NA	NA	1	1	1	1	1	1	0	1	1	1	0	1	1	2	1	1	1	1	0	1	1	2	1	1	0	1	1	1	1	1	1	1	1	2	2	1	1
NA	NA	NA	NA	NA	NA	NA	mgtC	putative Mg2+ transporter-C (MgtC) family protein	NA	K07507	NA	NA	1	0	1	1	0	0	1	0	0	1	1	1	1	0	0	0	1	1	1	1	0	0	1	0	1	0	0	0	0	0	0	1	1	0	0	0	0
NA	NA	map00270	Cysteine and methionine metabolism	NA	NA	NA	metZ	O-succinylhomoserine sulfhydrylase [EC:2.5.1.-]	NA	K10764	NA	NA	1	1	1	1	1	1	1	1	1	1	0	1	1	1	1	0	1	1	0	1	1	1	1	1	0	1	0	1	0	0	0	1	1	1	1	0	0
NA	NA	map00920	Sulfur metabolism	NA	NA	NA	metZ	O-succinylhomoserine sulfhydrylase [EC:2.5.1.-]	NA	K10764	NA	NA	1	1	1	1	1	1	1	1	1	1	0	1	1	1	1	0	1	1	0	1	1	1	1	1	0	1	0	1	0	0	0	1	1	1	1	0	0
NA	NA	map01100	Metabolic pathways	NA	NA	NA	metZ	O-succinylhomoserine sulfhydrylase [EC:2.5.1.-]	NA	K10764	NA	NA	1	1	1	1	1	1	1	1	1	1	0	1	1	1	1	0	1	1	0	1	1	1	1	1	0	1	0	1	0	0	0	1	1	1	1	0	0
NA	NA	map01120	Microbial metabolism in diverse environments	NA	NA	NA	metZ	O-succinylhomoserine sulfhydrylase [EC:2.5.1.-]	NA	K10764	NA	NA	1	1	1	1	1	1	1	1	1	1	0	1	1	1	1	0	1	1	0	1	1	1	1	1	0	1	0	1	0	0	0	1	1	1	1	0	0
NA	NA	map00630	Glyoxylate and dicarboxylate metabolism	NA	NA	NA	gph	phosphoglycolate phosphatase [EC:3.1.3.18]	ec:3.1.3.18	K01091	NA	NA	3	1	4	3	3	2	4	3	1	3	0	2	2	3	4	0	3	4	0	3	4	3	4	3	1	4	0	3	0	1	2	3	4	2	2	0	1
NA	NA	map01100	Metabolic pathways	NA	NA	NA	gph	phosphoglycolate phosphatase [EC:3.1.3.18]	ec:3.1.3.18	K01091	NA	NA	3	1	4	3	3	2	4	3	1	3	0	2	2	3	4	0	3	4	0	3	4	3	4	3	1	4	0	3	0	1	2	3	4	2	2	0	1
NA	NA	map01110	Biosynthesis of secondary metabolites	NA	NA	NA	gph	phosphoglycolate phosphatase [EC:3.1.3.18]	ec:3.1.3.18	K01091	NA	NA	3	1	4	3	3	2	4	3	1	3	0	2	2	3	4	0	3	4	0	3	4	3	4	3	1	4	0	3	0	1	2	3	4	2	2	0	1
NA	NA	NA	NA	NA	NA	NA	K09117	uncharacterized protein	NA	K09117	NA	NA	1	1	1	1	1	1	0	1	1	1	1	1	1	1	1	1	1	1	1	0	1	1	1	1	0	1	1	1	1	1	1	1	1	1	1	1	1
M00153	Cytochrome bd ubiquinol oxidase	map00190	Oxidative phosphorylation	Oxidative phosphorylation	Cytochrome bd ubiquinol oxidase	cydB; cytochrome bd ubiquinol oxidase subunit II	cydB	cytochrome bd ubiquinol oxidase subunit II [EC:7.1.1.7]	ec:7.1.1.7	K00426	NA	NA	1	0	1	1	0	0	0	1	0	1	0	1	1	1	0	2	1	1	0	1	0	1	1	0	1	2	0	1	1	2	3	1	1	1	1	1	2
M00153	Cytochrome bd ubiquinol oxidase	map01100	Metabolic pathways	Oxidative phosphorylation	Cytochrome bd ubiquinol oxidase	cydB; cytochrome bd ubiquinol oxidase subunit II	cydB	cytochrome bd ubiquinol oxidase subunit II [EC:7.1.1.7]	ec:7.1.1.7	K00426	NA	NA	1	0	1	1	0	0	0	1	0	1	0	1	1	1	0	2	1	1	0	1	0	1	1	0	1	2	0	1	1	2	3	1	1	1	1	1	2
M00153	Cytochrome bd ubiquinol oxidase	map02020	Two-component system	Oxidative phosphorylation	Cytochrome bd ubiquinol oxidase	cydB; cytochrome bd ubiquinol oxidase subunit II	cydB	cytochrome bd ubiquinol oxidase subunit II [EC:7.1.1.7]	ec:7.1.1.7	K00426	NA	NA	1	0	1	1	0	0	0	1	0	1	0	1	1	1	0	2	1	1	0	1	0	1	1	0	1	2	0	1	1	2	3	1	1	1	1	1	2
M00153	Cytochrome bd ubiquinol oxidase	map00190	Oxidative phosphorylation	Oxidative phosphorylation	Cytochrome bd ubiquinol oxidase	cydA; cytochrome bd ubiquinol oxidase subunit I	cydA	cytochrome bd ubiquinol oxidase subunit I [EC:7.1.1.7]	ec:7.1.1.7	K00425	NA	NA	1	0	1	1	0	0	0	1	0	1	0	1	1	1	0	2	1	1	0	1	0	1	1	0	1	2	0	1	1	2	3	1	1	1	1	1	2
M00153	Cytochrome bd ubiquinol oxidase	map01100	Metabolic pathways	Oxidative phosphorylation	Cytochrome bd ubiquinol oxidase	cydA; cytochrome bd ubiquinol oxidase subunit I	cydA	cytochrome bd ubiquinol oxidase subunit I [EC:7.1.1.7]	ec:7.1.1.7	K00425	NA	NA	1	0	1	1	0	0	0	1	0	1	0	1	1	1	0	2	1	1	0	1	0	1	1	0	1	2	0	1	1	2	3	1	1	1	1	1	2
M00153	Cytochrome bd ubiquinol oxidase	map02020	Two-component system	Oxidative phosphorylation	Cytochrome bd ubiquinol oxidase	cydA; cytochrome bd ubiquinol oxidase subunit I	cydA	cytochrome bd ubiquinol oxidase subunit I [EC:7.1.1.7]	ec:7.1.1.7	K00425	NA	NA	1	0	1	1	0	0	0	1	0	1	0	1	1	1	0	2	1	1	0	1	0	1	1	0	1	2	0	1	1	2	3	1	1	1	1	1	2
NA	NA	NA	NA	NA	NA	NA	hflK	modulator of FtsH protease HflK	NA	K04088	NA	NA	1	1	1	1	1	1	2	1	1	2	0	1	1	1	1	0	1	2	0	3	1	1	1	1	1	1	0	2	0	1	1	1	1	1	1	0	1
NA	NA	map02020	Two-component system	NA	NA	NA	tadC	tight adherence protein C	NA	K12511	NA	NA	1	0	0	0	1	1	0	0	0	0	0	2	1	1	1	0	1	0	0	0	1	1	0	1	1	0	0	0	0	0	0	0	0	1	1	0	0
NA	NA	map02020	Two-component system	NA	NA	NA	cpaF, tadA	pilus assembly protein CpaF [EC:7.4.2.8]	ec:7.4.2.8	K02283	NA	NA	1	0	0	1	1	1	0	0	0	1	0	2	1	1	1	0	1	0	0	1	1	1	0	1	0	0	0	0	0	0	0	1	0	1	1	0	0
NA	NA	map02020	Two-component system	NA	NA	NA	cpaE, tadZ	pilus assembly protein CpaE	NA	K02282	NA	NA	1	0	0	0	1	1	0	0	0	0	0	2	1	1	1	0	1	0	0	0	1	1	0	1	0	0	0	0	0	0	0	1	0	1	1	0	0
NA	NA	map02020	Two-component system	NA	NA	NA	cpaB, rcpC	pilus assembly protein CpaB	NA	K02279	NA	NA	1	0	0	1	1	1	0	0	0	1	0	2	1	1	1	0	1	1	0	1	1	1	0	1	0	0	0	0	0	0	0	1	0	1	1	0	0
NA	NA	NA	NA	NA	NA	NA	yhbS	putative acetyltransferase [EC:2.3.1.-]	NA	K03824	NA	NA	1	1	0	0	2	2	1	0	1	0	0	2	2	2	1	0	1	0	0	0	1	2	0	2	1	2	0	0	0	0	0	0	0	2	2	0	0
M00909	UDP-GlcNAc biosynthesis, prokaryotes, Fru-6P => UDP-GlcNAc	map00520	Amino sugar and nucleotide sugar metabolism	NA	NA	NA	glmM	phosphoglucosamine mutase [EC:5.4.2.10]	ec:5.4.2.10	K03431	NA	NA	1	0	1	1	1	1	1	1	1	1	0	1	1	2	1	0	1	1	0	1	1	2	1	1	1	1	0	1	0	1	2	1	1	1	1	0	1
M00995	UDP-MurNAc biosynthesis, Fru-6P => UDP-MurNAc	map00520	Amino sugar and nucleotide sugar metabolism	NA	NA	NA	glmM	phosphoglucosamine mutase [EC:5.4.2.10]	ec:5.4.2.10	K03431	NA	NA	1	0	1	1	1	1	1	1	1	1	0	1	1	2	1	0	1	1	0	1	1	2	1	1	1	1	0	1	0	1	2	1	1	1	1	0	1
M00909	UDP-GlcNAc biosynthesis, prokaryotes, Fru-6P => UDP-GlcNAc	map01100	Metabolic pathways	NA	NA	NA	glmM	phosphoglucosamine mutase [EC:5.4.2.10]	ec:5.4.2.10	K03431	NA	NA	1	0	1	1	1	1	1	1	1	1	0	1	1	2	1	0	1	1	0	1	1	2	1	1	1	1	0	1	0	1	2	1	1	1	1	0	1
M00995	UDP-MurNAc biosynthesis, Fru-6P => UDP-MurNAc	map01100	Metabolic pathways	NA	NA	NA	glmM	phosphoglucosamine mutase [EC:5.4.2.10]	ec:5.4.2.10	K03431	NA	NA	1	0	1	1	1	1	1	1	1	1	0	1	1	2	1	0	1	1	0	1	1	2	1	1	1	1	0	1	0	1	2	1	1	1	1	0	1
M00909	UDP-GlcNAc biosynthesis, prokaryotes, Fru-6P => UDP-GlcNAc	map01250	Biosynthesis of nucleotide sugars	NA	NA	NA	glmM	phosphoglucosamine mutase [EC:5.4.2.10]	ec:5.4.2.10	K03431	NA	NA	1	0	1	1	1	1	1	1	1	1	0	1	1	2	1	0	1	1	0	1	1	2	1	1	1	1	0	1	0	1	2	1	1	1	1	0	1
M00995	UDP-MurNAc biosynthesis, Fru-6P => UDP-MurNAc	map01250	Biosynthesis of nucleotide sugars	NA	NA	NA	glmM	phosphoglucosamine mutase [EC:5.4.2.10]	ec:5.4.2.10	K03431	NA	NA	1	0	1	1	1	1	1	1	1	1	0	1	1	2	1	0	1	1	0	1	1	2	1	1	1	1	0	1	0	1	2	1	1	1	1	0	1
NA	NA	NA	NA	NA	NA	NA	galR	LacI family transcriptional regulator, galactose operon repressor	NA	K02529	NA	NA	1	2	0	0	1	3	0	0	3	0	0	6	2	0	6	0	1	0	0	0	5	0	0	1	1	2	1	0	1	3	4	0	0	0	0	1	3
NA	NA	NA	NA	NA	NA	NA	rnpA	ribonuclease P protein component [EC:3.1.26.5]	ec:3.1.26.5	K03536	NA	NA	1	1	1	1	1	1	1	1	1	1	1	2	2	1	1	0	1	1	1	1	1	1	1	1	0	1	1	1	1	1	1	1	1	1	1	1	1
M00156	Cytochrome c oxidase, cbb3-type	map00190	Oxidative phosphorylation	Oxidative phosphorylation	Cytochrome c oxidase, cbb3-type	ccoQ; cytochrome c oxidase cbb3-type subunit IV	ccoQ	cytochrome c oxidase cbb3-type subunit IV	NA	K00407	NA	NA	1	0	1	1	1	1	0	0	1	1	1	1	1	1	1	0	1	1	0	1	1	1	0	1	0	0	1	0	1	1	1	1	1	1	1	1	1
M00156	Cytochrome c oxidase, cbb3-type	map01100	Metabolic pathways	Oxidative phosphorylation	Cytochrome c oxidase, cbb3-type	ccoQ; cytochrome c oxidase cbb3-type subunit IV	ccoQ	cytochrome c oxidase cbb3-type subunit IV	NA	K00407	NA	NA	1	0	1	1	1	1	0	0	1	1	1	1	1	1	1	0	1	1	0	1	1	1	0	1	0	0	1	0	1	1	1	1	1	1	1	1	1
M00156	Cytochrome c oxidase, cbb3-type	map02020	Two-component system	Oxidative phosphorylation	Cytochrome c oxidase, cbb3-type	ccoQ; cytochrome c oxidase cbb3-type subunit IV	ccoQ	cytochrome c oxidase cbb3-type subunit IV	NA	K00407	NA	NA	1	0	1	1	1	1	0	0	1	1	1	1	1	1	1	0	1	1	0	1	1	1	0	1	0	0	1	0	1	1	1	1	1	1	1	1	1
NA	NA	NA	NA	NA	NA	NA	K07045	uncharacterized protein	NA	K07045	NA	NA	1	1	0	0	1	0	0	0	0	0	0	0	0	1	1	0	1	0	0	0	1	1	0	1	0	0	1	0	0	0	0	1	0	0	0	0	0
NA	NA	NA	NA	NA	NA	NA	dusA	tRNA-dihydrouridine synthase A [EC:1.-.-.-]	NA	K05539	NA	NA	1	1	1	1	1	1	1	1	1	1	0	1	1	1	1	0	1	1	0	1	1	1	1	1	0	1	0	1	0	1	1	1	1	1	1	0	1
NA	NA	map00240	Pyrimidine metabolism	NA	NA	NA	dcd	dCTP deaminase [EC:3.5.4.13]	ec:3.5.4.13	K01494	NA	NA	1	1	1	1	1	1	2	0	0	1	0	1	1	1	2	0	1	1	0	1	1	1	0	1	0	1	0	1	0	1	1	1	1	1	1	0	1
NA	NA	map01100	Metabolic pathways	NA	NA	NA	dcd	dCTP deaminase [EC:3.5.4.13]	ec:3.5.4.13	K01494	NA	NA	1	1	1	1	1	1	2	0	0	1	0	1	1	1	2	0	1	1	0	1	1	1	0	1	0	1	0	1	0	1	1	1	1	1	1	0	1
NA	NA	map01232	Nucleotide metabolism	NA	NA	NA	dcd	dCTP deaminase [EC:3.5.4.13]	ec:3.5.4.13	K01494	NA	NA	1	1	1	1	1	1	2	0	0	1	0	1	1	1	2	0	1	1	0	1	1	1	0	1	0	1	0	1	0	1	1	1	1	1	1	0	1
M00082	Fatty acid biosynthesis, initiation	map00061	Fatty acid biosynthesis	NA	NA	NA	fabH	3-oxoacyl-[acyl-carrier-protein] synthase III [EC:2.3.1.180]	ec:2.3.1.180	K00648	NA	NA	1	1	1	0	1	1	0	0	1	0	3	1	0	1	1	0	1	1	2	0	1	1	0	1	0	1	4	0	3	1	1	0	1	1	1	3	1
M00082	Fatty acid biosynthesis, initiation	map01100	Metabolic pathways	NA	NA	NA	fabH	3-oxoacyl-[acyl-carrier-protein] synthase III [EC:2.3.1.180]	ec:2.3.1.180	K00648	NA	NA	1	1	1	0	1	1	0	0	1	0	3	1	0	1	1	0	1	1	2	0	1	1	0	1	0	1	4	0	3	1	1	0	1	1	1	3	1
M00082	Fatty acid biosynthesis, initiation	map01212	Fatty acid metabolism	NA	NA	NA	fabH	3-oxoacyl-[acyl-carrier-protein] synthase III [EC:2.3.1.180]	ec:2.3.1.180	K00648	NA	NA	1	1	1	0	1	1	0	0	1	0	3	1	0	1	1	0	1	1	2	0	1	1	0	1	0	1	4	0	3	1	1	0	1	1	1	3	1
NA	NA	map00561	Glycerolipid metabolism	NA	NA	NA	plsX	phosphate acyltransferase [EC:2.3.1.274]	ec:2.3.1.274	K03621	NA	NA	1	1	1	1	1	1	1	1	1	1	0	1	0	1	1	0	1	1	0	1	1	1	1	1	0	1	0	1	0	1	1	1	1	1	1	0	1
NA	NA	map01100	Metabolic pathways	NA	NA	NA	plsX	phosphate acyltransferase [EC:2.3.1.274]	ec:2.3.1.274	K03621	NA	NA	1	1	1	1	1	1	1	1	1	1	0	1	0	1	1	0	1	1	0	1	1	1	1	1	0	1	0	1	0	1	1	1	1	1	1	0	1
NA	NA	map01110	Biosynthesis of secondary metabolites	NA	NA	NA	plsX	phosphate acyltransferase [EC:2.3.1.274]	ec:2.3.1.274	K03621	NA	NA	1	1	1	1	1	1	1	1	1	1	0	1	0	1	1	0	1	1	0	1	1	1	1	1	0	1	0	1	0	1	1	1	1	1	1	0	1
NA	NA	map02010	ABC transporters	NA	NA	NA	lptF	lipopolysaccharide export system permease protein	NA	K07091	NA	NA	1	1	1	1	1	0	1	1	1	1	1	0	0	1	1	1	1	1	1	1	1	1	1	1	1	1	1	1	1	1	1	1	1	1	1	1	1
M00144	NADH:quinone oxidoreductase, prokaryotes	map00190	Oxidative phosphorylation	Oxidative phosphorylation	NADH-quinone oxidoreductase	nuoM; NADH-quinone oxidoreductase subunit M [EC:7.1.1.2]	nuoM	NADH-quinone oxidoreductase subunit M [EC:7.1.1.2]	ec:7.1.1.2	K00342	NA	NA	1	1	2	0	1	1	0	0	0	1	0	1	0	1	1	0	1	2	0	1	1	1	0	1	0	1	0	0	0	0	0	0	2	1	1	0	0
M00144	NADH:quinone oxidoreductase, prokaryotes	map01100	Metabolic pathways	Oxidative phosphorylation	NADH-quinone oxidoreductase	nuoM; NADH-quinone oxidoreductase subunit M [EC:7.1.1.2]	nuoM	NADH-quinone oxidoreductase subunit M [EC:7.1.1.2]	ec:7.1.1.2	K00342	NA	NA	1	1	2	0	1	1	0	0	0	1	0	1	0	1	1	0	1	2	0	1	1	1	0	1	0	1	0	0	0	0	0	0	2	1	1	0	0
NA	NA	map03420	Nucleotide excision repair	NA	NA	NA	uvrA	excinuclease ABC subunit A	NA	K03701	NA	NA	1	1	1	1	1	1	1	1	1	1	1	1	1	1	1	1	1	1	1	1	1	1	1	1	0	1	2	1	2	1	2	1	1	1	1	2	1
NA	NA	map02010	ABC transporters	NA	NA	NA	ccmA	heme exporter protein A [EC:7.6.2.5]	ec:7.6.2.5	K02193	NA	NA	1	1	1	1	1	1	1	1	1	1	0	1	1	1	1	0	1	1	0	1	1	1	1	1	0	1	0	1	0	1	1	1	1	1	1	0	1
NA	NA	NA	NA	NA	NA	NA	bolA	BolA family transcriptional regulator, general stress-responsive regulator	NA	K05527	NA	NA	1	1	1	1	1	1	1	1	1	1	0	1	1	1	0	0	1	1	0	1	0	1	0	1	0	1	0	1	0	1	1	1	1	1	1	0	1
NA	NA	map03010	Ribosome	NA	NA	NA	RP-S19, RSM19, rpsS	small subunit ribosomal protein S19	NA	K02965	NA	NA	1	1	1	1	1	1	1	1	1	0	1	0	0	1	1	1	1	1	1	0	1	1	1	1	0	1	1	1	1	1	0	1	1	1	1	1	1
NA	NA	map03010	Ribosome	NA	NA	NA	RP-L22, MRPL22, rplV	large subunit ribosomal protein L22	NA	K02890	NA	NA	1	1	1	1	1	1	1	1	1	0	1	0	0	1	1	1	1	1	1	0	1	1	1	1	0	1	1	1	1	1	0	1	1	1	1	1	1
M00009	Citrate cycle (TCA cycle, Krebs cycle)	map00020	Citrate cycle (TCA cycle)	Carbon fixation	Reductive citrate cycle	sucC; succinyl-CoA synthetase beta subunit [EC:6.2.1.5]	sucC	succinyl-CoA synthetase beta subunit [EC:6.2.1.5]	ec:6.2.1.5	K01903	NA	NA	1	1	1	1	1	1	2	0	1	1	1	1	1	1	1	1	1	1	0	1	1	1	0	1	1	1	1	1	1	1	1	1	1	1	1	1	1
M00009	Citrate cycle (TCA cycle, Krebs cycle)	map00020	Citrate cycle (TCA cycle)	Carbon fixation	Dicarboxylate-hydroxybutyrate cycle	sucC; succinyl-CoA synthetase beta subunit [EC:6.2.1.5]	sucC	succinyl-CoA synthetase beta subunit [EC:6.2.1.5]	ec:6.2.1.5	K01903	NA	NA	1	1	1	1	1	1	2	0	1	1	1	1	1	1	1	1	1	1	0	1	1	1	0	1	1	1	1	1	1	1	1	1	1	1	1	1	1
M00009	Citrate cycle (TCA cycle, Krebs cycle)	map00020	Citrate cycle (TCA cycle)	Central metabolism	TCA cycle	sucC; succinyl-CoA synthetase beta subunit [EC:6.2.1.5]	sucC	succinyl-CoA synthetase beta subunit [EC:6.2.1.5]	ec:6.2.1.5	K01903	NA	NA	1	1	1	1	1	1	2	0	1	1	1	1	1	1	1	1	1	1	0	1	1	1	0	1	1	1	1	1	1	1	1	1	1	1	1	1	1
M00011	Citrate cycle, second carbon oxidation, 2-oxoglutarate => oxaloacetate	map00020	Citrate cycle (TCA cycle)	Carbon fixation	Reductive citrate cycle	sucC; succinyl-CoA synthetase beta subunit [EC:6.2.1.5]	sucC	succinyl-CoA synthetase beta subunit [EC:6.2.1.5]	ec:6.2.1.5	K01903	NA	NA	1	1	1	1	1	1	2	0	1	1	1	1	1	1	1	1	1	1	0	1	1	1	0	1	1	1	1	1	1	1	1	1	1	1	1	1	1
M00011	Citrate cycle, second carbon oxidation, 2-oxoglutarate => oxaloacetate	map00020	Citrate cycle (TCA cycle)	Carbon fixation	Dicarboxylate-hydroxybutyrate cycle	sucC; succinyl-CoA synthetase beta subunit [EC:6.2.1.5]	sucC	succinyl-CoA synthetase beta subunit [EC:6.2.1.5]	ec:6.2.1.5	K01903	NA	NA	1	1	1	1	1	1	2	0	1	1	1	1	1	1	1	1	1	1	0	1	1	1	0	1	1	1	1	1	1	1	1	1	1	1	1	1	1
M00011	Citrate cycle, second carbon oxidation, 2-oxoglutarate => oxaloacetate	map00020	Citrate cycle (TCA cycle)	Central metabolism	TCA cycle	sucC; succinyl-CoA synthetase beta subunit [EC:6.2.1.5]	sucC	succinyl-CoA synthetase beta subunit [EC:6.2.1.5]	ec:6.2.1.5	K01903	NA	NA	1	1	1	1	1	1	2	0	1	1	1	1	1	1	1	1	1	1	0	1	1	1	0	1	1	1	1	1	1	1	1	1	1	1	1	1	1
M00173	Reductive citrate cycle (Arnon-Buchanan cycle)	map00020	Citrate cycle (TCA cycle)	Carbon fixation	Reductive citrate cycle	sucC; succinyl-CoA synthetase beta subunit [EC:6.2.1.5]	sucC	succinyl-CoA synthetase beta subunit [EC:6.2.1.5]	ec:6.2.1.5	K01903	NA	NA	1	1	1	1	1	1	2	0	1	1	1	1	1	1	1	1	1	1	0	1	1	1	0	1	1	1	1	1	1	1	1	1	1	1	1	1	1
M00173	Reductive citrate cycle (Arnon-Buchanan cycle)	map00020	Citrate cycle (TCA cycle)	Carbon fixation	Dicarboxylate-hydroxybutyrate cycle	sucC; succinyl-CoA synthetase beta subunit [EC:6.2.1.5]	sucC	succinyl-CoA synthetase beta subunit [EC:6.2.1.5]	ec:6.2.1.5	K01903	NA	NA	1	1	1	1	1	1	2	0	1	1	1	1	1	1	1	1	1	1	0	1	1	1	0	1	1	1	1	1	1	1	1	1	1	1	1	1	1
M00173	Reductive citrate cycle (Arnon-Buchanan cycle)	map00020	Citrate cycle (TCA cycle)	Central metabolism	TCA cycle	sucC; succinyl-CoA synthetase beta subunit [EC:6.2.1.5]	sucC	succinyl-CoA synthetase beta subunit [EC:6.2.1.5]	ec:6.2.1.5	K01903	NA	NA	1	1	1	1	1	1	2	0	1	1	1	1	1	1	1	1	1	1	0	1	1	1	0	1	1	1	1	1	1	1	1	1	1	1	1	1	1
M00374	Dicarboxylate-hydroxybutyrate cycle	map00020	Citrate cycle (TCA cycle)	Carbon fixation	Reductive citrate cycle	sucC; succinyl-CoA synthetase beta subunit [EC:6.2.1.5]	sucC	succinyl-CoA synthetase beta subunit [EC:6.2.1.5]	ec:6.2.1.5	K01903	NA	NA	1	1	1	1	1	1	2	0	1	1	1	1	1	1	1	1	1	1	0	1	1	1	0	1	1	1	1	1	1	1	1	1	1	1	1	1	1
M00374	Dicarboxylate-hydroxybutyrate cycle	map00020	Citrate cycle (TCA cycle)	Carbon fixation	Dicarboxylate-hydroxybutyrate cycle	sucC; succinyl-CoA synthetase beta subunit [EC:6.2.1.5]	sucC	succinyl-CoA synthetase beta subunit [EC:6.2.1.5]	ec:6.2.1.5	K01903	NA	NA	1	1	1	1	1	1	2	0	1	1	1	1	1	1	1	1	1	1	0	1	1	1	0	1	1	1	1	1	1	1	1	1	1	1	1	1	1
M00374	Dicarboxylate-hydroxybutyrate cycle	map00020	Citrate cycle (TCA cycle)	Central metabolism	TCA cycle	sucC; succinyl-CoA synthetase beta subunit [EC:6.2.1.5]	sucC	succinyl-CoA synthetase beta subunit [EC:6.2.1.5]	ec:6.2.1.5	K01903	NA	NA	1	1	1	1	1	1	2	0	1	1	1	1	1	1	1	1	1	1	0	1	1	1	0	1	1	1	1	1	1	1	1	1	1	1	1	1	1
M00620	Incomplete reductive citrate cycle, acetyl-CoA => oxoglutarate	map00020	Citrate cycle (TCA cycle)	Carbon fixation	Reductive citrate cycle	sucC; succinyl-CoA synthetase beta subunit [EC:6.2.1.5]	sucC	succinyl-CoA synthetase beta subunit [EC:6.2.1.5]	ec:6.2.1.5	K01903	NA	NA	1	1	1	1	1	1	2	0	1	1	1	1	1	1	1	1	1	1	0	1	1	1	0	1	1	1	1	1	1	1	1	1	1	1	1	1	1
M00620	Incomplete reductive citrate cycle, acetyl-CoA => oxoglutarate	map00020	Citrate cycle (TCA cycle)	Carbon fixation	Dicarboxylate-hydroxybutyrate cycle	sucC; succinyl-CoA synthetase beta subunit [EC:6.2.1.5]	sucC	succinyl-CoA synthetase beta subunit [EC:6.2.1.5]	ec:6.2.1.5	K01903	NA	NA	1	1	1	1	1	1	2	0	1	1	1	1	1	1	1	1	1	1	0	1	1	1	0	1	1	1	1	1	1	1	1	1	1	1	1	1	1
M00620	Incomplete reductive citrate cycle, acetyl-CoA => oxoglutarate	map00020	Citrate cycle (TCA cycle)	Central metabolism	TCA cycle	sucC; succinyl-CoA synthetase beta subunit [EC:6.2.1.5]	sucC	succinyl-CoA synthetase beta subunit [EC:6.2.1.5]	ec:6.2.1.5	K01903	NA	NA	1	1	1	1	1	1	2	0	1	1	1	1	1	1	1	1	1	1	0	1	1	1	0	1	1	1	1	1	1	1	1	1	1	1	1	1	1
M00009	Citrate cycle (TCA cycle, Krebs cycle)	map00640	Propanoate metabolism	Carbon fixation	Reductive citrate cycle	sucC; succinyl-CoA synthetase beta subunit [EC:6.2.1.5]	sucC	succinyl-CoA synthetase beta subunit [EC:6.2.1.5]	ec:6.2.1.5	K01903	NA	NA	1	1	1	1	1	1	2	0	1	1	1	1	1	1	1	1	1	1	0	1	1	1	0	1	1	1	1	1	1	1	1	1	1	1	1	1	1
M00009	Citrate cycle (TCA cycle, Krebs cycle)	map00640	Propanoate metabolism	Carbon fixation	Dicarboxylate-hydroxybutyrate cycle	sucC; succinyl-CoA synthetase beta subunit [EC:6.2.1.5]	sucC	succinyl-CoA synthetase beta subunit [EC:6.2.1.5]	ec:6.2.1.5	K01903	NA	NA	1	1	1	1	1	1	2	0	1	1	1	1	1	1	1	1	1	1	0	1	1	1	0	1	1	1	1	1	1	1	1	1	1	1	1	1	1
M00009	Citrate cycle (TCA cycle, Krebs cycle)	map00640	Propanoate metabolism	Central metabolism	TCA cycle	sucC; succinyl-CoA synthetase beta subunit [EC:6.2.1.5]	sucC	succinyl-CoA synthetase beta subunit [EC:6.2.1.5]	ec:6.2.1.5	K01903	NA	NA	1	1	1	1	1	1	2	0	1	1	1	1	1	1	1	1	1	1	0	1	1	1	0	1	1	1	1	1	1	1	1	1	1	1	1	1	1
M00011	Citrate cycle, second carbon oxidation, 2-oxoglutarate => oxaloacetate	map00640	Propanoate metabolism	Carbon fixation	Reductive citrate cycle	sucC; succinyl-CoA synthetase beta subunit [EC:6.2.1.5]	sucC	succinyl-CoA synthetase beta subunit [EC:6.2.1.5]	ec:6.2.1.5	K01903	NA	NA	1	1	1	1	1	1	2	0	1	1	1	1	1	1	1	1	1	1	0	1	1	1	0	1	1	1	1	1	1	1	1	1	1	1	1	1	1
M00011	Citrate cycle, second carbon oxidation, 2-oxoglutarate => oxaloacetate	map00640	Propanoate metabolism	Carbon fixation	Dicarboxylate-hydroxybutyrate cycle	sucC; succinyl-CoA synthetase beta subunit [EC:6.2.1.5]	sucC	succinyl-CoA synthetase beta subunit [EC:6.2.1.5]	ec:6.2.1.5	K01903	NA	NA	1	1	1	1	1	1	2	0	1	1	1	1	1	1	1	1	1	1	0	1	1	1	0	1	1	1	1	1	1	1	1	1	1	1	1	1	1
M00011	Citrate cycle, second carbon oxidation, 2-oxoglutarate => oxaloacetate	map00640	Propanoate metabolism	Central metabolism	TCA cycle	sucC; succinyl-CoA synthetase beta subunit [EC:6.2.1.5]	sucC	succinyl-CoA synthetase beta subunit [EC:6.2.1.5]	ec:6.2.1.5	K01903	NA	NA	1	1	1	1	1	1	2	0	1	1	1	1	1	1	1	1	1	1	0	1	1	1	0	1	1	1	1	1	1	1	1	1	1	1	1	1	1
M00173	Reductive citrate cycle (Arnon-Buchanan cycle)	map00640	Propanoate metabolism	Carbon fixation	Reductive citrate cycle	sucC; succinyl-CoA synthetase beta subunit [EC:6.2.1.5]	sucC	succinyl-CoA synthetase beta subunit [EC:6.2.1.5]	ec:6.2.1.5	K01903	NA	NA	1	1	1	1	1	1	2	0	1	1	1	1	1	1	1	1	1	1	0	1	1	1	0	1	1	1	1	1	1	1	1	1	1	1	1	1	1
M00173	Reductive citrate cycle (Arnon-Buchanan cycle)	map00640	Propanoate metabolism	Carbon fixation	Dicarboxylate-hydroxybutyrate cycle	sucC; succinyl-CoA synthetase beta subunit [EC:6.2.1.5]	sucC	succinyl-CoA synthetase beta subunit [EC:6.2.1.5]	ec:6.2.1.5	K01903	NA	NA	1	1	1	1	1	1	2	0	1	1	1	1	1	1	1	1	1	1	0	1	1	1	0	1	1	1	1	1	1	1	1	1	1	1	1	1	1
M00173	Reductive citrate cycle (Arnon-Buchanan cycle)	map00640	Propanoate metabolism	Central metabolism	TCA cycle	sucC; succinyl-CoA synthetase beta subunit [EC:6.2.1.5]	sucC	succinyl-CoA synthetase beta subunit [EC:6.2.1.5]	ec:6.2.1.5	K01903	NA	NA	1	1	1	1	1	1	2	0	1	1	1	1	1	1	1	1	1	1	0	1	1	1	0	1	1	1	1	1	1	1	1	1	1	1	1	1	1
M00374	Dicarboxylate-hydroxybutyrate cycle	map00640	Propanoate metabolism	Carbon fixation	Reductive citrate cycle	sucC; succinyl-CoA synthetase beta subunit [EC:6.2.1.5]	sucC	succinyl-CoA synthetase beta subunit [EC:6.2.1.5]	ec:6.2.1.5	K01903	NA	NA	1	1	1	1	1	1	2	0	1	1	1	1	1	1	1	1	1	1	0	1	1	1	0	1	1	1	1	1	1	1	1	1	1	1	1	1	1
M00374	Dicarboxylate-hydroxybutyrate cycle	map00640	Propanoate metabolism	Carbon fixation	Dicarboxylate-hydroxybutyrate cycle	sucC; succinyl-CoA synthetase beta subunit [EC:6.2.1.5]	sucC	succinyl-CoA synthetase beta subunit [EC:6.2.1.5]	ec:6.2.1.5	K01903	NA	NA	1	1	1	1	1	1	2	0	1	1	1	1	1	1	1	1	1	1	0	1	1	1	0	1	1	1	1	1	1	1	1	1	1	1	1	1	1
M00374	Dicarboxylate-hydroxybutyrate cycle	map00640	Propanoate metabolism	Central metabolism	TCA cycle	sucC; succinyl-CoA synthetase beta subunit [EC:6.2.1.5]	sucC	succinyl-CoA synthetase beta subunit [EC:6.2.1.5]	ec:6.2.1.5	K01903	NA	NA	1	1	1	1	1	1	2	0	1	1	1	1	1	1	1	1	1	1	0	1	1	1	0	1	1	1	1	1	1	1	1	1	1	1	1	1	1
M00620	Incomplete reductive citrate cycle, acetyl-CoA => oxoglutarate	map00640	Propanoate metabolism	Carbon fixation	Reductive citrate cycle	sucC; succinyl-CoA synthetase beta subunit [EC:6.2.1.5]	sucC	succinyl-CoA synthetase beta subunit [EC:6.2.1.5]	ec:6.2.1.5	K01903	NA	NA	1	1	1	1	1	1	2	0	1	1	1	1	1	1	1	1	1	1	0	1	1	1	0	1	1	1	1	1	1	1	1	1	1	1	1	1	1
M00620	Incomplete reductive citrate cycle, acetyl-CoA => oxoglutarate	map00640	Propanoate metabolism	Carbon fixation	Dicarboxylate-hydroxybutyrate cycle	sucC; succinyl-CoA synthetase beta subunit [EC:6.2.1.5]	sucC	succinyl-CoA synthetase beta subunit [EC:6.2.1.5]	ec:6.2.1.5	K01903	NA	NA	1	1	1	1	1	1	2	0	1	1	1	1	1	1	1	1	1	1	0	1	1	1	0	1	1	1	1	1	1	1	1	1	1	1	1	1	1
M00620	Incomplete reductive citrate cycle, acetyl-CoA => oxoglutarate	map00640	Propanoate metabolism	Central metabolism	TCA cycle	sucC; succinyl-CoA synthetase beta subunit [EC:6.2.1.5]	sucC	succinyl-CoA synthetase beta subunit [EC:6.2.1.5]	ec:6.2.1.5	K01903	NA	NA	1	1	1	1	1	1	2	0	1	1	1	1	1	1	1	1	1	1	0	1	1	1	0	1	1	1	1	1	1	1	1	1	1	1	1	1	1
M00009	Citrate cycle (TCA cycle, Krebs cycle)	map00660	C5-Branched dibasic acid metabolism	Carbon fixation	Reductive citrate cycle	sucC; succinyl-CoA synthetase beta subunit [EC:6.2.1.5]	sucC	succinyl-CoA synthetase beta subunit [EC:6.2.1.5]	ec:6.2.1.5	K01903	NA	NA	1	1	1	1	1	1	2	0	1	1	1	1	1	1	1	1	1	1	0	1	1	1	0	1	1	1	1	1	1	1	1	1	1	1	1	1	1
M00009	Citrate cycle (TCA cycle, Krebs cycle)	map00660	C5-Branched dibasic acid metabolism	Carbon fixation	Dicarboxylate-hydroxybutyrate cycle	sucC; succinyl-CoA synthetase beta subunit [EC:6.2.1.5]	sucC	succinyl-CoA synthetase beta subunit [EC:6.2.1.5]	ec:6.2.1.5	K01903	NA	NA	1	1	1	1	1	1	2	0	1	1	1	1	1	1	1	1	1	1	0	1	1	1	0	1	1	1	1	1	1	1	1	1	1	1	1	1	1
M00009	Citrate cycle (TCA cycle, Krebs cycle)	map00660	C5-Branched dibasic acid metabolism	Central metabolism	TCA cycle	sucC; succinyl-CoA synthetase beta subunit [EC:6.2.1.5]	sucC	succinyl-CoA synthetase beta subunit [EC:6.2.1.5]	ec:6.2.1.5	K01903	NA	NA	1	1	1	1	1	1	2	0	1	1	1	1	1	1	1	1	1	1	0	1	1	1	0	1	1	1	1	1	1	1	1	1	1	1	1	1	1
M00011	Citrate cycle, second carbon oxidation, 2-oxoglutarate => oxaloacetate	map00660	C5-Branched dibasic acid metabolism	Carbon fixation	Reductive citrate cycle	sucC; succinyl-CoA synthetase beta subunit [EC:6.2.1.5]	sucC	succinyl-CoA synthetase beta subunit [EC:6.2.1.5]	ec:6.2.1.5	K01903	NA	NA	1	1	1	1	1	1	2	0	1	1	1	1	1	1	1	1	1	1	0	1	1	1	0	1	1	1	1	1	1	1	1	1	1	1	1	1	1
M00011	Citrate cycle, second carbon oxidation, 2-oxoglutarate => oxaloacetate	map00660	C5-Branched dibasic acid metabolism	Carbon fixation	Dicarboxylate-hydroxybutyrate cycle	sucC; succinyl-CoA synthetase beta subunit [EC:6.2.1.5]	sucC	succinyl-CoA synthetase beta subunit [EC:6.2.1.5]	ec:6.2.1.5	K01903	NA	NA	1	1	1	1	1	1	2	0	1	1	1	1	1	1	1	1	1	1	0	1	1	1	0	1	1	1	1	1	1	1	1	1	1	1	1	1	1
M00011	Citrate cycle, second carbon oxidation, 2-oxoglutarate => oxaloacetate	map00660	C5-Branched dibasic acid metabolism	Central metabolism	TCA cycle	sucC; succinyl-CoA synthetase beta subunit [EC:6.2.1.5]	sucC	succinyl-CoA synthetase beta subunit [EC:6.2.1.5]	ec:6.2.1.5	K01903	NA	NA	1	1	1	1	1	1	2	0	1	1	1	1	1	1	1	1	1	1	0	1	1	1	0	1	1	1	1	1	1	1	1	1	1	1	1	1	1
M00173	Reductive citrate cycle (Arnon-Buchanan cycle)	map00660	C5-Branched dibasic acid metabolism	Carbon fixation	Reductive citrate cycle	sucC; succinyl-CoA synthetase beta subunit [EC:6.2.1.5]	sucC	succinyl-CoA synthetase beta subunit [EC:6.2.1.5]	ec:6.2.1.5	K01903	NA	NA	1	1	1	1	1	1	2	0	1	1	1	1	1	1	1	1	1	1	0	1	1	1	0	1	1	1	1	1	1	1	1	1	1	1	1	1	1
M00173	Reductive citrate cycle (Arnon-Buchanan cycle)	map00660	C5-Branched dibasic acid metabolism	Carbon fixation	Dicarboxylate-hydroxybutyrate cycle	sucC; succinyl-CoA synthetase beta subunit [EC:6.2.1.5]	sucC	succinyl-CoA synthetase beta subunit [EC:6.2.1.5]	ec:6.2.1.5	K01903	NA	NA	1	1	1	1	1	1	2	0	1	1	1	1	1	1	1	1	1	1	0	1	1	1	0	1	1	1	1	1	1	1	1	1	1	1	1	1	1
M00173	Reductive citrate cycle (Arnon-Buchanan cycle)	map00660	C5-Branched dibasic acid metabolism	Central metabolism	TCA cycle	sucC; succinyl-CoA synthetase beta subunit [EC:6.2.1.5]	sucC	succinyl-CoA synthetase beta subunit [EC:6.2.1.5]	ec:6.2.1.5	K01903	NA	NA	1	1	1	1	1	1	2	0	1	1	1	1	1	1	1	1	1	1	0	1	1	1	0	1	1	1	1	1	1	1	1	1	1	1	1	1	1
M00374	Dicarboxylate-hydroxybutyrate cycle	map00660	C5-Branched dibasic acid metabolism	Carbon fixation	Reductive citrate cycle	sucC; succinyl-CoA synthetase beta subunit [EC:6.2.1.5]	sucC	succinyl-CoA synthetase beta subunit [EC:6.2.1.5]	ec:6.2.1.5	K01903	NA	NA	1	1	1	1	1	1	2	0	1	1	1	1	1	1	1	1	1	1	0	1	1	1	0	1	1	1	1	1	1	1	1	1	1	1	1	1	1
M00374	Dicarboxylate-hydroxybutyrate cycle	map00660	C5-Branched dibasic acid metabolism	Carbon fixation	Dicarboxylate-hydroxybutyrate cycle	sucC; succinyl-CoA synthetase beta subunit [EC:6.2.1.5]	sucC	succinyl-CoA synthetase beta subunit [EC:6.2.1.5]	ec:6.2.1.5	K01903	NA	NA	1	1	1	1	1	1	2	0	1	1	1	1	1	1	1	1	1	1	0	1	1	1	0	1	1	1	1	1	1	1	1	1	1	1	1	1	1
M00374	Dicarboxylate-hydroxybutyrate cycle	map00660	C5-Branched dibasic acid metabolism	Central metabolism	TCA cycle	sucC; succinyl-CoA synthetase beta subunit [EC:6.2.1.5]	sucC	succinyl-CoA synthetase beta subunit [EC:6.2.1.5]	ec:6.2.1.5	K01903	NA	NA	1	1	1	1	1	1	2	0	1	1	1	1	1	1	1	1	1	1	0	1	1	1	0	1	1	1	1	1	1	1	1	1	1	1	1	1	1
M00620	Incomplete reductive citrate cycle, acetyl-CoA => oxoglutarate	map00660	C5-Branched dibasic acid metabolism	Carbon fixation	Reductive citrate cycle	sucC; succinyl-CoA synthetase beta subunit [EC:6.2.1.5]	sucC	succinyl-CoA synthetase beta subunit [EC:6.2.1.5]	ec:6.2.1.5	K01903	NA	NA	1	1	1	1	1	1	2	0	1	1	1	1	1	1	1	1	1	1	0	1	1	1	0	1	1	1	1	1	1	1	1	1	1	1	1	1	1
M00620	Incomplete reductive citrate cycle, acetyl-CoA => oxoglutarate	map00660	C5-Branched dibasic acid metabolism	Carbon fixation	Dicarboxylate-hydroxybutyrate cycle	sucC; succinyl-CoA synthetase beta subunit [EC:6.2.1.5]	sucC	succinyl-CoA synthetase beta subunit [EC:6.2.1.5]	ec:6.2.1.5	K01903	NA	NA	1	1	1	1	1	1	2	0	1	1	1	1	1	1	1	1	1	1	0	1	1	1	0	1	1	1	1	1	1	1	1	1	1	1	1	1	1
M00620	Incomplete reductive citrate cycle, acetyl-CoA => oxoglutarate	map00660	C5-Branched dibasic acid metabolism	Central metabolism	TCA cycle	sucC; succinyl-CoA synthetase beta subunit [EC:6.2.1.5]	sucC	succinyl-CoA synthetase beta subunit [EC:6.2.1.5]	ec:6.2.1.5	K01903	NA	NA	1	1	1	1	1	1	2	0	1	1	1	1	1	1	1	1	1	1	0	1	1	1	0	1	1	1	1	1	1	1	1	1	1	1	1	1	1
M00009	Citrate cycle (TCA cycle, Krebs cycle)	map00720	Other carbon fixation pathways	Carbon fixation	Reductive citrate cycle	sucC; succinyl-CoA synthetase beta subunit [EC:6.2.1.5]	sucC	succinyl-CoA synthetase beta subunit [EC:6.2.1.5]	ec:6.2.1.5	K01903	NA	NA	1	1	1	1	1	1	2	0	1	1	1	1	1	1	1	1	1	1	0	1	1	1	0	1	1	1	1	1	1	1	1	1	1	1	1	1	1
M00009	Citrate cycle (TCA cycle, Krebs cycle)	map00720	Other carbon fixation pathways	Carbon fixation	Dicarboxylate-hydroxybutyrate cycle	sucC; succinyl-CoA synthetase beta subunit [EC:6.2.1.5]	sucC	succinyl-CoA synthetase beta subunit [EC:6.2.1.5]	ec:6.2.1.5	K01903	NA	NA	1	1	1	1	1	1	2	0	1	1	1	1	1	1	1	1	1	1	0	1	1	1	0	1	1	1	1	1	1	1	1	1	1	1	1	1	1
M00009	Citrate cycle (TCA cycle, Krebs cycle)	map00720	Other carbon fixation pathways	Central metabolism	TCA cycle	sucC; succinyl-CoA synthetase beta subunit [EC:6.2.1.5]	sucC	succinyl-CoA synthetase beta subunit [EC:6.2.1.5]	ec:6.2.1.5	K01903	NA	NA	1	1	1	1	1	1	2	0	1	1	1	1	1	1	1	1	1	1	0	1	1	1	0	1	1	1	1	1	1	1	1	1	1	1	1	1	1
M00011	Citrate cycle, second carbon oxidation, 2-oxoglutarate => oxaloacetate	map00720	Other carbon fixation pathways	Carbon fixation	Reductive citrate cycle	sucC; succinyl-CoA synthetase beta subunit [EC:6.2.1.5]	sucC	succinyl-CoA synthetase beta subunit [EC:6.2.1.5]	ec:6.2.1.5	K01903	NA	NA	1	1	1	1	1	1	2	0	1	1	1	1	1	1	1	1	1	1	0	1	1	1	0	1	1	1	1	1	1	1	1	1	1	1	1	1	1
M00011	Citrate cycle, second carbon oxidation, 2-oxoglutarate => oxaloacetate	map00720	Other carbon fixation pathways	Carbon fixation	Dicarboxylate-hydroxybutyrate cycle	sucC; succinyl-CoA synthetase beta subunit [EC:6.2.1.5]	sucC	succinyl-CoA synthetase beta subunit [EC:6.2.1.5]	ec:6.2.1.5	K01903	NA	NA	1	1	1	1	1	1	2	0	1	1	1	1	1	1	1	1	1	1	0	1	1	1	0	1	1	1	1	1	1	1	1	1	1	1	1	1	1
M00011	Citrate cycle, second carbon oxidation, 2-oxoglutarate => oxaloacetate	map00720	Other carbon fixation pathways	Central metabolism	TCA cycle	sucC; succinyl-CoA synthetase beta subunit [EC:6.2.1.5]	sucC	succinyl-CoA synthetase beta subunit [EC:6.2.1.5]	ec:6.2.1.5	K01903	NA	NA	1	1	1	1	1	1	2	0	1	1	1	1	1	1	1	1	1	1	0	1	1	1	0	1	1	1	1	1	1	1	1	1	1	1	1	1	1
M00173	Reductive citrate cycle (Arnon-Buchanan cycle)	map00720	Other carbon fixation pathways	Carbon fixation	Reductive citrate cycle	sucC; succinyl-CoA synthetase beta subunit [EC:6.2.1.5]	sucC	succinyl-CoA synthetase beta subunit [EC:6.2.1.5]	ec:6.2.1.5	K01903	NA	NA	1	1	1	1	1	1	2	0	1	1	1	1	1	1	1	1	1	1	0	1	1	1	0	1	1	1	1	1	1	1	1	1	1	1	1	1	1
M00173	Reductive citrate cycle (Arnon-Buchanan cycle)	map00720	Other carbon fixation pathways	Carbon fixation	Dicarboxylate-hydroxybutyrate cycle	sucC; succinyl-CoA synthetase beta subunit [EC:6.2.1.5]	sucC	succinyl-CoA synthetase beta subunit [EC:6.2.1.5]	ec:6.2.1.5	K01903	NA	NA	1	1	1	1	1	1	2	0	1	1	1	1	1	1	1	1	1	1	0	1	1	1	0	1	1	1	1	1	1	1	1	1	1	1	1	1	1
M00173	Reductive citrate cycle (Arnon-Buchanan cycle)	map00720	Other carbon fixation pathways	Central metabolism	TCA cycle	sucC; succinyl-CoA synthetase beta subunit [EC:6.2.1.5]	sucC	succinyl-CoA synthetase beta subunit [EC:6.2.1.5]	ec:6.2.1.5	K01903	NA	NA	1	1	1	1	1	1	2	0	1	1	1	1	1	1	1	1	1	1	0	1	1	1	0	1	1	1	1	1	1	1	1	1	1	1	1	1	1
M00374	Dicarboxylate-hydroxybutyrate cycle	map00720	Other carbon fixation pathways	Carbon fixation	Reductive citrate cycle	sucC; succinyl-CoA synthetase beta subunit [EC:6.2.1.5]	sucC	succinyl-CoA synthetase beta subunit [EC:6.2.1.5]	ec:6.2.1.5	K01903	NA	NA	1	1	1	1	1	1	2	0	1	1	1	1	1	1	1	1	1	1	0	1	1	1	0	1	1	1	1	1	1	1	1	1	1	1	1	1	1
M00374	Dicarboxylate-hydroxybutyrate cycle	map00720	Other carbon fixation pathways	Carbon fixation	Dicarboxylate-hydroxybutyrate cycle	sucC; succinyl-CoA synthetase beta subunit [EC:6.2.1.5]	sucC	succinyl-CoA synthetase beta subunit [EC:6.2.1.5]	ec:6.2.1.5	K01903	NA	NA	1	1	1	1	1	1	2	0	1	1	1	1	1	1	1	1	1	1	0	1	1	1	0	1	1	1	1	1	1	1	1	1	1	1	1	1	1
M00374	Dicarboxylate-hydroxybutyrate cycle	map00720	Other carbon fixation pathways	Central metabolism	TCA cycle	sucC; succinyl-CoA synthetase beta subunit [EC:6.2.1.5]	sucC	succinyl-CoA synthetase beta subunit [EC:6.2.1.5]	ec:6.2.1.5	K01903	NA	NA	1	1	1	1	1	1	2	0	1	1	1	1	1	1	1	1	1	1	0	1	1	1	0	1	1	1	1	1	1	1	1	1	1	1	1	1	1
M00620	Incomplete reductive citrate cycle, acetyl-CoA => oxoglutarate	map00720	Other carbon fixation pathways	Carbon fixation	Reductive citrate cycle	sucC; succinyl-CoA synthetase beta subunit [EC:6.2.1.5]	sucC	succinyl-CoA synthetase beta subunit [EC:6.2.1.5]	ec:6.2.1.5	K01903	NA	NA	1	1	1	1	1	1	2	0	1	1	1	1	1	1	1	1	1	1	0	1	1	1	0	1	1	1	1	1	1	1	1	1	1	1	1	1	1
M00620	Incomplete reductive citrate cycle, acetyl-CoA => oxoglutarate	map00720	Other carbon fixation pathways	Carbon fixation	Dicarboxylate-hydroxybutyrate cycle	sucC; succinyl-CoA synthetase beta subunit [EC:6.2.1.5]	sucC	succinyl-CoA synthetase beta subunit [EC:6.2.1.5]	ec:6.2.1.5	K01903	NA	NA	1	1	1	1	1	1	2	0	1	1	1	1	1	1	1	1	1	1	0	1	1	1	0	1	1	1	1	1	1	1	1	1	1	1	1	1	1
M00620	Incomplete reductive citrate cycle, acetyl-CoA => oxoglutarate	map00720	Other carbon fixation pathways	Central metabolism	TCA cycle	sucC; succinyl-CoA synthetase beta subunit [EC:6.2.1.5]	sucC	succinyl-CoA synthetase beta subunit [EC:6.2.1.5]	ec:6.2.1.5	K01903	NA	NA	1	1	1	1	1	1	2	0	1	1	1	1	1	1	1	1	1	1	0	1	1	1	0	1	1	1	1	1	1	1	1	1	1	1	1	1	1
M00009	Citrate cycle (TCA cycle, Krebs cycle)	map01100	Metabolic pathways	Carbon fixation	Reductive citrate cycle	sucC; succinyl-CoA synthetase beta subunit [EC:6.2.1.5]	sucC	succinyl-CoA synthetase beta subunit [EC:6.2.1.5]	ec:6.2.1.5	K01903	NA	NA	1	1	1	1	1	1	2	0	1	1	1	1	1	1	1	1	1	1	0	1	1	1	0	1	1	1	1	1	1	1	1	1	1	1	1	1	1
M00009	Citrate cycle (TCA cycle, Krebs cycle)	map01100	Metabolic pathways	Carbon fixation	Dicarboxylate-hydroxybutyrate cycle	sucC; succinyl-CoA synthetase beta subunit [EC:6.2.1.5]	sucC	succinyl-CoA synthetase beta subunit [EC:6.2.1.5]	ec:6.2.1.5	K01903	NA	NA	1	1	1	1	1	1	2	0	1	1	1	1	1	1	1	1	1	1	0	1	1	1	0	1	1	1	1	1	1	1	1	1	1	1	1	1	1
M00009	Citrate cycle (TCA cycle, Krebs cycle)	map01100	Metabolic pathways	Central metabolism	TCA cycle	sucC; succinyl-CoA synthetase beta subunit [EC:6.2.1.5]	sucC	succinyl-CoA synthetase beta subunit [EC:6.2.1.5]	ec:6.2.1.5	K01903	NA	NA	1	1	1	1	1	1	2	0	1	1	1	1	1	1	1	1	1	1	0	1	1	1	0	1	1	1	1	1	1	1	1	1	1	1	1	1	1
M00011	Citrate cycle, second carbon oxidation, 2-oxoglutarate => oxaloacetate	map01100	Metabolic pathways	Carbon fixation	Reductive citrate cycle	sucC; succinyl-CoA synthetase beta subunit [EC:6.2.1.5]	sucC	succinyl-CoA synthetase beta subunit [EC:6.2.1.5]	ec:6.2.1.5	K01903	NA	NA	1	1	1	1	1	1	2	0	1	1	1	1	1	1	1	1	1	1	0	1	1	1	0	1	1	1	1	1	1	1	1	1	1	1	1	1	1
M00011	Citrate cycle, second carbon oxidation, 2-oxoglutarate => oxaloacetate	map01100	Metabolic pathways	Carbon fixation	Dicarboxylate-hydroxybutyrate cycle	sucC; succinyl-CoA synthetase beta subunit [EC:6.2.1.5]	sucC	succinyl-CoA synthetase beta subunit [EC:6.2.1.5]	ec:6.2.1.5	K01903	NA	NA	1	1	1	1	1	1	2	0	1	1	1	1	1	1	1	1	1	1	0	1	1	1	0	1	1	1	1	1	1	1	1	1	1	1	1	1	1
M00011	Citrate cycle, second carbon oxidation, 2-oxoglutarate => oxaloacetate	map01100	Metabolic pathways	Central metabolism	TCA cycle	sucC; succinyl-CoA synthetase beta subunit [EC:6.2.1.5]	sucC	succinyl-CoA synthetase beta subunit [EC:6.2.1.5]	ec:6.2.1.5	K01903	NA	NA	1	1	1	1	1	1	2	0	1	1	1	1	1	1	1	1	1	1	0	1	1	1	0	1	1	1	1	1	1	1	1	1	1	1	1	1	1
M00173	Reductive citrate cycle (Arnon-Buchanan cycle)	map01100	Metabolic pathways	Carbon fixation	Reductive citrate cycle	sucC; succinyl-CoA synthetase beta subunit [EC:6.2.1.5]	sucC	succinyl-CoA synthetase beta subunit [EC:6.2.1.5]	ec:6.2.1.5	K01903	NA	NA	1	1	1	1	1	1	2	0	1	1	1	1	1	1	1	1	1	1	0	1	1	1	0	1	1	1	1	1	1	1	1	1	1	1	1	1	1
M00173	Reductive citrate cycle (Arnon-Buchanan cycle)	map01100	Metabolic pathways	Carbon fixation	Dicarboxylate-hydroxybutyrate cycle	sucC; succinyl-CoA synthetase beta subunit [EC:6.2.1.5]	sucC	succinyl-CoA synthetase beta subunit [EC:6.2.1.5]	ec:6.2.1.5	K01903	NA	NA	1	1	1	1	1	1	2	0	1	1	1	1	1	1	1	1	1	1	0	1	1	1	0	1	1	1	1	1	1	1	1	1	1	1	1	1	1
M00173	Reductive citrate cycle (Arnon-Buchanan cycle)	map01100	Metabolic pathways	Central metabolism	TCA cycle	sucC; succinyl-CoA synthetase beta subunit [EC:6.2.1.5]	sucC	succinyl-CoA synthetase beta subunit [EC:6.2.1.5]	ec:6.2.1.5	K01903	NA	NA	1	1	1	1	1	1	2	0	1	1	1	1	1	1	1	1	1	1	0	1	1	1	0	1	1	1	1	1	1	1	1	1	1	1	1	1	1
M00374	Dicarboxylate-hydroxybutyrate cycle	map01100	Metabolic pathways	Carbon fixation	Reductive citrate cycle	sucC; succinyl-CoA synthetase beta subunit [EC:6.2.1.5]	sucC	succinyl-CoA synthetase beta subunit [EC:6.2.1.5]	ec:6.2.1.5	K01903	NA	NA	1	1	1	1	1	1	2	0	1	1	1	1	1	1	1	1	1	1	0	1	1	1	0	1	1	1	1	1	1	1	1	1	1	1	1	1	1
M00374	Dicarboxylate-hydroxybutyrate cycle	map01100	Metabolic pathways	Carbon fixation	Dicarboxylate-hydroxybutyrate cycle	sucC; succinyl-CoA synthetase beta subunit [EC:6.2.1.5]	sucC	succinyl-CoA synthetase beta subunit [EC:6.2.1.5]	ec:6.2.1.5	K01903	NA	NA	1	1	1	1	1	1	2	0	1	1	1	1	1	1	1	1	1	1	0	1	1	1	0	1	1	1	1	1	1	1	1	1	1	1	1	1	1
M00374	Dicarboxylate-hydroxybutyrate cycle	map01100	Metabolic pathways	Central metabolism	TCA cycle	sucC; succinyl-CoA synthetase beta subunit [EC:6.2.1.5]	sucC	succinyl-CoA synthetase beta subunit [EC:6.2.1.5]	ec:6.2.1.5	K01903	NA	NA	1	1	1	1	1	1	2	0	1	1	1	1	1	1	1	1	1	1	0	1	1	1	0	1	1	1	1	1	1	1	1	1	1	1	1	1	1
M00620	Incomplete reductive citrate cycle, acetyl-CoA => oxoglutarate	map01100	Metabolic pathways	Carbon fixation	Reductive citrate cycle	sucC; succinyl-CoA synthetase beta subunit [EC:6.2.1.5]	sucC	succinyl-CoA synthetase beta subunit [EC:6.2.1.5]	ec:6.2.1.5	K01903	NA	NA	1	1	1	1	1	1	2	0	1	1	1	1	1	1	1	1	1	1	0	1	1	1	0	1	1	1	1	1	1	1	1	1	1	1	1	1	1
M00620	Incomplete reductive citrate cycle, acetyl-CoA => oxoglutarate	map01100	Metabolic pathways	Carbon fixation	Dicarboxylate-hydroxybutyrate cycle	sucC; succinyl-CoA synthetase beta subunit [EC:6.2.1.5]	sucC	succinyl-CoA synthetase beta subunit [EC:6.2.1.5]	ec:6.2.1.5	K01903	NA	NA	1	1	1	1	1	1	2	0	1	1	1	1	1	1	1	1	1	1	0	1	1	1	0	1	1	1	1	1	1	1	1	1	1	1	1	1	1
M00620	Incomplete reductive citrate cycle, acetyl-CoA => oxoglutarate	map01100	Metabolic pathways	Central metabolism	TCA cycle	sucC; succinyl-CoA synthetase beta subunit [EC:6.2.1.5]	sucC	succinyl-CoA synthetase beta subunit [EC:6.2.1.5]	ec:6.2.1.5	K01903	NA	NA	1	1	1	1	1	1	2	0	1	1	1	1	1	1	1	1	1	1	0	1	1	1	0	1	1	1	1	1	1	1	1	1	1	1	1	1	1
M00009	Citrate cycle (TCA cycle, Krebs cycle)	map01110	Biosynthesis of secondary metabolites	Carbon fixation	Reductive citrate cycle	sucC; succinyl-CoA synthetase beta subunit [EC:6.2.1.5]	sucC	succinyl-CoA synthetase beta subunit [EC:6.2.1.5]	ec:6.2.1.5	K01903	NA	NA	1	1	1	1	1	1	2	0	1	1	1	1	1	1	1	1	1	1	0	1	1	1	0	1	1	1	1	1	1	1	1	1	1	1	1	1	1
M00009	Citrate cycle (TCA cycle, Krebs cycle)	map01110	Biosynthesis of secondary metabolites	Carbon fixation	Dicarboxylate-hydroxybutyrate cycle	sucC; succinyl-CoA synthetase beta subunit [EC:6.2.1.5]	sucC	succinyl-CoA synthetase beta subunit [EC:6.2.1.5]	ec:6.2.1.5	K01903	NA	NA	1	1	1	1	1	1	2	0	1	1	1	1	1	1	1	1	1	1	0	1	1	1	0	1	1	1	1	1	1	1	1	1	1	1	1	1	1
M00009	Citrate cycle (TCA cycle, Krebs cycle)	map01110	Biosynthesis of secondary metabolites	Central metabolism	TCA cycle	sucC; succinyl-CoA synthetase beta subunit [EC:6.2.1.5]	sucC	succinyl-CoA synthetase beta subunit [EC:6.2.1.5]	ec:6.2.1.5	K01903	NA	NA	1	1	1	1	1	1	2	0	1	1	1	1	1	1	1	1	1	1	0	1	1	1	0	1	1	1	1	1	1	1	1	1	1	1	1	1	1
M00011	Citrate cycle, second carbon oxidation, 2-oxoglutarate => oxaloacetate	map01110	Biosynthesis of secondary metabolites	Carbon fixation	Reductive citrate cycle	sucC; succinyl-CoA synthetase beta subunit [EC:6.2.1.5]	sucC	succinyl-CoA synthetase beta subunit [EC:6.2.1.5]	ec:6.2.1.5	K01903	NA	NA	1	1	1	1	1	1	2	0	1	1	1	1	1	1	1	1	1	1	0	1	1	1	0	1	1	1	1	1	1	1	1	1	1	1	1	1	1
M00011	Citrate cycle, second carbon oxidation, 2-oxoglutarate => oxaloacetate	map01110	Biosynthesis of secondary metabolites	Carbon fixation	Dicarboxylate-hydroxybutyrate cycle	sucC; succinyl-CoA synthetase beta subunit [EC:6.2.1.5]	sucC	succinyl-CoA synthetase beta subunit [EC:6.2.1.5]	ec:6.2.1.5	K01903	NA	NA	1	1	1	1	1	1	2	0	1	1	1	1	1	1	1	1	1	1	0	1	1	1	0	1	1	1	1	1	1	1	1	1	1	1	1	1	1
M00011	Citrate cycle, second carbon oxidation, 2-oxoglutarate => oxaloacetate	map01110	Biosynthesis of secondary metabolites	Central metabolism	TCA cycle	sucC; succinyl-CoA synthetase beta subunit [EC:6.2.1.5]	sucC	succinyl-CoA synthetase beta subunit [EC:6.2.1.5]	ec:6.2.1.5	K01903	NA	NA	1	1	1	1	1	1	2	0	1	1	1	1	1	1	1	1	1	1	0	1	1	1	0	1	1	1	1	1	1	1	1	1	1	1	1	1	1
M00173	Reductive citrate cycle (Arnon-Buchanan cycle)	map01110	Biosynthesis of secondary metabolites	Carbon fixation	Reductive citrate cycle	sucC; succinyl-CoA synthetase beta subunit [EC:6.2.1.5]	sucC	succinyl-CoA synthetase beta subunit [EC:6.2.1.5]	ec:6.2.1.5	K01903	NA	NA	1	1	1	1	1	1	2	0	1	1	1	1	1	1	1	1	1	1	0	1	1	1	0	1	1	1	1	1	1	1	1	1	1	1	1	1	1
M00173	Reductive citrate cycle (Arnon-Buchanan cycle)	map01110	Biosynthesis of secondary metabolites	Carbon fixation	Dicarboxylate-hydroxybutyrate cycle	sucC; succinyl-CoA synthetase beta subunit [EC:6.2.1.5]	sucC	succinyl-CoA synthetase beta subunit [EC:6.2.1.5]	ec:6.2.1.5	K01903	NA	NA	1	1	1	1	1	1	2	0	1	1	1	1	1	1	1	1	1	1	0	1	1	1	0	1	1	1	1	1	1	1	1	1	1	1	1	1	1
M00173	Reductive citrate cycle (Arnon-Buchanan cycle)	map01110	Biosynthesis of secondary metabolites	Central metabolism	TCA cycle	sucC; succinyl-CoA synthetase beta subunit [EC:6.2.1.5]	sucC	succinyl-CoA synthetase beta subunit [EC:6.2.1.5]	ec:6.2.1.5	K01903	NA	NA	1	1	1	1	1	1	2	0	1	1	1	1	1	1	1	1	1	1	0	1	1	1	0	1	1	1	1	1	1	1	1	1	1	1	1	1	1
M00374	Dicarboxylate-hydroxybutyrate cycle	map01110	Biosynthesis of secondary metabolites	Carbon fixation	Reductive citrate cycle	sucC; succinyl-CoA synthetase beta subunit [EC:6.2.1.5]	sucC	succinyl-CoA synthetase beta subunit [EC:6.2.1.5]	ec:6.2.1.5	K01903	NA	NA	1	1	1	1	1	1	2	0	1	1	1	1	1	1	1	1	1	1	0	1	1	1	0	1	1	1	1	1	1	1	1	1	1	1	1	1	1
M00374	Dicarboxylate-hydroxybutyrate cycle	map01110	Biosynthesis of secondary metabolites	Carbon fixation	Dicarboxylate-hydroxybutyrate cycle	sucC; succinyl-CoA synthetase beta subunit [EC:6.2.1.5]	sucC	succinyl-CoA synthetase beta subunit [EC:6.2.1.5]	ec:6.2.1.5	K01903	NA	NA	1	1	1	1	1	1	2	0	1	1	1	1	1	1	1	1	1	1	0	1	1	1	0	1	1	1	1	1	1	1	1	1	1	1	1	1	1
M00374	Dicarboxylate-hydroxybutyrate cycle	map01110	Biosynthesis of secondary metabolites	Central metabolism	TCA cycle	sucC; succinyl-CoA synthetase beta subunit [EC:6.2.1.5]	sucC	succinyl-CoA synthetase beta subunit [EC:6.2.1.5]	ec:6.2.1.5	K01903	NA	NA	1	1	1	1	1	1	2	0	1	1	1	1	1	1	1	1	1	1	0	1	1	1	0	1	1	1	1	1	1	1	1	1	1	1	1	1	1
M00620	Incomplete reductive citrate cycle, acetyl-CoA => oxoglutarate	map01110	Biosynthesis of secondary metabolites	Carbon fixation	Reductive citrate cycle	sucC; succinyl-CoA synthetase beta subunit [EC:6.2.1.5]	sucC	succinyl-CoA synthetase beta subunit [EC:6.2.1.5]	ec:6.2.1.5	K01903	NA	NA	1	1	1	1	1	1	2	0	1	1	1	1	1	1	1	1	1	1	0	1	1	1	0	1	1	1	1	1	1	1	1	1	1	1	1	1	1
M00620	Incomplete reductive citrate cycle, acetyl-CoA => oxoglutarate	map01110	Biosynthesis of secondary metabolites	Carbon fixation	Dicarboxylate-hydroxybutyrate cycle	sucC; succinyl-CoA synthetase beta subunit [EC:6.2.1.5]	sucC	succinyl-CoA synthetase beta subunit [EC:6.2.1.5]	ec:6.2.1.5	K01903	NA	NA	1	1	1	1	1	1	2	0	1	1	1	1	1	1	1	1	1	1	0	1	1	1	0	1	1	1	1	1	1	1	1	1	1	1	1	1	1
M00620	Incomplete reductive citrate cycle, acetyl-CoA => oxoglutarate	map01110	Biosynthesis of secondary metabolites	Central metabolism	TCA cycle	sucC; succinyl-CoA synthetase beta subunit [EC:6.2.1.5]	sucC	succinyl-CoA synthetase beta subunit [EC:6.2.1.5]	ec:6.2.1.5	K01903	NA	NA	1	1	1	1	1	1	2	0	1	1	1	1	1	1	1	1	1	1	0	1	1	1	0	1	1	1	1	1	1	1	1	1	1	1	1	1	1
M00009	Citrate cycle (TCA cycle, Krebs cycle)	map01120	Microbial metabolism in diverse environments	Carbon fixation	Reductive citrate cycle	sucC; succinyl-CoA synthetase beta subunit [EC:6.2.1.5]	sucC	succinyl-CoA synthetase beta subunit [EC:6.2.1.5]	ec:6.2.1.5	K01903	NA	NA	1	1	1	1	1	1	2	0	1	1	1	1	1	1	1	1	1	1	0	1	1	1	0	1	1	1	1	1	1	1	1	1	1	1	1	1	1
M00009	Citrate cycle (TCA cycle, Krebs cycle)	map01120	Microbial metabolism in diverse environments	Carbon fixation	Dicarboxylate-hydroxybutyrate cycle	sucC; succinyl-CoA synthetase beta subunit [EC:6.2.1.5]	sucC	succinyl-CoA synthetase beta subunit [EC:6.2.1.5]	ec:6.2.1.5	K01903	NA	NA	1	1	1	1	1	1	2	0	1	1	1	1	1	1	1	1	1	1	0	1	1	1	0	1	1	1	1	1	1	1	1	1	1	1	1	1	1
M00009	Citrate cycle (TCA cycle, Krebs cycle)	map01120	Microbial metabolism in diverse environments	Central metabolism	TCA cycle	sucC; succinyl-CoA synthetase beta subunit [EC:6.2.1.5]	sucC	succinyl-CoA synthetase beta subunit [EC:6.2.1.5]	ec:6.2.1.5	K01903	NA	NA	1	1	1	1	1	1	2	0	1	1	1	1	1	1	1	1	1	1	0	1	1	1	0	1	1	1	1	1	1	1	1	1	1	1	1	1	1
M00011	Citrate cycle, second carbon oxidation, 2-oxoglutarate => oxaloacetate	map01120	Microbial metabolism in diverse environments	Carbon fixation	Reductive citrate cycle	sucC; succinyl-CoA synthetase beta subunit [EC:6.2.1.5]	sucC	succinyl-CoA synthetase beta subunit [EC:6.2.1.5]	ec:6.2.1.5	K01903	NA	NA	1	1	1	1	1	1	2	0	1	1	1	1	1	1	1	1	1	1	0	1	1	1	0	1	1	1	1	1	1	1	1	1	1	1	1	1	1
M00011	Citrate cycle, second carbon oxidation, 2-oxoglutarate => oxaloacetate	map01120	Microbial metabolism in diverse environments	Carbon fixation	Dicarboxylate-hydroxybutyrate cycle	sucC; succinyl-CoA synthetase beta subunit [EC:6.2.1.5]	sucC	succinyl-CoA synthetase beta subunit [EC:6.2.1.5]	ec:6.2.1.5	K01903	NA	NA	1	1	1	1	1	1	2	0	1	1	1	1	1	1	1	1	1	1	0	1	1	1	0	1	1	1	1	1	1	1	1	1	1	1	1	1	1
M00011	Citrate cycle, second carbon oxidation, 2-oxoglutarate => oxaloacetate	map01120	Microbial metabolism in diverse environments	Central metabolism	TCA cycle	sucC; succinyl-CoA synthetase beta subunit [EC:6.2.1.5]	sucC	succinyl-CoA synthetase beta subunit [EC:6.2.1.5]	ec:6.2.1.5	K01903	NA	NA	1	1	1	1	1	1	2	0	1	1	1	1	1	1	1	1	1	1	0	1	1	1	0	1	1	1	1	1	1	1	1	1	1	1	1	1	1
M00173	Reductive citrate cycle (Arnon-Buchanan cycle)	map01120	Microbial metabolism in diverse environments	Carbon fixation	Reductive citrate cycle	sucC; succinyl-CoA synthetase beta subunit [EC:6.2.1.5]	sucC	succinyl-CoA synthetase beta subunit [EC:6.2.1.5]	ec:6.2.1.5	K01903	NA	NA	1	1	1	1	1	1	2	0	1	1	1	1	1	1	1	1	1	1	0	1	1	1	0	1	1	1	1	1	1	1	1	1	1	1	1	1	1
M00173	Reductive citrate cycle (Arnon-Buchanan cycle)	map01120	Microbial metabolism in diverse environments	Carbon fixation	Dicarboxylate-hydroxybutyrate cycle	sucC; succinyl-CoA synthetase beta subunit [EC:6.2.1.5]	sucC	succinyl-CoA synthetase beta subunit [EC:6.2.1.5]	ec:6.2.1.5	K01903	NA	NA	1	1	1	1	1	1	2	0	1	1	1	1	1	1	1	1	1	1	0	1	1	1	0	1	1	1	1	1	1	1	1	1	1	1	1	1	1
M00173	Reductive citrate cycle (Arnon-Buchanan cycle)	map01120	Microbial metabolism in diverse environments	Central metabolism	TCA cycle	sucC; succinyl-CoA synthetase beta subunit [EC:6.2.1.5]	sucC	succinyl-CoA synthetase beta subunit [EC:6.2.1.5]	ec:6.2.1.5	K01903	NA	NA	1	1	1	1	1	1	2	0	1	1	1	1	1	1	1	1	1	1	0	1	1	1	0	1	1	1	1	1	1	1	1	1	1	1	1	1	1
M00374	Dicarboxylate-hydroxybutyrate cycle	map01120	Microbial metabolism in diverse environments	Carbon fixation	Reductive citrate cycle	sucC; succinyl-CoA synthetase beta subunit [EC:6.2.1.5]	sucC	succinyl-CoA synthetase beta subunit [EC:6.2.1.5]	ec:6.2.1.5	K01903	NA	NA	1	1	1	1	1	1	2	0	1	1	1	1	1	1	1	1	1	1	0	1	1	1	0	1	1	1	1	1	1	1	1	1	1	1	1	1	1
M00374	Dicarboxylate-hydroxybutyrate cycle	map01120	Microbial metabolism in diverse environments	Carbon fixation	Dicarboxylate-hydroxybutyrate cycle	sucC; succinyl-CoA synthetase beta subunit [EC:6.2.1.5]	sucC	succinyl-CoA synthetase beta subunit [EC:6.2.1.5]	ec:6.2.1.5	K01903	NA	NA	1	1	1	1	1	1	2	0	1	1	1	1	1	1	1	1	1	1	0	1	1	1	0	1	1	1	1	1	1	1	1	1	1	1	1	1	1
M00374	Dicarboxylate-hydroxybutyrate cycle	map01120	Microbial metabolism in diverse environments	Central metabolism	TCA cycle	sucC; succinyl-CoA synthetase beta subunit [EC:6.2.1.5]	sucC	succinyl-CoA synthetase beta subunit [EC:6.2.1.5]	ec:6.2.1.5	K01903	NA	NA	1	1	1	1	1	1	2	0	1	1	1	1	1	1	1	1	1	1	0	1	1	1	0	1	1	1	1	1	1	1	1	1	1	1	1	1	1
M00620	Incomplete reductive citrate cycle, acetyl-CoA => oxoglutarate	map01120	Microbial metabolism in diverse environments	Carbon fixation	Reductive citrate cycle	sucC; succinyl-CoA synthetase beta subunit [EC:6.2.1.5]	sucC	succinyl-CoA synthetase beta subunit [EC:6.2.1.5]	ec:6.2.1.5	K01903	NA	NA	1	1	1	1	1	1	2	0	1	1	1	1	1	1	1	1	1	1	0	1	1	1	0	1	1	1	1	1	1	1	1	1	1	1	1	1	1
M00620	Incomplete reductive citrate cycle, acetyl-CoA => oxoglutarate	map01120	Microbial metabolism in diverse environments	Carbon fixation	Dicarboxylate-hydroxybutyrate cycle	sucC; succinyl-CoA synthetase beta subunit [EC:6.2.1.5]	sucC	succinyl-CoA synthetase beta subunit [EC:6.2.1.5]	ec:6.2.1.5	K01903	NA	NA	1	1	1	1	1	1	2	0	1	1	1	1	1	1	1	1	1	1	0	1	1	1	0	1	1	1	1	1	1	1	1	1	1	1	1	1	1
M00620	Incomplete reductive citrate cycle, acetyl-CoA => oxoglutarate	map01120	Microbial metabolism in diverse environments	Central metabolism	TCA cycle	sucC; succinyl-CoA synthetase beta subunit [EC:6.2.1.5]	sucC	succinyl-CoA synthetase beta subunit [EC:6.2.1.5]	ec:6.2.1.5	K01903	NA	NA	1	1	1	1	1	1	2	0	1	1	1	1	1	1	1	1	1	1	0	1	1	1	0	1	1	1	1	1	1	1	1	1	1	1	1	1	1
M00009	Citrate cycle (TCA cycle, Krebs cycle)	map01200	Carbon metabolism	Carbon fixation	Reductive citrate cycle	sucC; succinyl-CoA synthetase beta subunit [EC:6.2.1.5]	sucC	succinyl-CoA synthetase beta subunit [EC:6.2.1.5]	ec:6.2.1.5	K01903	NA	NA	1	1	1	1	1	1	2	0	1	1	1	1	1	1	1	1	1	1	0	1	1	1	0	1	1	1	1	1	1	1	1	1	1	1	1	1	1
M00009	Citrate cycle (TCA cycle, Krebs cycle)	map01200	Carbon metabolism	Carbon fixation	Dicarboxylate-hydroxybutyrate cycle	sucC; succinyl-CoA synthetase beta subunit [EC:6.2.1.5]	sucC	succinyl-CoA synthetase beta subunit [EC:6.2.1.5]	ec:6.2.1.5	K01903	NA	NA	1	1	1	1	1	1	2	0	1	1	1	1	1	1	1	1	1	1	0	1	1	1	0	1	1	1	1	1	1	1	1	1	1	1	1	1	1
M00009	Citrate cycle (TCA cycle, Krebs cycle)	map01200	Carbon metabolism	Central metabolism	TCA cycle	sucC; succinyl-CoA synthetase beta subunit [EC:6.2.1.5]	sucC	succinyl-CoA synthetase beta subunit [EC:6.2.1.5]	ec:6.2.1.5	K01903	NA	NA	1	1	1	1	1	1	2	0	1	1	1	1	1	1	1	1	1	1	0	1	1	1	0	1	1	1	1	1	1	1	1	1	1	1	1	1	1
M00011	Citrate cycle, second carbon oxidation, 2-oxoglutarate => oxaloacetate	map01200	Carbon metabolism	Carbon fixation	Reductive citrate cycle	sucC; succinyl-CoA synthetase beta subunit [EC:6.2.1.5]	sucC	succinyl-CoA synthetase beta subunit [EC:6.2.1.5]	ec:6.2.1.5	K01903	NA	NA	1	1	1	1	1	1	2	0	1	1	1	1	1	1	1	1	1	1	0	1	1	1	0	1	1	1	1	1	1	1	1	1	1	1	1	1	1
M00011	Citrate cycle, second carbon oxidation, 2-oxoglutarate => oxaloacetate	map01200	Carbon metabolism	Carbon fixation	Dicarboxylate-hydroxybutyrate cycle	sucC; succinyl-CoA synthetase beta subunit [EC:6.2.1.5]	sucC	succinyl-CoA synthetase beta subunit [EC:6.2.1.5]	ec:6.2.1.5	K01903	NA	NA	1	1	1	1	1	1	2	0	1	1	1	1	1	1	1	1	1	1	0	1	1	1	0	1	1	1	1	1	1	1	1	1	1	1	1	1	1
M00011	Citrate cycle, second carbon oxidation, 2-oxoglutarate => oxaloacetate	map01200	Carbon metabolism	Central metabolism	TCA cycle	sucC; succinyl-CoA synthetase beta subunit [EC:6.2.1.5]	sucC	succinyl-CoA synthetase beta subunit [EC:6.2.1.5]	ec:6.2.1.5	K01903	NA	NA	1	1	1	1	1	1	2	0	1	1	1	1	1	1	1	1	1	1	0	1	1	1	0	1	1	1	1	1	1	1	1	1	1	1	1	1	1
M00173	Reductive citrate cycle (Arnon-Buchanan cycle)	map01200	Carbon metabolism	Carbon fixation	Reductive citrate cycle	sucC; succinyl-CoA synthetase beta subunit [EC:6.2.1.5]	sucC	succinyl-CoA synthetase beta subunit [EC:6.2.1.5]	ec:6.2.1.5	K01903	NA	NA	1	1	1	1	1	1	2	0	1	1	1	1	1	1	1	1	1	1	0	1	1	1	0	1	1	1	1	1	1	1	1	1	1	1	1	1	1
M00173	Reductive citrate cycle (Arnon-Buchanan cycle)	map01200	Carbon metabolism	Carbon fixation	Dicarboxylate-hydroxybutyrate cycle	sucC; succinyl-CoA synthetase beta subunit [EC:6.2.1.5]	sucC	succinyl-CoA synthetase beta subunit [EC:6.2.1.5]	ec:6.2.1.5	K01903	NA	NA	1	1	1	1	1	1	2	0	1	1	1	1	1	1	1	1	1	1	0	1	1	1	0	1	1	1	1	1	1	1	1	1	1	1	1	1	1
M00173	Reductive citrate cycle (Arnon-Buchanan cycle)	map01200	Carbon metabolism	Central metabolism	TCA cycle	sucC; succinyl-CoA synthetase beta subunit [EC:6.2.1.5]	sucC	succinyl-CoA synthetase beta subunit [EC:6.2.1.5]	ec:6.2.1.5	K01903	NA	NA	1	1	1	1	1	1	2	0	1	1	1	1	1	1	1	1	1	1	0	1	1	1	0	1	1	1	1	1	1	1	1	1	1	1	1	1	1
M00374	Dicarboxylate-hydroxybutyrate cycle	map01200	Carbon metabolism	Carbon fixation	Reductive citrate cycle	sucC; succinyl-CoA synthetase beta subunit [EC:6.2.1.5]	sucC	succinyl-CoA synthetase beta subunit [EC:6.2.1.5]	ec:6.2.1.5	K01903	NA	NA	1	1	1	1	1	1	2	0	1	1	1	1	1	1	1	1	1	1	0	1	1	1	0	1	1	1	1	1	1	1	1	1	1	1	1	1	1
M00374	Dicarboxylate-hydroxybutyrate cycle	map01200	Carbon metabolism	Carbon fixation	Dicarboxylate-hydroxybutyrate cycle	sucC; succinyl-CoA synthetase beta subunit [EC:6.2.1.5]	sucC	succinyl-CoA synthetase beta subunit [EC:6.2.1.5]	ec:6.2.1.5	K01903	NA	NA	1	1	1	1	1	1	2	0	1	1	1	1	1	1	1	1	1	1	0	1	1	1	0	1	1	1	1	1	1	1	1	1	1	1	1	1	1
M00374	Dicarboxylate-hydroxybutyrate cycle	map01200	Carbon metabolism	Central metabolism	TCA cycle	sucC; succinyl-CoA synthetase beta subunit [EC:6.2.1.5]	sucC	succinyl-CoA synthetase beta subunit [EC:6.2.1.5]	ec:6.2.1.5	K01903	NA	NA	1	1	1	1	1	1	2	0	1	1	1	1	1	1	1	1	1	1	0	1	1	1	0	1	1	1	1	1	1	1	1	1	1	1	1	1	1
M00620	Incomplete reductive citrate cycle, acetyl-CoA => oxoglutarate	map01200	Carbon metabolism	Carbon fixation	Reductive citrate cycle	sucC; succinyl-CoA synthetase beta subunit [EC:6.2.1.5]	sucC	succinyl-CoA synthetase beta subunit [EC:6.2.1.5]	ec:6.2.1.5	K01903	NA	NA	1	1	1	1	1	1	2	0	1	1	1	1	1	1	1	1	1	1	0	1	1	1	0	1	1	1	1	1	1	1	1	1	1	1	1	1	1
M00620	Incomplete reductive citrate cycle, acetyl-CoA => oxoglutarate	map01200	Carbon metabolism	Carbon fixation	Dicarboxylate-hydroxybutyrate cycle	sucC; succinyl-CoA synthetase beta subunit [EC:6.2.1.5]	sucC	succinyl-CoA synthetase beta subunit [EC:6.2.1.5]	ec:6.2.1.5	K01903	NA	NA	1	1	1	1	1	1	2	0	1	1	1	1	1	1	1	1	1	1	0	1	1	1	0	1	1	1	1	1	1	1	1	1	1	1	1	1	1
M00620	Incomplete reductive citrate cycle, acetyl-CoA => oxoglutarate	map01200	Carbon metabolism	Central metabolism	TCA cycle	sucC; succinyl-CoA synthetase beta subunit [EC:6.2.1.5]	sucC	succinyl-CoA synthetase beta subunit [EC:6.2.1.5]	ec:6.2.1.5	K01903	NA	NA	1	1	1	1	1	1	2	0	1	1	1	1	1	1	1	1	1	1	0	1	1	1	0	1	1	1	1	1	1	1	1	1	1	1	1	1	1
NA	NA	map03010	Ribosome	NA	NA	NA	RP-S3, rpsC	small subunit ribosomal protein S3	NA	K02982	NA	NA	1	1	1	1	1	1	1	1	1	0	1	0	0	1	1	1	1	1	1	0	1	1	1	1	1	1	1	1	1	1	1	1	1	1	1	1	1
M00533	Homoprotocatechuate degradation, homoprotocatechuate => 2-oxohept-3-enedioate	map00350	Tyrosine metabolism	NA	NA	NA	hpaF, hpcD	5-carboxymethyl-2-hydroxymuconate isomerase [EC:5.3.3.10]	ec:5.3.3.10	K01826	NA	NA	1	1	0	0	1	0	0	0	0	0	0	0	0	1	1	0	0	0	0	0	1	1	0	1	0	0	0	0	0	0	0	0	0	0	0	0	0
M00533	Homoprotocatechuate degradation, homoprotocatechuate => 2-oxohept-3-enedioate	map01100	Metabolic pathways	NA	NA	NA	hpaF, hpcD	5-carboxymethyl-2-hydroxymuconate isomerase [EC:5.3.3.10]	ec:5.3.3.10	K01826	NA	NA	1	1	0	0	1	0	0	0	0	0	0	0	0	1	1	0	0	0	0	0	1	1	0	1	0	0	0	0	0	0	0	0	0	0	0	0	0
M00533	Homoprotocatechuate degradation, homoprotocatechuate => 2-oxohept-3-enedioate	map01120	Microbial metabolism in diverse environments	NA	NA	NA	hpaF, hpcD	5-carboxymethyl-2-hydroxymuconate isomerase [EC:5.3.3.10]	ec:5.3.3.10	K01826	NA	NA	1	1	0	0	1	0	0	0	0	0	0	0	0	1	1	0	0	0	0	0	1	1	0	1	0	0	0	0	0	0	0	0	0	0	0	0	0
M00533	Homoprotocatechuate degradation, homoprotocatechuate => 2-oxohept-3-enedioate	map01220	Degradation of aromatic compounds	NA	NA	NA	hpaF, hpcD	5-carboxymethyl-2-hydroxymuconate isomerase [EC:5.3.3.10]	ec:5.3.3.10	K01826	NA	NA	1	1	0	0	1	0	0	0	0	0	0	0	0	1	1	0	0	0	0	0	1	1	0	1	0	0	0	0	0	0	0	0	0	0	0	0	0
NA	NA	NA	NA	NA	NA	NA	osmC, ohr	lipoyl-dependent peroxiredoxin [EC:1.11.1.28]	ec:1.11.1.28	K04063	NA	NA	1	0	1	0	0	0	0	1	0	0	0	1	1	1	0	1	1	1	0	0	0	1	1	0	1	2	1	0	1	1	2	1	1	1	1	1	1
NA	NA	map00230	Purine metabolism	NA	NA	NA	hprT, hpt, HPRT1	hypoxanthine phosphoribosyltransferase [EC:2.4.2.8]	ec:2.4.2.8	K00760	NA	NA	1	1	1	1	1	1	1	1	1	1	1	1	1	1	1	0	1	1	1	1	1	1	1	1	0	0	1	1	1	0	0	1	1	1	1	1	0
NA	NA	map00983	Drug metabolism - other enzymes	NA	NA	NA	hprT, hpt, HPRT1	hypoxanthine phosphoribosyltransferase [EC:2.4.2.8]	ec:2.4.2.8	K00760	NA	NA	1	1	1	1	1	1	1	1	1	1	1	1	1	1	1	0	1	1	1	1	1	1	1	1	0	0	1	1	1	0	0	1	1	1	1	1	0
NA	NA	map01100	Metabolic pathways	NA	NA	NA	hprT, hpt, HPRT1	hypoxanthine phosphoribosyltransferase [EC:2.4.2.8]	ec:2.4.2.8	K00760	NA	NA	1	1	1	1	1	1	1	1	1	1	1	1	1	1	1	0	1	1	1	1	1	1	1	1	0	0	1	1	1	0	0	1	1	1	1	1	0
NA	NA	map01110	Biosynthesis of secondary metabolites	NA	NA	NA	hprT, hpt, HPRT1	hypoxanthine phosphoribosyltransferase [EC:2.4.2.8]	ec:2.4.2.8	K00760	NA	NA	1	1	1	1	1	1	1	1	1	1	1	1	1	1	1	0	1	1	1	1	1	1	1	1	0	0	1	1	1	0	0	1	1	1	1	1	0
NA	NA	map01232	Nucleotide metabolism	NA	NA	NA	hprT, hpt, HPRT1	hypoxanthine phosphoribosyltransferase [EC:2.4.2.8]	ec:2.4.2.8	K00760	NA	NA	1	1	1	1	1	1	1	1	1	1	1	1	1	1	1	0	1	1	1	1	1	1	1	1	0	0	1	1	1	0	0	1	1	1	1	1	0
NA	NA	NA	NA	NA	NA	NA	zntB	zinc transporter	NA	K16074	NA	NA	1	0	0	1	1	0	0	0	1	1	0	1	1	0	0	0	1	1	0	1	0	0	0	1	0	0	0	0	0	0	0	1	0	0	0	0	0
NA	NA	NA	NA	NA	NA	NA	NA	NA	NA	K21394	NA	NA	3	1	3	2	1	0	0	0	0	2	0	1	1	1	6	1	3	3	0	3	4	1	0	1	2	6	0	0	0	1	0	2	3	1	1	0	1
NA	NA	map03010	Ribosome	NA	NA	NA	RP-L27, MRPL27, rpmA	large subunit ribosomal protein L27	NA	K02899	NA	NA	1	1	1	1	1	1	1	1	1	1	1	1	1	1	1	0	1	1	1	1	1	1	1	1	1	1	1	1	1	1	1	1	1	1	1	1	1
NA	NA	NA	NA	NA	NA	NA	ABC.CD.P	putative ABC transport system permease protein	NA	K02004	NA	NA	1	2	4	1	1	2	1	3	6	3	4	4	1	2	1	5	1	4	4	3	1	3	1	1	0	1	10	3	5	7	4	3	4	3	3	5	7
NA	NA	NA	NA	NA	NA	NA	yceD, ylbN	DUF177 domain-containing protein	NA	K07040	NA	NA	1	1	1	1	1	0	1	1	1	1	1	0	0	1	1	0	1	1	1	1	1	1	1	1	0	1	1	1	1	1	1	1	1	1	1	1	1
M00881	Lipoic acid biosynthesis, plants and bacteria, octanoyl-ACP => dihydrolipoyl-E2/H	map00785	Lipoic acid metabolism	NA	NA	NA	lipB	lipoyl(octanoyl) transferase [EC:2.3.1.181]	ec:2.3.1.181	K03801	NA	NA	1	1	1	0	1	1	1	0	1	0	0	1	1	1	1	1	1	1	0	0	1	1	0	1	0	1	1	1	1	1	1	1	1	1	1	1	1
M00881	Lipoic acid biosynthesis, plants and bacteria, octanoyl-ACP => dihydrolipoyl-E2/H	map01100	Metabolic pathways	NA	NA	NA	lipB	lipoyl(octanoyl) transferase [EC:2.3.1.181]	ec:2.3.1.181	K03801	NA	NA	1	1	1	0	1	1	1	0	1	0	0	1	1	1	1	1	1	1	0	0	1	1	0	1	0	1	1	1	1	1	1	1	1	1	1	1	1
M00881	Lipoic acid biosynthesis, plants and bacteria, octanoyl-ACP => dihydrolipoyl-E2/H	map01240	Biosynthesis of cofactors	NA	NA	NA	lipB	lipoyl(octanoyl) transferase [EC:2.3.1.181]	ec:2.3.1.181	K03801	NA	NA	1	1	1	0	1	1	1	0	1	0	0	1	1	1	1	1	1	1	0	0	1	1	0	1	0	1	1	1	1	1	1	1	1	1	1	1	1
NA	NA	map00790	Folate biosynthesis	NA	NA	NA	mocA	molybdenum cofactor cytidylyltransferase [EC:2.7.7.76]	ec:2.7.7.76	K07141	NA	NA	1	1	1	0	1	1	1	1	0	0	0	0	0	1	3	1	1	1	0	0	2	1	1	1	1	1	0	1	0	1	0	0	1	1	1	0	1
NA	NA	map01100	Metabolic pathways	NA	NA	NA	mocA	molybdenum cofactor cytidylyltransferase [EC:2.7.7.76]	ec:2.7.7.76	K07141	NA	NA	1	1	1	0	1	1	1	1	0	0	0	0	0	1	3	1	1	1	0	0	2	1	1	1	1	1	0	1	0	1	0	0	1	1	1	0	1
M00154	Cytochrome c oxidase	map00190	Oxidative phosphorylation	NA	NA	NA	COX15, ctaA	heme a synthase [EC:1.17.99.9]	ec:1.17.99.9	K02259	NA	NA	1	0	1	1	1	1	0	0	1	1	1	1	1	1	1	0	1	1	0	1	1	1	0	1	1	1	1	0	1	1	1	1	1	1	1	1	1
M00154	Cytochrome c oxidase	map00860	Porphyrin metabolism	NA	NA	NA	COX15, ctaA	heme a synthase [EC:1.17.99.9]	ec:1.17.99.9	K02259	NA	NA	1	0	1	1	1	1	0	0	1	1	1	1	1	1	1	0	1	1	0	1	1	1	0	1	1	1	1	0	1	1	1	1	1	1	1	1	1
M00154	Cytochrome c oxidase	map01100	Metabolic pathways	NA	NA	NA	COX15, ctaA	heme a synthase [EC:1.17.99.9]	ec:1.17.99.9	K02259	NA	NA	1	0	1	1	1	1	0	0	1	1	1	1	1	1	1	0	1	1	0	1	1	1	0	1	1	1	1	0	1	1	1	1	1	1	1	1	1
M00154	Cytochrome c oxidase	map01110	Biosynthesis of secondary metabolites	NA	NA	NA	COX15, ctaA	heme a synthase [EC:1.17.99.9]	ec:1.17.99.9	K02259	NA	NA	1	0	1	1	1	1	0	0	1	1	1	1	1	1	1	0	1	1	0	1	1	1	0	1	1	1	1	0	1	1	1	1	1	1	1	1	1
M00154	Cytochrome c oxidase	map01240	Biosynthesis of cofactors	NA	NA	NA	COX15, ctaA	heme a synthase [EC:1.17.99.9]	ec:1.17.99.9	K02259	NA	NA	1	0	1	1	1	1	0	0	1	1	1	1	1	1	1	0	1	1	0	1	1	1	0	1	1	1	1	0	1	1	1	1	1	1	1	1	1
M00154	Cytochrome c oxidase	map02020	Two-component system	NA	NA	NA	COX15, ctaA	heme a synthase [EC:1.17.99.9]	ec:1.17.99.9	K02259	NA	NA	1	0	1	1	1	1	0	0	1	1	1	1	1	1	1	0	1	1	0	1	1	1	0	1	1	1	1	0	1	1	1	1	1	1	1	1	1
M00154	Cytochrome c oxidase	map04714	Thermogenesis	NA	NA	NA	COX15, ctaA	heme a synthase [EC:1.17.99.9]	ec:1.17.99.9	K02259	NA	NA	1	0	1	1	1	1	0	0	1	1	1	1	1	1	1	0	1	1	0	1	1	1	0	1	1	1	1	0	1	1	1	1	1	1	1	1	1
M00846	Siroheme biosynthesis, glutamyl-tRNA => siroheme	map00860	Porphyrin metabolism	NA	NA	NA	cobA	uroporphyrin-III C-methyltransferase [EC:2.1.1.107]	ec:2.1.1.107	K02303	NA	NA	1	0	1	1	1	1	1	2	1	1	0	2	1	3	3	1	1	1	0	1	3	3	2	1	0	1	0	2	0	2	2	1	1	2	2	0	2
M00924	Cobalamin biosynthesis, anaerobic, uroporphyrinogen III => sirohydrochlorin => cobyrinate a,c-diamide	map00860	Porphyrin metabolism	NA	NA	NA	cobA	uroporphyrin-III C-methyltransferase [EC:2.1.1.107]	ec:2.1.1.107	K02303	NA	NA	1	0	1	1	1	1	1	2	1	1	0	2	1	3	3	1	1	1	0	1	3	3	2	1	0	1	0	2	0	2	2	1	1	2	2	0	2
M00925	Cobalamin biosynthesis, aerobic, uroporphyrinogen III => precorrin 2 => cobyrinate a,c-diamide	map00860	Porphyrin metabolism	NA	NA	NA	cobA	uroporphyrin-III C-methyltransferase [EC:2.1.1.107]	ec:2.1.1.107	K02303	NA	NA	1	0	1	1	1	1	1	2	1	1	0	2	1	3	3	1	1	1	0	1	3	3	2	1	0	1	0	2	0	2	2	1	1	2	2	0	2
M00846	Siroheme biosynthesis, glutamyl-tRNA => siroheme	map01100	Metabolic pathways	NA	NA	NA	cobA	uroporphyrin-III C-methyltransferase [EC:2.1.1.107]	ec:2.1.1.107	K02303	NA	NA	1	0	1	1	1	1	1	2	1	1	0	2	1	3	3	1	1	1	0	1	3	3	2	1	0	1	0	2	0	2	2	1	1	2	2	0	2
M00924	Cobalamin biosynthesis, anaerobic, uroporphyrinogen III => sirohydrochlorin => cobyrinate a,c-diamide	map01100	Metabolic pathways	NA	NA	NA	cobA	uroporphyrin-III C-methyltransferase [EC:2.1.1.107]	ec:2.1.1.107	K02303	NA	NA	1	0	1	1	1	1	1	2	1	1	0	2	1	3	3	1	1	1	0	1	3	3	2	1	0	1	0	2	0	2	2	1	1	2	2	0	2
M00925	Cobalamin biosynthesis, aerobic, uroporphyrinogen III => precorrin 2 => cobyrinate a,c-diamide	map01100	Metabolic pathways	NA	NA	NA	cobA	uroporphyrin-III C-methyltransferase [EC:2.1.1.107]	ec:2.1.1.107	K02303	NA	NA	1	0	1	1	1	1	1	2	1	1	0	2	1	3	3	1	1	1	0	1	3	3	2	1	0	1	0	2	0	2	2	1	1	2	2	0	2
M00846	Siroheme biosynthesis, glutamyl-tRNA => siroheme	map01110	Biosynthesis of secondary metabolites	NA	NA	NA	cobA	uroporphyrin-III C-methyltransferase [EC:2.1.1.107]	ec:2.1.1.107	K02303	NA	NA	1	0	1	1	1	1	1	2	1	1	0	2	1	3	3	1	1	1	0	1	3	3	2	1	0	1	0	2	0	2	2	1	1	2	2	0	2
M00924	Cobalamin biosynthesis, anaerobic, uroporphyrinogen III => sirohydrochlorin => cobyrinate a,c-diamide	map01110	Biosynthesis of secondary metabolites	NA	NA	NA	cobA	uroporphyrin-III C-methyltransferase [EC:2.1.1.107]	ec:2.1.1.107	K02303	NA	NA	1	0	1	1	1	1	1	2	1	1	0	2	1	3	3	1	1	1	0	1	3	3	2	1	0	1	0	2	0	2	2	1	1	2	2	0	2
M00925	Cobalamin biosynthesis, aerobic, uroporphyrinogen III => precorrin 2 => cobyrinate a,c-diamide	map01110	Biosynthesis of secondary metabolites	NA	NA	NA	cobA	uroporphyrin-III C-methyltransferase [EC:2.1.1.107]	ec:2.1.1.107	K02303	NA	NA	1	0	1	1	1	1	1	2	1	1	0	2	1	3	3	1	1	1	0	1	3	3	2	1	0	1	0	2	0	2	2	1	1	2	2	0	2
M00846	Siroheme biosynthesis, glutamyl-tRNA => siroheme	map01120	Microbial metabolism in diverse environments	NA	NA	NA	cobA	uroporphyrin-III C-methyltransferase [EC:2.1.1.107]	ec:2.1.1.107	K02303	NA	NA	1	0	1	1	1	1	1	2	1	1	0	2	1	3	3	1	1	1	0	1	3	3	2	1	0	1	0	2	0	2	2	1	1	2	2	0	2
M00924	Cobalamin biosynthesis, anaerobic, uroporphyrinogen III => sirohydrochlorin => cobyrinate a,c-diamide	map01120	Microbial metabolism in diverse environments	NA	NA	NA	cobA	uroporphyrin-III C-methyltransferase [EC:2.1.1.107]	ec:2.1.1.107	K02303	NA	NA	1	0	1	1	1	1	1	2	1	1	0	2	1	3	3	1	1	1	0	1	3	3	2	1	0	1	0	2	0	2	2	1	1	2	2	0	2
M00925	Cobalamin biosynthesis, aerobic, uroporphyrinogen III => precorrin 2 => cobyrinate a,c-diamide	map01120	Microbial metabolism in diverse environments	NA	NA	NA	cobA	uroporphyrin-III C-methyltransferase [EC:2.1.1.107]	ec:2.1.1.107	K02303	NA	NA	1	0	1	1	1	1	1	2	1	1	0	2	1	3	3	1	1	1	0	1	3	3	2	1	0	1	0	2	0	2	2	1	1	2	2	0	2
M00846	Siroheme biosynthesis, glutamyl-tRNA => siroheme	map01240	Biosynthesis of cofactors	NA	NA	NA	cobA	uroporphyrin-III C-methyltransferase [EC:2.1.1.107]	ec:2.1.1.107	K02303	NA	NA	1	0	1	1	1	1	1	2	1	1	0	2	1	3	3	1	1	1	0	1	3	3	2	1	0	1	0	2	0	2	2	1	1	2	2	0	2
M00924	Cobalamin biosynthesis, anaerobic, uroporphyrinogen III => sirohydrochlorin => cobyrinate a,c-diamide	map01240	Biosynthesis of cofactors	NA	NA	NA	cobA	uroporphyrin-III C-methyltransferase [EC:2.1.1.107]	ec:2.1.1.107	K02303	NA	NA	1	0	1	1	1	1	1	2	1	1	0	2	1	3	3	1	1	1	0	1	3	3	2	1	0	1	0	2	0	2	2	1	1	2	2	0	2
M00925	Cobalamin biosynthesis, aerobic, uroporphyrinogen III => precorrin 2 => cobyrinate a,c-diamide	map01240	Biosynthesis of cofactors	NA	NA	NA	cobA	uroporphyrin-III C-methyltransferase [EC:2.1.1.107]	ec:2.1.1.107	K02303	NA	NA	1	0	1	1	1	1	1	2	1	1	0	2	1	3	3	1	1	1	0	1	3	3	2	1	0	1	0	2	0	2	2	1	1	2	2	0	2
M00176	Assimilatory sulfate reduction, sulfate => H2S	map00920	Sulfur metabolism	Sulfur metabolism	Assimilatory sulfate reduction, sulfite -> sulfide (cysJI or sir)	sulfite reductase (NADPH) hemoprotein beta-component [EC:1.8.1.2]	cysI	sulfite reductase (NADPH) hemoprotein beta-component [EC:1.8.1.2]	ec:1.8.1.2	K00381	NA	NA	1	0	1	1	1	1	1	1	1	2	0	1	1	1	1	1	1	1	0	3	1	1	1	1	0	0	0	1	0	1	1	1	1	1	1	0	1
M00176	Assimilatory sulfate reduction, sulfate => H2S	map01100	Metabolic pathways	Sulfur metabolism	Assimilatory sulfate reduction, sulfite -> sulfide (cysJI or sir)	sulfite reductase (NADPH) hemoprotein beta-component [EC:1.8.1.2]	cysI	sulfite reductase (NADPH) hemoprotein beta-component [EC:1.8.1.2]	ec:1.8.1.2	K00381	NA	NA	1	0	1	1	1	1	1	1	1	2	0	1	1	1	1	1	1	1	0	3	1	1	1	1	0	0	0	1	0	1	1	1	1	1	1	0	1
M00176	Assimilatory sulfate reduction, sulfate => H2S	map01120	Microbial metabolism in diverse environments	Sulfur metabolism	Assimilatory sulfate reduction, sulfite -> sulfide (cysJI or sir)	sulfite reductase (NADPH) hemoprotein beta-component [EC:1.8.1.2]	cysI	sulfite reductase (NADPH) hemoprotein beta-component [EC:1.8.1.2]	ec:1.8.1.2	K00381	NA	NA	1	0	1	1	1	1	1	1	1	2	0	1	1	1	1	1	1	1	0	3	1	1	1	1	0	0	0	1	0	1	1	1	1	1	1	0	1
M00176	Assimilatory sulfate reduction, sulfate => H2S	map01320	Sulfur cycle	Sulfur metabolism	Assimilatory sulfate reduction, sulfite -> sulfide (cysJI or sir)	sulfite reductase (NADPH) hemoprotein beta-component [EC:1.8.1.2]	cysI	sulfite reductase (NADPH) hemoprotein beta-component [EC:1.8.1.2]	ec:1.8.1.2	K00381	NA	NA	1	0	1	1	1	1	1	1	1	2	0	1	1	1	1	1	1	1	0	3	1	1	1	1	0	0	0	1	0	1	1	1	1	1	1	0	1
NA	NA	NA	NA	NA	NA	NA	infC, MTIF3	translation initiation factor IF-3	NA	K02520	NA	NA	1	1	1	1	1	1	2	0	1	1	1	1	1	1	1	0	1	1	1	1	1	1	0	1	1	1	1	1	1	1	1	1	1	1	1	1	1
M00096	C5 isoprenoid biosynthesis, non-mevalonate pathway	map00900	Terpenoid backbone biosynthesis	NA	NA	NA	ispDF	2-C-methyl-D-erythritol 4-phosphate cytidylyltransferase / 2-C-methyl-D-erythritol 2,4-cyclodiphosphate synthase [EC:2.7.7.60 4.6.1.12]	ec:2.7.7.60	K12506	NA	NA	1	1	0	0	1	1	0	0	0	0	0	1	0	1	0	0	1	0	0	0	0	1	0	1	0	1	0	0	0	0	0	0	0	1	1	0	0
M00096	C5 isoprenoid biosynthesis, non-mevalonate pathway	map00900	Terpenoid backbone biosynthesis	NA	NA	NA	ispDF	2-C-methyl-D-erythritol 4-phosphate cytidylyltransferase / 2-C-methyl-D-erythritol 2,4-cyclodiphosphate synthase [EC:2.7.7.60 4.6.1.12]	ec:4.6.1.12	K12506	NA	NA	1	1	0	0	1	1	0	0	0	0	0	1	0	1	0	0	1	0	0	0	0	1	0	1	0	1	0	0	0	0	0	0	0	1	1	0	0
M00096	C5 isoprenoid biosynthesis, non-mevalonate pathway	map01100	Metabolic pathways	NA	NA	NA	ispDF	2-C-methyl-D-erythritol 4-phosphate cytidylyltransferase / 2-C-methyl-D-erythritol 2,4-cyclodiphosphate synthase [EC:2.7.7.60 4.6.1.12]	ec:2.7.7.60	K12506	NA	NA	1	1	0	0	1	1	0	0	0	0	0	1	0	1	0	0	1	0	0	0	0	1	0	1	0	1	0	0	0	0	0	0	0	1	1	0	0
M00096	C5 isoprenoid biosynthesis, non-mevalonate pathway	map01100	Metabolic pathways	NA	NA	NA	ispDF	2-C-methyl-D-erythritol 4-phosphate cytidylyltransferase / 2-C-methyl-D-erythritol 2,4-cyclodiphosphate synthase [EC:2.7.7.60 4.6.1.12]	ec:4.6.1.12	K12506	NA	NA	1	1	0	0	1	1	0	0	0	0	0	1	0	1	0	0	1	0	0	0	0	1	0	1	0	1	0	0	0	0	0	0	0	1	1	0	0
M00096	C5 isoprenoid biosynthesis, non-mevalonate pathway	map01110	Biosynthesis of secondary metabolites	NA	NA	NA	ispDF	2-C-methyl-D-erythritol 4-phosphate cytidylyltransferase / 2-C-methyl-D-erythritol 2,4-cyclodiphosphate synthase [EC:2.7.7.60 4.6.1.12]	ec:2.7.7.60	K12506	NA	NA	1	1	0	0	1	1	0	0	0	0	0	1	0	1	0	0	1	0	0	0	0	1	0	1	0	1	0	0	0	0	0	0	0	1	1	0	0
M00096	C5 isoprenoid biosynthesis, non-mevalonate pathway	map01110	Biosynthesis of secondary metabolites	NA	NA	NA	ispDF	2-C-methyl-D-erythritol 4-phosphate cytidylyltransferase / 2-C-methyl-D-erythritol 2,4-cyclodiphosphate synthase [EC:2.7.7.60 4.6.1.12]	ec:4.6.1.12	K12506	NA	NA	1	1	0	0	1	1	0	0	0	0	0	1	0	1	0	0	1	0	0	0	0	1	0	1	0	1	0	0	0	0	0	0	0	1	1	0	0
M00096	C5 isoprenoid biosynthesis, non-mevalonate pathway	map00900	Terpenoid backbone biosynthesis	NA	NA	NA	ispD	2-C-methyl-D-erythritol 4-phosphate cytidylyltransferase [EC:2.7.7.60]	ec:2.7.7.60	K00991	NA	NA	1	1	1	1	0	0	1	1	1	1	0	0	0	0	0	1	1	1	0	1	0	0	1	0	0	0	0	1	0	1	1	1	1	0	0	0	1
M00096	C5 isoprenoid biosynthesis, non-mevalonate pathway	map01100	Metabolic pathways	NA	NA	NA	ispD	2-C-methyl-D-erythritol 4-phosphate cytidylyltransferase [EC:2.7.7.60]	ec:2.7.7.60	K00991	NA	NA	1	1	1	1	0	0	1	1	1	1	0	0	0	0	0	1	1	1	0	1	0	0	1	0	0	0	0	1	0	1	1	1	1	0	0	0	1
M00096	C5 isoprenoid biosynthesis, non-mevalonate pathway	map01110	Biosynthesis of secondary metabolites	NA	NA	NA	ispD	2-C-methyl-D-erythritol 4-phosphate cytidylyltransferase [EC:2.7.7.60]	ec:2.7.7.60	K00991	NA	NA	1	1	1	1	0	0	1	1	1	1	0	0	0	0	0	1	1	1	0	1	0	0	1	0	0	0	0	1	0	1	1	1	1	0	0	0	1
M00595	Sulfur oxidation, SOX system, thiosulfate => sulfate	map00920	Sulfur metabolism	Sulfur metabolism	Thiosulfate oxidation by SOX complex, thiosulfate -> sulfate	soxX; L-cysteine S-thiosulfotransferase [EC:2.8.5.2]	soxX	L-cysteine S-thiosulfotransferase [EC:2.8.5.2]	ec:2.8.5.2	K17223	NA	NA	1	1	0	0	1	1	0	0	0	0	0	0	0	1	1	0	1	0	0	0	0	1	0	1	0	0	0	0	0	0	0	0	0	1	1	0	0
M00595	Sulfur oxidation, SOX system, thiosulfate => sulfate	map01100	Metabolic pathways	Sulfur metabolism	Thiosulfate oxidation by SOX complex, thiosulfate -> sulfate	soxX; L-cysteine S-thiosulfotransferase [EC:2.8.5.2]	soxX	L-cysteine S-thiosulfotransferase [EC:2.8.5.2]	ec:2.8.5.2	K17223	NA	NA	1	1	0	0	1	1	0	0	0	0	0	0	0	1	1	0	1	0	0	0	0	1	0	1	0	0	0	0	0	0	0	0	0	1	1	0	0
M00595	Sulfur oxidation, SOX system, thiosulfate => sulfate	map01120	Microbial metabolism in diverse environments	Sulfur metabolism	Thiosulfate oxidation by SOX complex, thiosulfate -> sulfate	soxX; L-cysteine S-thiosulfotransferase [EC:2.8.5.2]	soxX	L-cysteine S-thiosulfotransferase [EC:2.8.5.2]	ec:2.8.5.2	K17223	NA	NA	1	1	0	0	1	1	0	0	0	0	0	0	0	1	1	0	1	0	0	0	0	1	0	1	0	0	0	0	0	0	0	0	0	1	1	0	0
M00595	Sulfur oxidation, SOX system, thiosulfate => sulfate	map01320	Sulfur cycle	Sulfur metabolism	Thiosulfate oxidation by SOX complex, thiosulfate -> sulfate	soxX; L-cysteine S-thiosulfotransferase [EC:2.8.5.2]	soxX	L-cysteine S-thiosulfotransferase [EC:2.8.5.2]	ec:2.8.5.2	K17223	NA	NA	1	1	0	0	1	1	0	0	0	0	0	0	0	1	1	0	1	0	0	0	0	1	0	1	0	0	0	0	0	0	0	0	0	1	1	0	0
M00957	Lysine degradation, bacteria, L-lysine => glutarate => succinate/acetyl-CoA	map00310	Lysine degradation	NA	NA	NA	gcdG, caiB	glutaryl-CoA transferase [EC:2.8.3.-]	NA	K01041	NA	NA	1	0	2	0	1	0	0	0	1	0	0	1	0	2	2	0	1	2	0	0	2	2	0	1	1	0	0	0	0	0	0	0	2	2	2	0	0
M00957	Lysine degradation, bacteria, L-lysine => glutarate => succinate/acetyl-CoA	map01100	Metabolic pathways	NA	NA	NA	gcdG, caiB	glutaryl-CoA transferase [EC:2.8.3.-]	NA	K01041	NA	NA	1	0	2	0	1	0	0	0	1	0	0	1	0	2	2	0	1	2	0	0	2	2	0	1	1	0	0	0	0	0	0	0	2	2	2	0	0
M00957	Lysine degradation, bacteria, L-lysine => glutarate => succinate/acetyl-CoA	map01120	Microbial metabolism in diverse environments	NA	NA	NA	gcdG, caiB	glutaryl-CoA transferase [EC:2.8.3.-]	NA	K01041	NA	NA	1	0	2	0	1	0	0	0	1	0	0	1	0	2	2	0	1	2	0	0	2	2	0	1	1	0	0	0	0	0	0	0	2	2	2	0	0
NA	NA	NA	NA	NA	NA	NA	ureG	urease accessory protein	NA	K03189	NA	NA	1	1	1	0	1	0	0	1	0	1	0	0	0	1	1	0	1	1	0	1	1	1	1	1	0	1	0	0	0	0	0	0	1	1	1	0	0
NA	NA	NA	NA	NA	NA	NA	K07161	uncharacterized protein	NA	K07161	NA	NA	1	1	0	1	0	1	0	0	0	1	0	0	1	1	2	0	1	1	0	1	2	1	0	0	1	0	0	0	0	0	0	1	0	1	1	0	0
NA	NA	map02020	Two-component system	NA	NA	NA	pleD	two-component system, cell cycle response regulator [EC:2.7.7.65]	ec:2.7.7.65	K02488	NA	NA	1	0	0	0	1	1	0	0	0	0	0	1	0	1	1	0	1	0	0	0	1	1	0	1	0	1	0	0	0	0	0	0	0	0	0	0	0
NA	NA	map04112	Cell cycle - Caulobacter	NA	NA	NA	pleD	two-component system, cell cycle response regulator [EC:2.7.7.65]	ec:2.7.7.65	K02488	NA	NA	1	0	0	0	1	1	0	0	0	0	0	1	0	1	1	0	1	0	0	0	1	1	0	1	0	1	0	0	0	0	0	0	0	0	0	0	0
M00001	Glycolysis (Embden-Meyerhof pathway), glucose => pyruvate	map00010	Glycolysis / Gluconeogenesis	Carbon fixation	Calvin-Benson-Bassham cycle	PGK, pgk; phosphoglycerate kinase [EC:2.7.2.3]	PGK, pgk	phosphoglycerate kinase [EC:2.7.2.3]	ec:2.7.2.3	K00927	NA	NA	1	2	1	1	1	1	0	1	1	1	1	1	1	1	1	1	1	1	1	1	1	1	1	1	1	1	1	1	1	1	1	1	1	1	1	1	1
M00001	Glycolysis (Embden-Meyerhof pathway), glucose => pyruvate	map00010	Glycolysis / Gluconeogenesis	Central metabolism	Glycolysis (Embden-Meyerhof pathway), glucose => pyruvate	PGK, pgk; phosphoglycerate kinase [EC:2.7.2.3]	PGK, pgk	phosphoglycerate kinase [EC:2.7.2.3]	ec:2.7.2.3	K00927	NA	NA	1	2	1	1	1	1	0	1	1	1	1	1	1	1	1	1	1	1	1	1	1	1	1	1	1	1	1	1	1	1	1	1	1	1	1	1	1
M00001	Glycolysis (Embden-Meyerhof pathway), glucose => pyruvate	map00010	Glycolysis / Gluconeogenesis	Central metabolism	Gluconeogenesis, oxaloacetate => fructose-6P	PGK, pgk; phosphoglycerate kinase [EC:2.7.2.3]	PGK, pgk	phosphoglycerate kinase [EC:2.7.2.3]	ec:2.7.2.3	K00927	NA	NA	1	2	1	1	1	1	0	1	1	1	1	1	1	1	1	1	1	1	1	1	1	1	1	1	1	1	1	1	1	1	1	1	1	1	1	1	1
M00002	Glycolysis, core module involving three-carbon compounds	map00010	Glycolysis / Gluconeogenesis	Carbon fixation	Calvin-Benson-Bassham cycle	PGK, pgk; phosphoglycerate kinase [EC:2.7.2.3]	PGK, pgk	phosphoglycerate kinase [EC:2.7.2.3]	ec:2.7.2.3	K00927	NA	NA	1	2	1	1	1	1	0	1	1	1	1	1	1	1	1	1	1	1	1	1	1	1	1	1	1	1	1	1	1	1	1	1	1	1	1	1	1
M00002	Glycolysis, core module involving three-carbon compounds	map00010	Glycolysis / Gluconeogenesis	Central metabolism	Glycolysis (Embden-Meyerhof pathway), glucose => pyruvate	PGK, pgk; phosphoglycerate kinase [EC:2.7.2.3]	PGK, pgk	phosphoglycerate kinase [EC:2.7.2.3]	ec:2.7.2.3	K00927	NA	NA	1	2	1	1	1	1	0	1	1	1	1	1	1	1	1	1	1	1	1	1	1	1	1	1	1	1	1	1	1	1	1	1	1	1	1	1	1
M00002	Glycolysis, core module involving three-carbon compounds	map00010	Glycolysis / Gluconeogenesis	Central metabolism	Gluconeogenesis, oxaloacetate => fructose-6P	PGK, pgk; phosphoglycerate kinase [EC:2.7.2.3]	PGK, pgk	phosphoglycerate kinase [EC:2.7.2.3]	ec:2.7.2.3	K00927	NA	NA	1	2	1	1	1	1	0	1	1	1	1	1	1	1	1	1	1	1	1	1	1	1	1	1	1	1	1	1	1	1	1	1	1	1	1	1	1
M00003	Gluconeogenesis, oxaloacetate => fructose-6P	map00010	Glycolysis / Gluconeogenesis	Carbon fixation	Calvin-Benson-Bassham cycle	PGK, pgk; phosphoglycerate kinase [EC:2.7.2.3]	PGK, pgk	phosphoglycerate kinase [EC:2.7.2.3]	ec:2.7.2.3	K00927	NA	NA	1	2	1	1	1	1	0	1	1	1	1	1	1	1	1	1	1	1	1	1	1	1	1	1	1	1	1	1	1	1	1	1	1	1	1	1	1
M00003	Gluconeogenesis, oxaloacetate => fructose-6P	map00010	Glycolysis / Gluconeogenesis	Central metabolism	Glycolysis (Embden-Meyerhof pathway), glucose => pyruvate	PGK, pgk; phosphoglycerate kinase [EC:2.7.2.3]	PGK, pgk	phosphoglycerate kinase [EC:2.7.2.3]	ec:2.7.2.3	K00927	NA	NA	1	2	1	1	1	1	0	1	1	1	1	1	1	1	1	1	1	1	1	1	1	1	1	1	1	1	1	1	1	1	1	1	1	1	1	1	1
M00003	Gluconeogenesis, oxaloacetate => fructose-6P	map00010	Glycolysis / Gluconeogenesis	Central metabolism	Gluconeogenesis, oxaloacetate => fructose-6P	PGK, pgk; phosphoglycerate kinase [EC:2.7.2.3]	PGK, pgk	phosphoglycerate kinase [EC:2.7.2.3]	ec:2.7.2.3	K00927	NA	NA	1	2	1	1	1	1	0	1	1	1	1	1	1	1	1	1	1	1	1	1	1	1	1	1	1	1	1	1	1	1	1	1	1	1	1	1	1
M00165	Reductive pentose phosphate cycle (Calvin cycle)	map00010	Glycolysis / Gluconeogenesis	Carbon fixation	Calvin-Benson-Bassham cycle	PGK, pgk; phosphoglycerate kinase [EC:2.7.2.3]	PGK, pgk	phosphoglycerate kinase [EC:2.7.2.3]	ec:2.7.2.3	K00927	NA	NA	1	2	1	1	1	1	0	1	1	1	1	1	1	1	1	1	1	1	1	1	1	1	1	1	1	1	1	1	1	1	1	1	1	1	1	1	1
M00165	Reductive pentose phosphate cycle (Calvin cycle)	map00010	Glycolysis / Gluconeogenesis	Central metabolism	Glycolysis (Embden-Meyerhof pathway), glucose => pyruvate	PGK, pgk; phosphoglycerate kinase [EC:2.7.2.3]	PGK, pgk	phosphoglycerate kinase [EC:2.7.2.3]	ec:2.7.2.3	K00927	NA	NA	1	2	1	1	1	1	0	1	1	1	1	1	1	1	1	1	1	1	1	1	1	1	1	1	1	1	1	1	1	1	1	1	1	1	1	1	1
M00165	Reductive pentose phosphate cycle (Calvin cycle)	map00010	Glycolysis / Gluconeogenesis	Central metabolism	Gluconeogenesis, oxaloacetate => fructose-6P	PGK, pgk; phosphoglycerate kinase [EC:2.7.2.3]	PGK, pgk	phosphoglycerate kinase [EC:2.7.2.3]	ec:2.7.2.3	K00927	NA	NA	1	2	1	1	1	1	0	1	1	1	1	1	1	1	1	1	1	1	1	1	1	1	1	1	1	1	1	1	1	1	1	1	1	1	1	1	1
M00308	Semi-phosphorylative Entner-Doudoroff pathway, gluconate => glycerate-3P	map00010	Glycolysis / Gluconeogenesis	Carbon fixation	Calvin-Benson-Bassham cycle	PGK, pgk; phosphoglycerate kinase [EC:2.7.2.3]	PGK, pgk	phosphoglycerate kinase [EC:2.7.2.3]	ec:2.7.2.3	K00927	NA	NA	1	2	1	1	1	1	0	1	1	1	1	1	1	1	1	1	1	1	1	1	1	1	1	1	1	1	1	1	1	1	1	1	1	1	1	1	1
M00308	Semi-phosphorylative Entner-Doudoroff pathway, gluconate => glycerate-3P	map00010	Glycolysis / Gluconeogenesis	Central metabolism	Glycolysis (Embden-Meyerhof pathway), glucose => pyruvate	PGK, pgk; phosphoglycerate kinase [EC:2.7.2.3]	PGK, pgk	phosphoglycerate kinase [EC:2.7.2.3]	ec:2.7.2.3	K00927	NA	NA	1	2	1	1	1	1	0	1	1	1	1	1	1	1	1	1	1	1	1	1	1	1	1	1	1	1	1	1	1	1	1	1	1	1	1	1	1
M00308	Semi-phosphorylative Entner-Doudoroff pathway, gluconate => glycerate-3P	map00010	Glycolysis / Gluconeogenesis	Central metabolism	Gluconeogenesis, oxaloacetate => fructose-6P	PGK, pgk; phosphoglycerate kinase [EC:2.7.2.3]	PGK, pgk	phosphoglycerate kinase [EC:2.7.2.3]	ec:2.7.2.3	K00927	NA	NA	1	2	1	1	1	1	0	1	1	1	1	1	1	1	1	1	1	1	1	1	1	1	1	1	1	1	1	1	1	1	1	1	1	1	1	1	1
M00552	Galactonate degradation, De Ley-Doudoroff pathway, galactonate => glycerate-3P	map00010	Glycolysis / Gluconeogenesis	Carbon fixation	Calvin-Benson-Bassham cycle	PGK, pgk; phosphoglycerate kinase [EC:2.7.2.3]	PGK, pgk	phosphoglycerate kinase [EC:2.7.2.3]	ec:2.7.2.3	K00927	NA	NA	1	2	1	1	1	1	0	1	1	1	1	1	1	1	1	1	1	1	1	1	1	1	1	1	1	1	1	1	1	1	1	1	1	1	1	1	1
M00552	Galactonate degradation, De Ley-Doudoroff pathway, galactonate => glycerate-3P	map00010	Glycolysis / Gluconeogenesis	Central metabolism	Glycolysis (Embden-Meyerhof pathway), glucose => pyruvate	PGK, pgk; phosphoglycerate kinase [EC:2.7.2.3]	PGK, pgk	phosphoglycerate kinase [EC:2.7.2.3]	ec:2.7.2.3	K00927	NA	NA	1	2	1	1	1	1	0	1	1	1	1	1	1	1	1	1	1	1	1	1	1	1	1	1	1	1	1	1	1	1	1	1	1	1	1	1	1
M00552	Galactonate degradation, De Ley-Doudoroff pathway, galactonate => glycerate-3P	map00010	Glycolysis / Gluconeogenesis	Central metabolism	Gluconeogenesis, oxaloacetate => fructose-6P	PGK, pgk; phosphoglycerate kinase [EC:2.7.2.3]	PGK, pgk	phosphoglycerate kinase [EC:2.7.2.3]	ec:2.7.2.3	K00927	NA	NA	1	2	1	1	1	1	0	1	1	1	1	1	1	1	1	1	1	1	1	1	1	1	1	1	1	1	1	1	1	1	1	1	1	1	1	1	1
M00001	Glycolysis (Embden-Meyerhof pathway), glucose => pyruvate	map00710	Carbon fixation by Calvin cycle	Carbon fixation	Calvin-Benson-Bassham cycle	PGK, pgk; phosphoglycerate kinase [EC:2.7.2.3]	PGK, pgk	phosphoglycerate kinase [EC:2.7.2.3]	ec:2.7.2.3	K00927	NA	NA	1	2	1	1	1	1	0	1	1	1	1	1	1	1	1	1	1	1	1	1	1	1	1	1	1	1	1	1	1	1	1	1	1	1	1	1	1
M00001	Glycolysis (Embden-Meyerhof pathway), glucose => pyruvate	map00710	Carbon fixation by Calvin cycle	Central metabolism	Glycolysis (Embden-Meyerhof pathway), glucose => pyruvate	PGK, pgk; phosphoglycerate kinase [EC:2.7.2.3]	PGK, pgk	phosphoglycerate kinase [EC:2.7.2.3]	ec:2.7.2.3	K00927	NA	NA	1	2	1	1	1	1	0	1	1	1	1	1	1	1	1	1	1	1	1	1	1	1	1	1	1	1	1	1	1	1	1	1	1	1	1	1	1
M00001	Glycolysis (Embden-Meyerhof pathway), glucose => pyruvate	map00710	Carbon fixation by Calvin cycle	Central metabolism	Gluconeogenesis, oxaloacetate => fructose-6P	PGK, pgk; phosphoglycerate kinase [EC:2.7.2.3]	PGK, pgk	phosphoglycerate kinase [EC:2.7.2.3]	ec:2.7.2.3	K00927	NA	NA	1	2	1	1	1	1	0	1	1	1	1	1	1	1	1	1	1	1	1	1	1	1	1	1	1	1	1	1	1	1	1	1	1	1	1	1	1
M00002	Glycolysis, core module involving three-carbon compounds	map00710	Carbon fixation by Calvin cycle	Carbon fixation	Calvin-Benson-Bassham cycle	PGK, pgk; phosphoglycerate kinase [EC:2.7.2.3]	PGK, pgk	phosphoglycerate kinase [EC:2.7.2.3]	ec:2.7.2.3	K00927	NA	NA	1	2	1	1	1	1	0	1	1	1	1	1	1	1	1	1	1	1	1	1	1	1	1	1	1	1	1	1	1	1	1	1	1	1	1	1	1
M00002	Glycolysis, core module involving three-carbon compounds	map00710	Carbon fixation by Calvin cycle	Central metabolism	Glycolysis (Embden-Meyerhof pathway), glucose => pyruvate	PGK, pgk; phosphoglycerate kinase [EC:2.7.2.3]	PGK, pgk	phosphoglycerate kinase [EC:2.7.2.3]	ec:2.7.2.3	K00927	NA	NA	1	2	1	1	1	1	0	1	1	1	1	1	1	1	1	1	1	1	1	1	1	1	1	1	1	1	1	1	1	1	1	1	1	1	1	1	1
M00002	Glycolysis, core module involving three-carbon compounds	map00710	Carbon fixation by Calvin cycle	Central metabolism	Gluconeogenesis, oxaloacetate => fructose-6P	PGK, pgk; phosphoglycerate kinase [EC:2.7.2.3]	PGK, pgk	phosphoglycerate kinase [EC:2.7.2.3]	ec:2.7.2.3	K00927	NA	NA	1	2	1	1	1	1	0	1	1	1	1	1	1	1	1	1	1	1	1	1	1	1	1	1	1	1	1	1	1	1	1	1	1	1	1	1	1
M00003	Gluconeogenesis, oxaloacetate => fructose-6P	map00710	Carbon fixation by Calvin cycle	Carbon fixation	Calvin-Benson-Bassham cycle	PGK, pgk; phosphoglycerate kinase [EC:2.7.2.3]	PGK, pgk	phosphoglycerate kinase [EC:2.7.2.3]	ec:2.7.2.3	K00927	NA	NA	1	2	1	1	1	1	0	1	1	1	1	1	1	1	1	1	1	1	1	1	1	1	1	1	1	1	1	1	1	1	1	1	1	1	1	1	1
M00003	Gluconeogenesis, oxaloacetate => fructose-6P	map00710	Carbon fixation by Calvin cycle	Central metabolism	Glycolysis (Embden-Meyerhof pathway), glucose => pyruvate	PGK, pgk; phosphoglycerate kinase [EC:2.7.2.3]	PGK, pgk	phosphoglycerate kinase [EC:2.7.2.3]	ec:2.7.2.3	K00927	NA	NA	1	2	1	1	1	1	0	1	1	1	1	1	1	1	1	1	1	1	1	1	1	1	1	1	1	1	1	1	1	1	1	1	1	1	1	1	1
M00003	Gluconeogenesis, oxaloacetate => fructose-6P	map00710	Carbon fixation by Calvin cycle	Central metabolism	Gluconeogenesis, oxaloacetate => fructose-6P	PGK, pgk; phosphoglycerate kinase [EC:2.7.2.3]	PGK, pgk	phosphoglycerate kinase [EC:2.7.2.3]	ec:2.7.2.3	K00927	NA	NA	1	2	1	1	1	1	0	1	1	1	1	1	1	1	1	1	1	1	1	1	1	1	1	1	1	1	1	1	1	1	1	1	1	1	1	1	1
M00165	Reductive pentose phosphate cycle (Calvin cycle)	map00710	Carbon fixation by Calvin cycle	Carbon fixation	Calvin-Benson-Bassham cycle	PGK, pgk; phosphoglycerate kinase [EC:2.7.2.3]	PGK, pgk	phosphoglycerate kinase [EC:2.7.2.3]	ec:2.7.2.3	K00927	NA	NA	1	2	1	1	1	1	0	1	1	1	1	1	1	1	1	1	1	1	1	1	1	1	1	1	1	1	1	1	1	1	1	1	1	1	1	1	1
M00165	Reductive pentose phosphate cycle (Calvin cycle)	map00710	Carbon fixation by Calvin cycle	Central metabolism	Glycolysis (Embden-Meyerhof pathway), glucose => pyruvate	PGK, pgk; phosphoglycerate kinase [EC:2.7.2.3]	PGK, pgk	phosphoglycerate kinase [EC:2.7.2.3]	ec:2.7.2.3	K00927	NA	NA	1	2	1	1	1	1	0	1	1	1	1	1	1	1	1	1	1	1	1	1	1	1	1	1	1	1	1	1	1	1	1	1	1	1	1	1	1
M00165	Reductive pentose phosphate cycle (Calvin cycle)	map00710	Carbon fixation by Calvin cycle	Central metabolism	Gluconeogenesis, oxaloacetate => fructose-6P	PGK, pgk; phosphoglycerate kinase [EC:2.7.2.3]	PGK, pgk	phosphoglycerate kinase [EC:2.7.2.3]	ec:2.7.2.3	K00927	NA	NA	1	2	1	1	1	1	0	1	1	1	1	1	1	1	1	1	1	1	1	1	1	1	1	1	1	1	1	1	1	1	1	1	1	1	1	1	1
M00308	Semi-phosphorylative Entner-Doudoroff pathway, gluconate => glycerate-3P	map00710	Carbon fixation by Calvin cycle	Carbon fixation	Calvin-Benson-Bassham cycle	PGK, pgk; phosphoglycerate kinase [EC:2.7.2.3]	PGK, pgk	phosphoglycerate kinase [EC:2.7.2.3]	ec:2.7.2.3	K00927	NA	NA	1	2	1	1	1	1	0	1	1	1	1	1	1	1	1	1	1	1	1	1	1	1	1	1	1	1	1	1	1	1	1	1	1	1	1	1	1
M00308	Semi-phosphorylative Entner-Doudoroff pathway, gluconate => glycerate-3P	map00710	Carbon fixation by Calvin cycle	Central metabolism	Glycolysis (Embden-Meyerhof pathway), glucose => pyruvate	PGK, pgk; phosphoglycerate kinase [EC:2.7.2.3]	PGK, pgk	phosphoglycerate kinase [EC:2.7.2.3]	ec:2.7.2.3	K00927	NA	NA	1	2	1	1	1	1	0	1	1	1	1	1	1	1	1	1	1	1	1	1	1	1	1	1	1	1	1	1	1	1	1	1	1	1	1	1	1
M00308	Semi-phosphorylative Entner-Doudoroff pathway, gluconate => glycerate-3P	map00710	Carbon fixation by Calvin cycle	Central metabolism	Gluconeogenesis, oxaloacetate => fructose-6P	PGK, pgk; phosphoglycerate kinase [EC:2.7.2.3]	PGK, pgk	phosphoglycerate kinase [EC:2.7.2.3]	ec:2.7.2.3	K00927	NA	NA	1	2	1	1	1	1	0	1	1	1	1	1	1	1	1	1	1	1	1	1	1	1	1	1	1	1	1	1	1	1	1	1	1	1	1	1	1
M00552	Galactonate degradation, De Ley-Doudoroff pathway, galactonate => glycerate-3P	map00710	Carbon fixation by Calvin cycle	Carbon fixation	Calvin-Benson-Bassham cycle	PGK, pgk; phosphoglycerate kinase [EC:2.7.2.3]	PGK, pgk	phosphoglycerate kinase [EC:2.7.2.3]	ec:2.7.2.3	K00927	NA	NA	1	2	1	1	1	1	0	1	1	1	1	1	1	1	1	1	1	1	1	1	1	1	1	1	1	1	1	1	1	1	1	1	1	1	1	1	1
M00552	Galactonate degradation, De Ley-Doudoroff pathway, galactonate => glycerate-3P	map00710	Carbon fixation by Calvin cycle	Central metabolism	Glycolysis (Embden-Meyerhof pathway), glucose => pyruvate	PGK, pgk; phosphoglycerate kinase [EC:2.7.2.3]	PGK, pgk	phosphoglycerate kinase [EC:2.7.2.3]	ec:2.7.2.3	K00927	NA	NA	1	2	1	1	1	1	0	1	1	1	1	1	1	1	1	1	1	1	1	1	1	1	1	1	1	1	1	1	1	1	1	1	1	1	1	1	1
M00552	Galactonate degradation, De Ley-Doudoroff pathway, galactonate => glycerate-3P	map00710	Carbon fixation by Calvin cycle	Central metabolism	Gluconeogenesis, oxaloacetate => fructose-6P	PGK, pgk; phosphoglycerate kinase [EC:2.7.2.3]	PGK, pgk	phosphoglycerate kinase [EC:2.7.2.3]	ec:2.7.2.3	K00927	NA	NA	1	2	1	1	1	1	0	1	1	1	1	1	1	1	1	1	1	1	1	1	1	1	1	1	1	1	1	1	1	1	1	1	1	1	1	1	1
M00001	Glycolysis (Embden-Meyerhof pathway), glucose => pyruvate	map01100	Metabolic pathways	Carbon fixation	Calvin-Benson-Bassham cycle	PGK, pgk; phosphoglycerate kinase [EC:2.7.2.3]	PGK, pgk	phosphoglycerate kinase [EC:2.7.2.3]	ec:2.7.2.3	K00927	NA	NA	1	2	1	1	1	1	0	1	1	1	1	1	1	1	1	1	1	1	1	1	1	1	1	1	1	1	1	1	1	1	1	1	1	1	1	1	1
M00001	Glycolysis (Embden-Meyerhof pathway), glucose => pyruvate	map01100	Metabolic pathways	Central metabolism	Glycolysis (Embden-Meyerhof pathway), glucose => pyruvate	PGK, pgk; phosphoglycerate kinase [EC:2.7.2.3]	PGK, pgk	phosphoglycerate kinase [EC:2.7.2.3]	ec:2.7.2.3	K00927	NA	NA	1	2	1	1	1	1	0	1	1	1	1	1	1	1	1	1	1	1	1	1	1	1	1	1	1	1	1	1	1	1	1	1	1	1	1	1	1
M00001	Glycolysis (Embden-Meyerhof pathway), glucose => pyruvate	map01100	Metabolic pathways	Central metabolism	Gluconeogenesis, oxaloacetate => fructose-6P	PGK, pgk; phosphoglycerate kinase [EC:2.7.2.3]	PGK, pgk	phosphoglycerate kinase [EC:2.7.2.3]	ec:2.7.2.3	K00927	NA	NA	1	2	1	1	1	1	0	1	1	1	1	1	1	1	1	1	1	1	1	1	1	1	1	1	1	1	1	1	1	1	1	1	1	1	1	1	1
M00002	Glycolysis, core module involving three-carbon compounds	map01100	Metabolic pathways	Carbon fixation	Calvin-Benson-Bassham cycle	PGK, pgk; phosphoglycerate kinase [EC:2.7.2.3]	PGK, pgk	phosphoglycerate kinase [EC:2.7.2.3]	ec:2.7.2.3	K00927	NA	NA	1	2	1	1	1	1	0	1	1	1	1	1	1	1	1	1	1	1	1	1	1	1	1	1	1	1	1	1	1	1	1	1	1	1	1	1	1
M00002	Glycolysis, core module involving three-carbon compounds	map01100	Metabolic pathways	Central metabolism	Glycolysis (Embden-Meyerhof pathway), glucose => pyruvate	PGK, pgk; phosphoglycerate kinase [EC:2.7.2.3]	PGK, pgk	phosphoglycerate kinase [EC:2.7.2.3]	ec:2.7.2.3	K00927	NA	NA	1	2	1	1	1	1	0	1	1	1	1	1	1	1	1	1	1	1	1	1	1	1	1	1	1	1	1	1	1	1	1	1	1	1	1	1	1
M00002	Glycolysis, core module involving three-carbon compounds	map01100	Metabolic pathways	Central metabolism	Gluconeogenesis, oxaloacetate => fructose-6P	PGK, pgk; phosphoglycerate kinase [EC:2.7.2.3]	PGK, pgk	phosphoglycerate kinase [EC:2.7.2.3]	ec:2.7.2.3	K00927	NA	NA	1	2	1	1	1	1	0	1	1	1	1	1	1	1	1	1	1	1	1	1	1	1	1	1	1	1	1	1	1	1	1	1	1	1	1	1	1
M00003	Gluconeogenesis, oxaloacetate => fructose-6P	map01100	Metabolic pathways	Carbon fixation	Calvin-Benson-Bassham cycle	PGK, pgk; phosphoglycerate kinase [EC:2.7.2.3]	PGK, pgk	phosphoglycerate kinase [EC:2.7.2.3]	ec:2.7.2.3	K00927	NA	NA	1	2	1	1	1	1	0	1	1	1	1	1	1	1	1	1	1	1	1	1	1	1	1	1	1	1	1	1	1	1	1	1	1	1	1	1	1
M00003	Gluconeogenesis, oxaloacetate => fructose-6P	map01100	Metabolic pathways	Central metabolism	Glycolysis (Embden-Meyerhof pathway), glucose => pyruvate	PGK, pgk; phosphoglycerate kinase [EC:2.7.2.3]	PGK, pgk	phosphoglycerate kinase [EC:2.7.2.3]	ec:2.7.2.3	K00927	NA	NA	1	2	1	1	1	1	0	1	1	1	1	1	1	1	1	1	1	1	1	1	1	1	1	1	1	1	1	1	1	1	1	1	1	1	1	1	1
M00003	Gluconeogenesis, oxaloacetate => fructose-6P	map01100	Metabolic pathways	Central metabolism	Gluconeogenesis, oxaloacetate => fructose-6P	PGK, pgk; phosphoglycerate kinase [EC:2.7.2.3]	PGK, pgk	phosphoglycerate kinase [EC:2.7.2.3]	ec:2.7.2.3	K00927	NA	NA	1	2	1	1	1	1	0	1	1	1	1	1	1	1	1	1	1	1	1	1	1	1	1	1	1	1	1	1	1	1	1	1	1	1	1	1	1
M00165	Reductive pentose phosphate cycle (Calvin cycle)	map01100	Metabolic pathways	Carbon fixation	Calvin-Benson-Bassham cycle	PGK, pgk; phosphoglycerate kinase [EC:2.7.2.3]	PGK, pgk	phosphoglycerate kinase [EC:2.7.2.3]	ec:2.7.2.3	K00927	NA	NA	1	2	1	1	1	1	0	1	1	1	1	1	1	1	1	1	1	1	1	1	1	1	1	1	1	1	1	1	1	1	1	1	1	1	1	1	1
M00165	Reductive pentose phosphate cycle (Calvin cycle)	map01100	Metabolic pathways	Central metabolism	Glycolysis (Embden-Meyerhof pathway), glucose => pyruvate	PGK, pgk; phosphoglycerate kinase [EC:2.7.2.3]	PGK, pgk	phosphoglycerate kinase [EC:2.7.2.3]	ec:2.7.2.3	K00927	NA	NA	1	2	1	1	1	1	0	1	1	1	1	1	1	1	1	1	1	1	1	1	1	1	1	1	1	1	1	1	1	1	1	1	1	1	1	1	1
M00165	Reductive pentose phosphate cycle (Calvin cycle)	map01100	Metabolic pathways	Central metabolism	Gluconeogenesis, oxaloacetate => fructose-6P	PGK, pgk; phosphoglycerate kinase [EC:2.7.2.3]	PGK, pgk	phosphoglycerate kinase [EC:2.7.2.3]	ec:2.7.2.3	K00927	NA	NA	1	2	1	1	1	1	0	1	1	1	1	1	1	1	1	1	1	1	1	1	1	1	1	1	1	1	1	1	1	1	1	1	1	1	1	1	1
M00308	Semi-phosphorylative Entner-Doudoroff pathway, gluconate => glycerate-3P	map01100	Metabolic pathways	Carbon fixation	Calvin-Benson-Bassham cycle	PGK, pgk; phosphoglycerate kinase [EC:2.7.2.3]	PGK, pgk	phosphoglycerate kinase [EC:2.7.2.3]	ec:2.7.2.3	K00927	NA	NA	1	2	1	1	1	1	0	1	1	1	1	1	1	1	1	1	1	1	1	1	1	1	1	1	1	1	1	1	1	1	1	1	1	1	1	1	1
M00308	Semi-phosphorylative Entner-Doudoroff pathway, gluconate => glycerate-3P	map01100	Metabolic pathways	Central metabolism	Glycolysis (Embden-Meyerhof pathway), glucose => pyruvate	PGK, pgk; phosphoglycerate kinase [EC:2.7.2.3]	PGK, pgk	phosphoglycerate kinase [EC:2.7.2.3]	ec:2.7.2.3	K00927	NA	NA	1	2	1	1	1	1	0	1	1	1	1	1	1	1	1	1	1	1	1	1	1	1	1	1	1	1	1	1	1	1	1	1	1	1	1	1	1
M00308	Semi-phosphorylative Entner-Doudoroff pathway, gluconate => glycerate-3P	map01100	Metabolic pathways	Central metabolism	Gluconeogenesis, oxaloacetate => fructose-6P	PGK, pgk; phosphoglycerate kinase [EC:2.7.2.3]	PGK, pgk	phosphoglycerate kinase [EC:2.7.2.3]	ec:2.7.2.3	K00927	NA	NA	1	2	1	1	1	1	0	1	1	1	1	1	1	1	1	1	1	1	1	1	1	1	1	1	1	1	1	1	1	1	1	1	1	1	1	1	1
M00552	Galactonate degradation, De Ley-Doudoroff pathway, galactonate => glycerate-3P	map01100	Metabolic pathways	Carbon fixation	Calvin-Benson-Bassham cycle	PGK, pgk; phosphoglycerate kinase [EC:2.7.2.3]	PGK, pgk	phosphoglycerate kinase [EC:2.7.2.3]	ec:2.7.2.3	K00927	NA	NA	1	2	1	1	1	1	0	1	1	1	1	1	1	1	1	1	1	1	1	1	1	1	1	1	1	1	1	1	1	1	1	1	1	1	1	1	1
M00552	Galactonate degradation, De Ley-Doudoroff pathway, galactonate => glycerate-3P	map01100	Metabolic pathways	Central metabolism	Glycolysis (Embden-Meyerhof pathway), glucose => pyruvate	PGK, pgk; phosphoglycerate kinase [EC:2.7.2.3]	PGK, pgk	phosphoglycerate kinase [EC:2.7.2.3]	ec:2.7.2.3	K00927	NA	NA	1	2	1	1	1	1	0	1	1	1	1	1	1	1	1	1	1	1	1	1	1	1	1	1	1	1	1	1	1	1	1	1	1	1	1	1	1
M00552	Galactonate degradation, De Ley-Doudoroff pathway, galactonate => glycerate-3P	map01100	Metabolic pathways	Central metabolism	Gluconeogenesis, oxaloacetate => fructose-6P	PGK, pgk; phosphoglycerate kinase [EC:2.7.2.3]	PGK, pgk	phosphoglycerate kinase [EC:2.7.2.3]	ec:2.7.2.3	K00927	NA	NA	1	2	1	1	1	1	0	1	1	1	1	1	1	1	1	1	1	1	1	1	1	1	1	1	1	1	1	1	1	1	1	1	1	1	1	1	1
M00001	Glycolysis (Embden-Meyerhof pathway), glucose => pyruvate	map01110	Biosynthesis of secondary metabolites	Carbon fixation	Calvin-Benson-Bassham cycle	PGK, pgk; phosphoglycerate kinase [EC:2.7.2.3]	PGK, pgk	phosphoglycerate kinase [EC:2.7.2.3]	ec:2.7.2.3	K00927	NA	NA	1	2	1	1	1	1	0	1	1	1	1	1	1	1	1	1	1	1	1	1	1	1	1	1	1	1	1	1	1	1	1	1	1	1	1	1	1
M00001	Glycolysis (Embden-Meyerhof pathway), glucose => pyruvate	map01110	Biosynthesis of secondary metabolites	Central metabolism	Glycolysis (Embden-Meyerhof pathway), glucose => pyruvate	PGK, pgk; phosphoglycerate kinase [EC:2.7.2.3]	PGK, pgk	phosphoglycerate kinase [EC:2.7.2.3]	ec:2.7.2.3	K00927	NA	NA	1	2	1	1	1	1	0	1	1	1	1	1	1	1	1	1	1	1	1	1	1	1	1	1	1	1	1	1	1	1	1	1	1	1	1	1	1
M00001	Glycolysis (Embden-Meyerhof pathway), glucose => pyruvate	map01110	Biosynthesis of secondary metabolites	Central metabolism	Gluconeogenesis, oxaloacetate => fructose-6P	PGK, pgk; phosphoglycerate kinase [EC:2.7.2.3]	PGK, pgk	phosphoglycerate kinase [EC:2.7.2.3]	ec:2.7.2.3	K00927	NA	NA	1	2	1	1	1	1	0	1	1	1	1	1	1	1	1	1	1	1	1	1	1	1	1	1	1	1	1	1	1	1	1	1	1	1	1	1	1
M00002	Glycolysis, core module involving three-carbon compounds	map01110	Biosynthesis of secondary metabolites	Carbon fixation	Calvin-Benson-Bassham cycle	PGK, pgk; phosphoglycerate kinase [EC:2.7.2.3]	PGK, pgk	phosphoglycerate kinase [EC:2.7.2.3]	ec:2.7.2.3	K00927	NA	NA	1	2	1	1	1	1	0	1	1	1	1	1	1	1	1	1	1	1	1	1	1	1	1	1	1	1	1	1	1	1	1	1	1	1	1	1	1
M00002	Glycolysis, core module involving three-carbon compounds	map01110	Biosynthesis of secondary metabolites	Central metabolism	Glycolysis (Embden-Meyerhof pathway), glucose => pyruvate	PGK, pgk; phosphoglycerate kinase [EC:2.7.2.3]	PGK, pgk	phosphoglycerate kinase [EC:2.7.2.3]	ec:2.7.2.3	K00927	NA	NA	1	2	1	1	1	1	0	1	1	1	1	1	1	1	1	1	1	1	1	1	1	1	1	1	1	1	1	1	1	1	1	1	1	1	1	1	1
M00002	Glycolysis, core module involving three-carbon compounds	map01110	Biosynthesis of secondary metabolites	Central metabolism	Gluconeogenesis, oxaloacetate => fructose-6P	PGK, pgk; phosphoglycerate kinase [EC:2.7.2.3]	PGK, pgk	phosphoglycerate kinase [EC:2.7.2.3]	ec:2.7.2.3	K00927	NA	NA	1	2	1	1	1	1	0	1	1	1	1	1	1	1	1	1	1	1	1	1	1	1	1	1	1	1	1	1	1	1	1	1	1	1	1	1	1
M00003	Gluconeogenesis, oxaloacetate => fructose-6P	map01110	Biosynthesis of secondary metabolites	Carbon fixation	Calvin-Benson-Bassham cycle	PGK, pgk; phosphoglycerate kinase [EC:2.7.2.3]	PGK, pgk	phosphoglycerate kinase [EC:2.7.2.3]	ec:2.7.2.3	K00927	NA	NA	1	2	1	1	1	1	0	1	1	1	1	1	1	1	1	1	1	1	1	1	1	1	1	1	1	1	1	1	1	1	1	1	1	1	1	1	1
M00003	Gluconeogenesis, oxaloacetate => fructose-6P	map01110	Biosynthesis of secondary metabolites	Central metabolism	Glycolysis (Embden-Meyerhof pathway), glucose => pyruvate	PGK, pgk; phosphoglycerate kinase [EC:2.7.2.3]	PGK, pgk	phosphoglycerate kinase [EC:2.7.2.3]	ec:2.7.2.3	K00927	NA	NA	1	2	1	1	1	1	0	1	1	1	1	1	1	1	1	1	1	1	1	1	1	1	1	1	1	1	1	1	1	1	1	1	1	1	1	1	1
M00003	Gluconeogenesis, oxaloacetate => fructose-6P	map01110	Biosynthesis of secondary metabolites	Central metabolism	Gluconeogenesis, oxaloacetate => fructose-6P	PGK, pgk; phosphoglycerate kinase [EC:2.7.2.3]	PGK, pgk	phosphoglycerate kinase [EC:2.7.2.3]	ec:2.7.2.3	K00927	NA	NA	1	2	1	1	1	1	0	1	1	1	1	1	1	1	1	1	1	1	1	1	1	1	1	1	1	1	1	1	1	1	1	1	1	1	1	1	1
M00165	Reductive pentose phosphate cycle (Calvin cycle)	map01110	Biosynthesis of secondary metabolites	Carbon fixation	Calvin-Benson-Bassham cycle	PGK, pgk; phosphoglycerate kinase [EC:2.7.2.3]	PGK, pgk	phosphoglycerate kinase [EC:2.7.2.3]	ec:2.7.2.3	K00927	NA	NA	1	2	1	1	1	1	0	1	1	1	1	1	1	1	1	1	1	1	1	1	1	1	1	1	1	1	1	1	1	1	1	1	1	1	1	1	1
M00165	Reductive pentose phosphate cycle (Calvin cycle)	map01110	Biosynthesis of secondary metabolites	Central metabolism	Glycolysis (Embden-Meyerhof pathway), glucose => pyruvate	PGK, pgk; phosphoglycerate kinase [EC:2.7.2.3]	PGK, pgk	phosphoglycerate kinase [EC:2.7.2.3]	ec:2.7.2.3	K00927	NA	NA	1	2	1	1	1	1	0	1	1	1	1	1	1	1	1	1	1	1	1	1	1	1	1	1	1	1	1	1	1	1	1	1	1	1	1	1	1
M00165	Reductive pentose phosphate cycle (Calvin cycle)	map01110	Biosynthesis of secondary metabolites	Central metabolism	Gluconeogenesis, oxaloacetate => fructose-6P	PGK, pgk; phosphoglycerate kinase [EC:2.7.2.3]	PGK, pgk	phosphoglycerate kinase [EC:2.7.2.3]	ec:2.7.2.3	K00927	NA	NA	1	2	1	1	1	1	0	1	1	1	1	1	1	1	1	1	1	1	1	1	1	1	1	1	1	1	1	1	1	1	1	1	1	1	1	1	1
M00308	Semi-phosphorylative Entner-Doudoroff pathway, gluconate => glycerate-3P	map01110	Biosynthesis of secondary metabolites	Carbon fixation	Calvin-Benson-Bassham cycle	PGK, pgk; phosphoglycerate kinase [EC:2.7.2.3]	PGK, pgk	phosphoglycerate kinase [EC:2.7.2.3]	ec:2.7.2.3	K00927	NA	NA	1	2	1	1	1	1	0	1	1	1	1	1	1	1	1	1	1	1	1	1	1	1	1	1	1	1	1	1	1	1	1	1	1	1	1	1	1
M00308	Semi-phosphorylative Entner-Doudoroff pathway, gluconate => glycerate-3P	map01110	Biosynthesis of secondary metabolites	Central metabolism	Glycolysis (Embden-Meyerhof pathway), glucose => pyruvate	PGK, pgk; phosphoglycerate kinase [EC:2.7.2.3]	PGK, pgk	phosphoglycerate kinase [EC:2.7.2.3]	ec:2.7.2.3	K00927	NA	NA	1	2	1	1	1	1	0	1	1	1	1	1	1	1	1	1	1	1	1	1	1	1	1	1	1	1	1	1	1	1	1	1	1	1	1	1	1
M00308	Semi-phosphorylative Entner-Doudoroff pathway, gluconate => glycerate-3P	map01110	Biosynthesis of secondary metabolites	Central metabolism	Gluconeogenesis, oxaloacetate => fructose-6P	PGK, pgk; phosphoglycerate kinase [EC:2.7.2.3]	PGK, pgk	phosphoglycerate kinase [EC:2.7.2.3]	ec:2.7.2.3	K00927	NA	NA	1	2	1	1	1	1	0	1	1	1	1	1	1	1	1	1	1	1	1	1	1	1	1	1	1	1	1	1	1	1	1	1	1	1	1	1	1
M00552	Galactonate degradation, De Ley-Doudoroff pathway, galactonate => glycerate-3P	map01110	Biosynthesis of secondary metabolites	Carbon fixation	Calvin-Benson-Bassham cycle	PGK, pgk; phosphoglycerate kinase [EC:2.7.2.3]	PGK, pgk	phosphoglycerate kinase [EC:2.7.2.3]	ec:2.7.2.3	K00927	NA	NA	1	2	1	1	1	1	0	1	1	1	1	1	1	1	1	1	1	1	1	1	1	1	1	1	1	1	1	1	1	1	1	1	1	1	1	1	1
M00552	Galactonate degradation, De Ley-Doudoroff pathway, galactonate => glycerate-3P	map01110	Biosynthesis of secondary metabolites	Central metabolism	Glycolysis (Embden-Meyerhof pathway), glucose => pyruvate	PGK, pgk; phosphoglycerate kinase [EC:2.7.2.3]	PGK, pgk	phosphoglycerate kinase [EC:2.7.2.3]	ec:2.7.2.3	K00927	NA	NA	1	2	1	1	1	1	0	1	1	1	1	1	1	1	1	1	1	1	1	1	1	1	1	1	1	1	1	1	1	1	1	1	1	1	1	1	1
M00552	Galactonate degradation, De Ley-Doudoroff pathway, galactonate => glycerate-3P	map01110	Biosynthesis of secondary metabolites	Central metabolism	Gluconeogenesis, oxaloacetate => fructose-6P	PGK, pgk; phosphoglycerate kinase [EC:2.7.2.3]	PGK, pgk	phosphoglycerate kinase [EC:2.7.2.3]	ec:2.7.2.3	K00927	NA	NA	1	2	1	1	1	1	0	1	1	1	1	1	1	1	1	1	1	1	1	1	1	1	1	1	1	1	1	1	1	1	1	1	1	1	1	1	1
M00001	Glycolysis (Embden-Meyerhof pathway), glucose => pyruvate	map01120	Microbial metabolism in diverse environments	Carbon fixation	Calvin-Benson-Bassham cycle	PGK, pgk; phosphoglycerate kinase [EC:2.7.2.3]	PGK, pgk	phosphoglycerate kinase [EC:2.7.2.3]	ec:2.7.2.3	K00927	NA	NA	1	2	1	1	1	1	0	1	1	1	1	1	1	1	1	1	1	1	1	1	1	1	1	1	1	1	1	1	1	1	1	1	1	1	1	1	1
M00001	Glycolysis (Embden-Meyerhof pathway), glucose => pyruvate	map01120	Microbial metabolism in diverse environments	Central metabolism	Glycolysis (Embden-Meyerhof pathway), glucose => pyruvate	PGK, pgk; phosphoglycerate kinase [EC:2.7.2.3]	PGK, pgk	phosphoglycerate kinase [EC:2.7.2.3]	ec:2.7.2.3	K00927	NA	NA	1	2	1	1	1	1	0	1	1	1	1	1	1	1	1	1	1	1	1	1	1	1	1	1	1	1	1	1	1	1	1	1	1	1	1	1	1
M00001	Glycolysis (Embden-Meyerhof pathway), glucose => pyruvate	map01120	Microbial metabolism in diverse environments	Central metabolism	Gluconeogenesis, oxaloacetate => fructose-6P	PGK, pgk; phosphoglycerate kinase [EC:2.7.2.3]	PGK, pgk	phosphoglycerate kinase [EC:2.7.2.3]	ec:2.7.2.3	K00927	NA	NA	1	2	1	1	1	1	0	1	1	1	1	1	1	1	1	1	1	1	1	1	1	1	1	1	1	1	1	1	1	1	1	1	1	1	1	1	1
M00002	Glycolysis, core module involving three-carbon compounds	map01120	Microbial metabolism in diverse environments	Carbon fixation	Calvin-Benson-Bassham cycle	PGK, pgk; phosphoglycerate kinase [EC:2.7.2.3]	PGK, pgk	phosphoglycerate kinase [EC:2.7.2.3]	ec:2.7.2.3	K00927	NA	NA	1	2	1	1	1	1	0	1	1	1	1	1	1	1	1	1	1	1	1	1	1	1	1	1	1	1	1	1	1	1	1	1	1	1	1	1	1
M00002	Glycolysis, core module involving three-carbon compounds	map01120	Microbial metabolism in diverse environments	Central metabolism	Glycolysis (Embden-Meyerhof pathway), glucose => pyruvate	PGK, pgk; phosphoglycerate kinase [EC:2.7.2.3]	PGK, pgk	phosphoglycerate kinase [EC:2.7.2.3]	ec:2.7.2.3	K00927	NA	NA	1	2	1	1	1	1	0	1	1	1	1	1	1	1	1	1	1	1	1	1	1	1	1	1	1	1	1	1	1	1	1	1	1	1	1	1	1
M00002	Glycolysis, core module involving three-carbon compounds	map01120	Microbial metabolism in diverse environments	Central metabolism	Gluconeogenesis, oxaloacetate => fructose-6P	PGK, pgk; phosphoglycerate kinase [EC:2.7.2.3]	PGK, pgk	phosphoglycerate kinase [EC:2.7.2.3]	ec:2.7.2.3	K00927	NA	NA	1	2	1	1	1	1	0	1	1	1	1	1	1	1	1	1	1	1	1	1	1	1	1	1	1	1	1	1	1	1	1	1	1	1	1	1	1
M00003	Gluconeogenesis, oxaloacetate => fructose-6P	map01120	Microbial metabolism in diverse environments	Carbon fixation	Calvin-Benson-Bassham cycle	PGK, pgk; phosphoglycerate kinase [EC:2.7.2.3]	PGK, pgk	phosphoglycerate kinase [EC:2.7.2.3]	ec:2.7.2.3	K00927	NA	NA	1	2	1	1	1	1	0	1	1	1	1	1	1	1	1	1	1	1	1	1	1	1	1	1	1	1	1	1	1	1	1	1	1	1	1	1	1
M00003	Gluconeogenesis, oxaloacetate => fructose-6P	map01120	Microbial metabolism in diverse environments	Central metabolism	Glycolysis (Embden-Meyerhof pathway), glucose => pyruvate	PGK, pgk; phosphoglycerate kinase [EC:2.7.2.3]	PGK, pgk	phosphoglycerate kinase [EC:2.7.2.3]	ec:2.7.2.3	K00927	NA	NA	1	2	1	1	1	1	0	1	1	1	1	1	1	1	1	1	1	1	1	1	1	1	1	1	1	1	1	1	1	1	1	1	1	1	1	1	1
M00003	Gluconeogenesis, oxaloacetate => fructose-6P	map01120	Microbial metabolism in diverse environments	Central metabolism	Gluconeogenesis, oxaloacetate => fructose-6P	PGK, pgk; phosphoglycerate kinase [EC:2.7.2.3]	PGK, pgk	phosphoglycerate kinase [EC:2.7.2.3]	ec:2.7.2.3	K00927	NA	NA	1	2	1	1	1	1	0	1	1	1	1	1	1	1	1	1	1	1	1	1	1	1	1	1	1	1	1	1	1	1	1	1	1	1	1	1	1
M00165	Reductive pentose phosphate cycle (Calvin cycle)	map01120	Microbial metabolism in diverse environments	Carbon fixation	Calvin-Benson-Bassham cycle	PGK, pgk; phosphoglycerate kinase [EC:2.7.2.3]	PGK, pgk	phosphoglycerate kinase [EC:2.7.2.3]	ec:2.7.2.3	K00927	NA	NA	1	2	1	1	1	1	0	1	1	1	1	1	1	1	1	1	1	1	1	1	1	1	1	1	1	1	1	1	1	1	1	1	1	1	1	1	1
M00165	Reductive pentose phosphate cycle (Calvin cycle)	map01120	Microbial metabolism in diverse environments	Central metabolism	Glycolysis (Embden-Meyerhof pathway), glucose => pyruvate	PGK, pgk; phosphoglycerate kinase [EC:2.7.2.3]	PGK, pgk	phosphoglycerate kinase [EC:2.7.2.3]	ec:2.7.2.3	K00927	NA	NA	1	2	1	1	1	1	0	1	1	1	1	1	1	1	1	1	1	1	1	1	1	1	1	1	1	1	1	1	1	1	1	1	1	1	1	1	1
M00165	Reductive pentose phosphate cycle (Calvin cycle)	map01120	Microbial metabolism in diverse environments	Central metabolism	Gluconeogenesis, oxaloacetate => fructose-6P	PGK, pgk; phosphoglycerate kinase [EC:2.7.2.3]	PGK, pgk	phosphoglycerate kinase [EC:2.7.2.3]	ec:2.7.2.3	K00927	NA	NA	1	2	1	1	1	1	0	1	1	1	1	1	1	1	1	1	1	1	1	1	1	1	1	1	1	1	1	1	1	1	1	1	1	1	1	1	1
M00308	Semi-phosphorylative Entner-Doudoroff pathway, gluconate => glycerate-3P	map01120	Microbial metabolism in diverse environments	Carbon fixation	Calvin-Benson-Bassham cycle	PGK, pgk; phosphoglycerate kinase [EC:2.7.2.3]	PGK, pgk	phosphoglycerate kinase [EC:2.7.2.3]	ec:2.7.2.3	K00927	NA	NA	1	2	1	1	1	1	0	1	1	1	1	1	1	1	1	1	1	1	1	1	1	1	1	1	1	1	1	1	1	1	1	1	1	1	1	1	1
M00308	Semi-phosphorylative Entner-Doudoroff pathway, gluconate => glycerate-3P	map01120	Microbial metabolism in diverse environments	Central metabolism	Glycolysis (Embden-Meyerhof pathway), glucose => pyruvate	PGK, pgk; phosphoglycerate kinase [EC:2.7.2.3]	PGK, pgk	phosphoglycerate kinase [EC:2.7.2.3]	ec:2.7.2.3	K00927	NA	NA	1	2	1	1	1	1	0	1	1	1	1	1	1	1	1	1	1	1	1	1	1	1	1	1	1	1	1	1	1	1	1	1	1	1	1	1	1
M00308	Semi-phosphorylative Entner-Doudoroff pathway, gluconate => glycerate-3P	map01120	Microbial metabolism in diverse environments	Central metabolism	Gluconeogenesis, oxaloacetate => fructose-6P	PGK, pgk; phosphoglycerate kinase [EC:2.7.2.3]	PGK, pgk	phosphoglycerate kinase [EC:2.7.2.3]	ec:2.7.2.3	K00927	NA	NA	1	2	1	1	1	1	0	1	1	1	1	1	1	1	1	1	1	1	1	1	1	1	1	1	1	1	1	1	1	1	1	1	1	1	1	1	1
M00552	Galactonate degradation, De Ley-Doudoroff pathway, galactonate => glycerate-3P	map01120	Microbial metabolism in diverse environments	Carbon fixation	Calvin-Benson-Bassham cycle	PGK, pgk; phosphoglycerate kinase [EC:2.7.2.3]	PGK, pgk	phosphoglycerate kinase [EC:2.7.2.3]	ec:2.7.2.3	K00927	NA	NA	1	2	1	1	1	1	0	1	1	1	1	1	1	1	1	1	1	1	1	1	1	1	1	1	1	1	1	1	1	1	1	1	1	1	1	1	1
M00552	Galactonate degradation, De Ley-Doudoroff pathway, galactonate => glycerate-3P	map01120	Microbial metabolism in diverse environments	Central metabolism	Glycolysis (Embden-Meyerhof pathway), glucose => pyruvate	PGK, pgk; phosphoglycerate kinase [EC:2.7.2.3]	PGK, pgk	phosphoglycerate kinase [EC:2.7.2.3]	ec:2.7.2.3	K00927	NA	NA	1	2	1	1	1	1	0	1	1	1	1	1	1	1	1	1	1	1	1	1	1	1	1	1	1	1	1	1	1	1	1	1	1	1	1	1	1
M00552	Galactonate degradation, De Ley-Doudoroff pathway, galactonate => glycerate-3P	map01120	Microbial metabolism in diverse environments	Central metabolism	Gluconeogenesis, oxaloacetate => fructose-6P	PGK, pgk; phosphoglycerate kinase [EC:2.7.2.3]	PGK, pgk	phosphoglycerate kinase [EC:2.7.2.3]	ec:2.7.2.3	K00927	NA	NA	1	2	1	1	1	1	0	1	1	1	1	1	1	1	1	1	1	1	1	1	1	1	1	1	1	1	1	1	1	1	1	1	1	1	1	1	1
M00001	Glycolysis (Embden-Meyerhof pathway), glucose => pyruvate	map01200	Carbon metabolism	Carbon fixation	Calvin-Benson-Bassham cycle	PGK, pgk; phosphoglycerate kinase [EC:2.7.2.3]	PGK, pgk	phosphoglycerate kinase [EC:2.7.2.3]	ec:2.7.2.3	K00927	NA	NA	1	2	1	1	1	1	0	1	1	1	1	1	1	1	1	1	1	1	1	1	1	1	1	1	1	1	1	1	1	1	1	1	1	1	1	1	1
M00001	Glycolysis (Embden-Meyerhof pathway), glucose => pyruvate	map01200	Carbon metabolism	Central metabolism	Glycolysis (Embden-Meyerhof pathway), glucose => pyruvate	PGK, pgk; phosphoglycerate kinase [EC:2.7.2.3]	PGK, pgk	phosphoglycerate kinase [EC:2.7.2.3]	ec:2.7.2.3	K00927	NA	NA	1	2	1	1	1	1	0	1	1	1	1	1	1	1	1	1	1	1	1	1	1	1	1	1	1	1	1	1	1	1	1	1	1	1	1	1	1
M00001	Glycolysis (Embden-Meyerhof pathway), glucose => pyruvate	map01200	Carbon metabolism	Central metabolism	Gluconeogenesis, oxaloacetate => fructose-6P	PGK, pgk; phosphoglycerate kinase [EC:2.7.2.3]	PGK, pgk	phosphoglycerate kinase [EC:2.7.2.3]	ec:2.7.2.3	K00927	NA	NA	1	2	1	1	1	1	0	1	1	1	1	1	1	1	1	1	1	1	1	1	1	1	1	1	1	1	1	1	1	1	1	1	1	1	1	1	1
M00002	Glycolysis, core module involving three-carbon compounds	map01200	Carbon metabolism	Carbon fixation	Calvin-Benson-Bassham cycle	PGK, pgk; phosphoglycerate kinase [EC:2.7.2.3]	PGK, pgk	phosphoglycerate kinase [EC:2.7.2.3]	ec:2.7.2.3	K00927	NA	NA	1	2	1	1	1	1	0	1	1	1	1	1	1	1	1	1	1	1	1	1	1	1	1	1	1	1	1	1	1	1	1	1	1	1	1	1	1
M00002	Glycolysis, core module involving three-carbon compounds	map01200	Carbon metabolism	Central metabolism	Glycolysis (Embden-Meyerhof pathway), glucose => pyruvate	PGK, pgk; phosphoglycerate kinase [EC:2.7.2.3]	PGK, pgk	phosphoglycerate kinase [EC:2.7.2.3]	ec:2.7.2.3	K00927	NA	NA	1	2	1	1	1	1	0	1	1	1	1	1	1	1	1	1	1	1	1	1	1	1	1	1	1	1	1	1	1	1	1	1	1	1	1	1	1
M00002	Glycolysis, core module involving three-carbon compounds	map01200	Carbon metabolism	Central metabolism	Gluconeogenesis, oxaloacetate => fructose-6P	PGK, pgk; phosphoglycerate kinase [EC:2.7.2.3]	PGK, pgk	phosphoglycerate kinase [EC:2.7.2.3]	ec:2.7.2.3	K00927	NA	NA	1	2	1	1	1	1	0	1	1	1	1	1	1	1	1	1	1	1	1	1	1	1	1	1	1	1	1	1	1	1	1	1	1	1	1	1	1
M00003	Gluconeogenesis, oxaloacetate => fructose-6P	map01200	Carbon metabolism	Carbon fixation	Calvin-Benson-Bassham cycle	PGK, pgk; phosphoglycerate kinase [EC:2.7.2.3]	PGK, pgk	phosphoglycerate kinase [EC:2.7.2.3]	ec:2.7.2.3	K00927	NA	NA	1	2	1	1	1	1	0	1	1	1	1	1	1	1	1	1	1	1	1	1	1	1	1	1	1	1	1	1	1	1	1	1	1	1	1	1	1
M00003	Gluconeogenesis, oxaloacetate => fructose-6P	map01200	Carbon metabolism	Central metabolism	Glycolysis (Embden-Meyerhof pathway), glucose => pyruvate	PGK, pgk; phosphoglycerate kinase [EC:2.7.2.3]	PGK, pgk	phosphoglycerate kinase [EC:2.7.2.3]	ec:2.7.2.3	K00927	NA	NA	1	2	1	1	1	1	0	1	1	1	1	1	1	1	1	1	1	1	1	1	1	1	1	1	1	1	1	1	1	1	1	1	1	1	1	1	1
M00003	Gluconeogenesis, oxaloacetate => fructose-6P	map01200	Carbon metabolism	Central metabolism	Gluconeogenesis, oxaloacetate => fructose-6P	PGK, pgk; phosphoglycerate kinase [EC:2.7.2.3]	PGK, pgk	phosphoglycerate kinase [EC:2.7.2.3]	ec:2.7.2.3	K00927	NA	NA	1	2	1	1	1	1	0	1	1	1	1	1	1	1	1	1	1	1	1	1	1	1	1	1	1	1	1	1	1	1	1	1	1	1	1	1	1
M00165	Reductive pentose phosphate cycle (Calvin cycle)	map01200	Carbon metabolism	Carbon fixation	Calvin-Benson-Bassham cycle	PGK, pgk; phosphoglycerate kinase [EC:2.7.2.3]	PGK, pgk	phosphoglycerate kinase [EC:2.7.2.3]	ec:2.7.2.3	K00927	NA	NA	1	2	1	1	1	1	0	1	1	1	1	1	1	1	1	1	1	1	1	1	1	1	1	1	1	1	1	1	1	1	1	1	1	1	1	1	1
M00165	Reductive pentose phosphate cycle (Calvin cycle)	map01200	Carbon metabolism	Central metabolism	Glycolysis (Embden-Meyerhof pathway), glucose => pyruvate	PGK, pgk; phosphoglycerate kinase [EC:2.7.2.3]	PGK, pgk	phosphoglycerate kinase [EC:2.7.2.3]	ec:2.7.2.3	K00927	NA	NA	1	2	1	1	1	1	0	1	1	1	1	1	1	1	1	1	1	1	1	1	1	1	1	1	1	1	1	1	1	1	1	1	1	1	1	1	1
M00165	Reductive pentose phosphate cycle (Calvin cycle)	map01200	Carbon metabolism	Central metabolism	Gluconeogenesis, oxaloacetate => fructose-6P	PGK, pgk; phosphoglycerate kinase [EC:2.7.2.3]	PGK, pgk	phosphoglycerate kinase [EC:2.7.2.3]	ec:2.7.2.3	K00927	NA	NA	1	2	1	1	1	1	0	1	1	1	1	1	1	1	1	1	1	1	1	1	1	1	1	1	1	1	1	1	1	1	1	1	1	1	1	1	1
M00308	Semi-phosphorylative Entner-Doudoroff pathway, gluconate => glycerate-3P	map01200	Carbon metabolism	Carbon fixation	Calvin-Benson-Bassham cycle	PGK, pgk; phosphoglycerate kinase [EC:2.7.2.3]	PGK, pgk	phosphoglycerate kinase [EC:2.7.2.3]	ec:2.7.2.3	K00927	NA	NA	1	2	1	1	1	1	0	1	1	1	1	1	1	1	1	1	1	1	1	1	1	1	1	1	1	1	1	1	1	1	1	1	1	1	1	1	1
M00308	Semi-phosphorylative Entner-Doudoroff pathway, gluconate => glycerate-3P	map01200	Carbon metabolism	Central metabolism	Glycolysis (Embden-Meyerhof pathway), glucose => pyruvate	PGK, pgk; phosphoglycerate kinase [EC:2.7.2.3]	PGK, pgk	phosphoglycerate kinase [EC:2.7.2.3]	ec:2.7.2.3	K00927	NA	NA	1	2	1	1	1	1	0	1	1	1	1	1	1	1	1	1	1	1	1	1	1	1	1	1	1	1	1	1	1	1	1	1	1	1	1	1	1
M00308	Semi-phosphorylative Entner-Doudoroff pathway, gluconate => glycerate-3P	map01200	Carbon metabolism	Central metabolism	Gluconeogenesis, oxaloacetate => fructose-6P	PGK, pgk; phosphoglycerate kinase [EC:2.7.2.3]	PGK, pgk	phosphoglycerate kinase [EC:2.7.2.3]	ec:2.7.2.3	K00927	NA	NA	1	2	1	1	1	1	0	1	1	1	1	1	1	1	1	1	1	1	1	1	1	1	1	1	1	1	1	1	1	1	1	1	1	1	1	1	1
M00552	Galactonate degradation, De Ley-Doudoroff pathway, galactonate => glycerate-3P	map01200	Carbon metabolism	Carbon fixation	Calvin-Benson-Bassham cycle	PGK, pgk; phosphoglycerate kinase [EC:2.7.2.3]	PGK, pgk	phosphoglycerate kinase [EC:2.7.2.3]	ec:2.7.2.3	K00927	NA	NA	1	2	1	1	1	1	0	1	1	1	1	1	1	1	1	1	1	1	1	1	1	1	1	1	1	1	1	1	1	1	1	1	1	1	1	1	1
M00552	Galactonate degradation, De Ley-Doudoroff pathway, galactonate => glycerate-3P	map01200	Carbon metabolism	Central metabolism	Glycolysis (Embden-Meyerhof pathway), glucose => pyruvate	PGK, pgk; phosphoglycerate kinase [EC:2.7.2.3]	PGK, pgk	phosphoglycerate kinase [EC:2.7.2.3]	ec:2.7.2.3	K00927	NA	NA	1	2	1	1	1	1	0	1	1	1	1	1	1	1	1	1	1	1	1	1	1	1	1	1	1	1	1	1	1	1	1	1	1	1	1	1	1
M00552	Galactonate degradation, De Ley-Doudoroff pathway, galactonate => glycerate-3P	map01200	Carbon metabolism	Central metabolism	Gluconeogenesis, oxaloacetate => fructose-6P	PGK, pgk; phosphoglycerate kinase [EC:2.7.2.3]	PGK, pgk	phosphoglycerate kinase [EC:2.7.2.3]	ec:2.7.2.3	K00927	NA	NA	1	2	1	1	1	1	0	1	1	1	1	1	1	1	1	1	1	1	1	1	1	1	1	1	1	1	1	1	1	1	1	1	1	1	1	1	1
M00001	Glycolysis (Embden-Meyerhof pathway), glucose => pyruvate	map01230	Biosynthesis of amino acids	Carbon fixation	Calvin-Benson-Bassham cycle	PGK, pgk; phosphoglycerate kinase [EC:2.7.2.3]	PGK, pgk	phosphoglycerate kinase [EC:2.7.2.3]	ec:2.7.2.3	K00927	NA	NA	1	2	1	1	1	1	0	1	1	1	1	1	1	1	1	1	1	1	1	1	1	1	1	1	1	1	1	1	1	1	1	1	1	1	1	1	1
M00001	Glycolysis (Embden-Meyerhof pathway), glucose => pyruvate	map01230	Biosynthesis of amino acids	Central metabolism	Glycolysis (Embden-Meyerhof pathway), glucose => pyruvate	PGK, pgk; phosphoglycerate kinase [EC:2.7.2.3]	PGK, pgk	phosphoglycerate kinase [EC:2.7.2.3]	ec:2.7.2.3	K00927	NA	NA	1	2	1	1	1	1	0	1	1	1	1	1	1	1	1	1	1	1	1	1	1	1	1	1	1	1	1	1	1	1	1	1	1	1	1	1	1
M00001	Glycolysis (Embden-Meyerhof pathway), glucose => pyruvate	map01230	Biosynthesis of amino acids	Central metabolism	Gluconeogenesis, oxaloacetate => fructose-6P	PGK, pgk; phosphoglycerate kinase [EC:2.7.2.3]	PGK, pgk	phosphoglycerate kinase [EC:2.7.2.3]	ec:2.7.2.3	K00927	NA	NA	1	2	1	1	1	1	0	1	1	1	1	1	1	1	1	1	1	1	1	1	1	1	1	1	1	1	1	1	1	1	1	1	1	1	1	1	1
M00002	Glycolysis, core module involving three-carbon compounds	map01230	Biosynthesis of amino acids	Carbon fixation	Calvin-Benson-Bassham cycle	PGK, pgk; phosphoglycerate kinase [EC:2.7.2.3]	PGK, pgk	phosphoglycerate kinase [EC:2.7.2.3]	ec:2.7.2.3	K00927	NA	NA	1	2	1	1	1	1	0	1	1	1	1	1	1	1	1	1	1	1	1	1	1	1	1	1	1	1	1	1	1	1	1	1	1	1	1	1	1
M00002	Glycolysis, core module involving three-carbon compounds	map01230	Biosynthesis of amino acids	Central metabolism	Glycolysis (Embden-Meyerhof pathway), glucose => pyruvate	PGK, pgk; phosphoglycerate kinase [EC:2.7.2.3]	PGK, pgk	phosphoglycerate kinase [EC:2.7.2.3]	ec:2.7.2.3	K00927	NA	NA	1	2	1	1	1	1	0	1	1	1	1	1	1	1	1	1	1	1	1	1	1	1	1	1	1	1	1	1	1	1	1	1	1	1	1	1	1
M00002	Glycolysis, core module involving three-carbon compounds	map01230	Biosynthesis of amino acids	Central metabolism	Gluconeogenesis, oxaloacetate => fructose-6P	PGK, pgk; phosphoglycerate kinase [EC:2.7.2.3]	PGK, pgk	phosphoglycerate kinase [EC:2.7.2.3]	ec:2.7.2.3	K00927	NA	NA	1	2	1	1	1	1	0	1	1	1	1	1	1	1	1	1	1	1	1	1	1	1	1	1	1	1	1	1	1	1	1	1	1	1	1	1	1
M00003	Gluconeogenesis, oxaloacetate => fructose-6P	map01230	Biosynthesis of amino acids	Carbon fixation	Calvin-Benson-Bassham cycle	PGK, pgk; phosphoglycerate kinase [EC:2.7.2.3]	PGK, pgk	phosphoglycerate kinase [EC:2.7.2.3]	ec:2.7.2.3	K00927	NA	NA	1	2	1	1	1	1	0	1	1	1	1	1	1	1	1	1	1	1	1	1	1	1	1	1	1	1	1	1	1	1	1	1	1	1	1	1	1
M00003	Gluconeogenesis, oxaloacetate => fructose-6P	map01230	Biosynthesis of amino acids	Central metabolism	Glycolysis (Embden-Meyerhof pathway), glucose => pyruvate	PGK, pgk; phosphoglycerate kinase [EC:2.7.2.3]	PGK, pgk	phosphoglycerate kinase [EC:2.7.2.3]	ec:2.7.2.3	K00927	NA	NA	1	2	1	1	1	1	0	1	1	1	1	1	1	1	1	1	1	1	1	1	1	1	1	1	1	1	1	1	1	1	1	1	1	1	1	1	1
M00003	Gluconeogenesis, oxaloacetate => fructose-6P	map01230	Biosynthesis of amino acids	Central metabolism	Gluconeogenesis, oxaloacetate => fructose-6P	PGK, pgk; phosphoglycerate kinase [EC:2.7.2.3]	PGK, pgk	phosphoglycerate kinase [EC:2.7.2.3]	ec:2.7.2.3	K00927	NA	NA	1	2	1	1	1	1	0	1	1	1	1	1	1	1	1	1	1	1	1	1	1	1	1	1	1	1	1	1	1	1	1	1	1	1	1	1	1
M00165	Reductive pentose phosphate cycle (Calvin cycle)	map01230	Biosynthesis of amino acids	Carbon fixation	Calvin-Benson-Bassham cycle	PGK, pgk; phosphoglycerate kinase [EC:2.7.2.3]	PGK, pgk	phosphoglycerate kinase [EC:2.7.2.3]	ec:2.7.2.3	K00927	NA	NA	1	2	1	1	1	1	0	1	1	1	1	1	1	1	1	1	1	1	1	1	1	1	1	1	1	1	1	1	1	1	1	1	1	1	1	1	1
M00165	Reductive pentose phosphate cycle (Calvin cycle)	map01230	Biosynthesis of amino acids	Central metabolism	Glycolysis (Embden-Meyerhof pathway), glucose => pyruvate	PGK, pgk; phosphoglycerate kinase [EC:2.7.2.3]	PGK, pgk	phosphoglycerate kinase [EC:2.7.2.3]	ec:2.7.2.3	K00927	NA	NA	1	2	1	1	1	1	0	1	1	1	1	1	1	1	1	1	1	1	1	1	1	1	1	1	1	1	1	1	1	1	1	1	1	1	1	1	1
M00165	Reductive pentose phosphate cycle (Calvin cycle)	map01230	Biosynthesis of amino acids	Central metabolism	Gluconeogenesis, oxaloacetate => fructose-6P	PGK, pgk; phosphoglycerate kinase [EC:2.7.2.3]	PGK, pgk	phosphoglycerate kinase [EC:2.7.2.3]	ec:2.7.2.3	K00927	NA	NA	1	2	1	1	1	1	0	1	1	1	1	1	1	1	1	1	1	1	1	1	1	1	1	1	1	1	1	1	1	1	1	1	1	1	1	1	1
M00308	Semi-phosphorylative Entner-Doudoroff pathway, gluconate => glycerate-3P	map01230	Biosynthesis of amino acids	Carbon fixation	Calvin-Benson-Bassham cycle	PGK, pgk; phosphoglycerate kinase [EC:2.7.2.3]	PGK, pgk	phosphoglycerate kinase [EC:2.7.2.3]	ec:2.7.2.3	K00927	NA	NA	1	2	1	1	1	1	0	1	1	1	1	1	1	1	1	1	1	1	1	1	1	1	1	1	1	1	1	1	1	1	1	1	1	1	1	1	1
M00308	Semi-phosphorylative Entner-Doudoroff pathway, gluconate => glycerate-3P	map01230	Biosynthesis of amino acids	Central metabolism	Glycolysis (Embden-Meyerhof pathway), glucose => pyruvate	PGK, pgk; phosphoglycerate kinase [EC:2.7.2.3]	PGK, pgk	phosphoglycerate kinase [EC:2.7.2.3]	ec:2.7.2.3	K00927	NA	NA	1	2	1	1	1	1	0	1	1	1	1	1	1	1	1	1	1	1	1	1	1	1	1	1	1	1	1	1	1	1	1	1	1	1	1	1	1
M00308	Semi-phosphorylative Entner-Doudoroff pathway, gluconate => glycerate-3P	map01230	Biosynthesis of amino acids	Central metabolism	Gluconeogenesis, oxaloacetate => fructose-6P	PGK, pgk; phosphoglycerate kinase [EC:2.7.2.3]	PGK, pgk	phosphoglycerate kinase [EC:2.7.2.3]	ec:2.7.2.3	K00927	NA	NA	1	2	1	1	1	1	0	1	1	1	1	1	1	1	1	1	1	1	1	1	1	1	1	1	1	1	1	1	1	1	1	1	1	1	1	1	1
M00552	Galactonate degradation, De Ley-Doudoroff pathway, galactonate => glycerate-3P	map01230	Biosynthesis of amino acids	Carbon fixation	Calvin-Benson-Bassham cycle	PGK, pgk; phosphoglycerate kinase [EC:2.7.2.3]	PGK, pgk	phosphoglycerate kinase [EC:2.7.2.3]	ec:2.7.2.3	K00927	NA	NA	1	2	1	1	1	1	0	1	1	1	1	1	1	1	1	1	1	1	1	1	1	1	1	1	1	1	1	1	1	1	1	1	1	1	1	1	1
M00552	Galactonate degradation, De Ley-Doudoroff pathway, galactonate => glycerate-3P	map01230	Biosynthesis of amino acids	Central metabolism	Glycolysis (Embden-Meyerhof pathway), glucose => pyruvate	PGK, pgk; phosphoglycerate kinase [EC:2.7.2.3]	PGK, pgk	phosphoglycerate kinase [EC:2.7.2.3]	ec:2.7.2.3	K00927	NA	NA	1	2	1	1	1	1	0	1	1	1	1	1	1	1	1	1	1	1	1	1	1	1	1	1	1	1	1	1	1	1	1	1	1	1	1	1	1
M00552	Galactonate degradation, De Ley-Doudoroff pathway, galactonate => glycerate-3P	map01230	Biosynthesis of amino acids	Central metabolism	Gluconeogenesis, oxaloacetate => fructose-6P	PGK, pgk; phosphoglycerate kinase [EC:2.7.2.3]	PGK, pgk	phosphoglycerate kinase [EC:2.7.2.3]	ec:2.7.2.3	K00927	NA	NA	1	2	1	1	1	1	0	1	1	1	1	1	1	1	1	1	1	1	1	1	1	1	1	1	1	1	1	1	1	1	1	1	1	1	1	1	1
M00001	Glycolysis (Embden-Meyerhof pathway), glucose => pyruvate	map04066	HIF-1 signaling pathway	Carbon fixation	Calvin-Benson-Bassham cycle	PGK, pgk; phosphoglycerate kinase [EC:2.7.2.3]	PGK, pgk	phosphoglycerate kinase [EC:2.7.2.3]	ec:2.7.2.3	K00927	NA	NA	1	2	1	1	1	1	0	1	1	1	1	1	1	1	1	1	1	1	1	1	1	1	1	1	1	1	1	1	1	1	1	1	1	1	1	1	1
[truncated: 1,200 more rows]
[truncated: 5 more columns]
