# Supplementary material for: rbims: an R package for integrative functional profiling and pathway-level discrimination in metagenome-assembled genomes
Source: Front Bioinform. 2026 Jul 13;6:1831383. doi: 10.3389/fbinf.2026.1831383 (PMC13402278; doi:10.3389/fbinf.2026.1831383)
Supplement: Supplementary file 3 [file DataSheet3.csv]

iteration	feature	importance	rank	in_top_n
1	K03778	0.127836439268696	1	TRUE
1	K07516	0.08731658058530542	2	TRUE
1	K03286	0.07786669151805106	3	TRUE
1	K21001	0.07274897946353719	4	TRUE
1	K21218	0.06798487878149362	5	TRUE
1	K07448	0.06453412289973413	6	TRUE
1	K19092	0.06398140204760183	7	TRUE
1	K01358	0.05958106817159448	8	TRUE
1	K12508	0.058530685677125306	9	TRUE
1	K03406	0.05812467679379443	10	TRUE
1	K11418	0.0571274262635582	11	TRUE
1	K04063	0.05627552729216068	12	TRUE
1	K04047	0.05511806017569175	13	TRUE
1	K20975	0.053247338108514584	14	TRUE
1	K07746	0.04988757561324125	15	TRUE
1	K18122	0.048949826920673276	16	TRUE
1	K02303	0.04767703800272853	17	TRUE
1	K07167	0.046156383382699166	18	TRUE
1	K02044	0.04465608302373008	19	TRUE
1	K03496	0.044497784192221536	20	TRUE
1	K07052	0.04375853017351491	21	FALSE
1	K07395	0.04317275658189644	22	FALSE
1	K23463	0.04281799037645482	23	FALSE
1	K01129	0.042467010734513096	24	FALSE
1	K07481	0.041890620490620485	25	FALSE
1	K09760	0.04075161426166003	26	FALSE
1	K03801	0.04040412832208499	27	FALSE
1	K03427	0.039245371281883816	28	FALSE
1	K02377	0.038888443572763415	29	FALSE
1	K15866	0.037776552687079	30	FALSE
1	K03585	0.03761439178018287	31	FALSE
1	K11741	0.0374922940932686	32	FALSE
1	K00558	0.03666272017019611	33	FALSE
1	K01474	0.03664412716788633	34	FALSE
1	K03830	0.03662503813202695	35	FALSE
1	K01091	0.036444967777320716	36	FALSE
1	K08363	0.03630914179928246	37	FALSE
1	K03885	0.03589635100531652	38	FALSE
1	K01790	0.035636126295744	39	FALSE
1	K00426	0.03559936820372926	40	FALSE
1	K06223	0.03528927498183454	41	FALSE
1	K03503	0.03512195816597217	42	FALSE
1	K00428	0.03423905480484428	43	FALSE
1	K11107	0.033958369778369774	44	FALSE
1	K03522	0.03354529469491039	45	FALSE
1	K01154	0.033357080885866044	46	FALSE
1	K06204	0.03311789888817754	47	FALSE
1	K09910	0.03304184477480492	48	FALSE
1	K07165	0.032506724386724375	49	FALSE
1	K24119	0.03203406529058702	50	FALSE
1	K02042	0.031998629981989116	51	FALSE
1	K00760	0.03190875335191125	52	FALSE
1	K13979	0.03174711875474126	53	FALSE
1	K01429	0.03174442107600002	54	FALSE
1	K20977	0.031424252573229554	55	FALSE
1	K03189	0.03141506266856386	56	FALSE
1	K06889	0.03134659885589351	57	FALSE
1	K03088	0.03131300838973472	58	FALSE
1	K03299	0.03114266535775487	59	FALSE
1	K14393	0.03103799581061949	60	FALSE
1	K02279	0.03067467646388699	61	FALSE
1	K19294	0.030264741311544385	62	FALSE
1	K06911	0.030187660173018237	63	FALSE
1	K02034	0.030098422973655167	64	FALSE
1	K01681	0.029877762467417638	65	FALSE
1	K08084	0.029346275447978236	66	FALSE
1	K01751	0.029345917415917418	67	FALSE
1	K03814	0.02901800791800792	68	FALSE
1	K17686	0.028997632801980623	69	FALSE
1	K02015	0.02877737476444373	70	FALSE
1	K07231	0.028740859140859137	71	FALSE
1	K11527	0.0284473830609276	72	FALSE
1	K05341	0.027991902431103888	73	FALSE
1	K03205	0.02781070966070966	74	FALSE
1	K09897	0.02751016889712542	75	FALSE
1	K02342	0.02744289866462236	76	FALSE
1	K09956	0.027417618145901913	77	FALSE
1	K03501	0.027334530486563736	78	FALSE
1	K03303	0.02681098395357765	79	FALSE
1	K06076	0.026759467201185463	80	FALSE
1	K01465	0.026726354692006866	81	FALSE
1	K02004	0.026642173285651546	82	FALSE
1	K01745	0.026525442247810675	83	FALSE
1	K03101	0.026485451746321307	84	FALSE
1	K00425	0.02643583845172345	85	FALSE
1	K07485	0.02630294117647058	86	FALSE
1	K01174	0.02625191882191882	87	FALSE
1	K00249	0.02620654220220784	88	FALSE
1	K01854	0.026205431201017676	89	FALSE
1	K02404	0.025708983998457682	90	FALSE
1	K01991	0.02570350908121806	91	FALSE
1	K07126	0.025592625757156647	92	FALSE
1	K00263	0.02538076887939588	93	FALSE
1	K07019	0.025373245993772303	94	FALSE
1	K03521	0.02494146134667913	95	FALSE
1	K07459	0.024929223717459013	96	FALSE
1	K01428	0.02454161243641636	97	FALSE
1	K02067	0.0245355124407756	98	FALSE
1	K11915	0.02453047994317344	99	FALSE
1	K07454	0.02420658544757616	100	FALSE
1	K07260	0.024066832600402398	101	FALSE
1	K04719	0.023803461032459335	102	FALSE
1	K07497	0.023609211866564807	103	FALSE
1	K00405	0.02351693214193214	104	FALSE
1	K07161	0.023338952129741602	105	FALSE
1	K07507	0.023236191749427048	106	FALSE
1	K10954	0.023221969696969692	107	FALSE
1	K00986	0.02303068992411098	108	FALSE
1	K02283	0.022874165694986126	109	FALSE
1	K09823	0.02281956208043165	110	FALSE
1	K00380	0.022780491312749375	111	FALSE
1	K01119	0.022715585961452834	112	FALSE
1	K03188	0.022316457811194648	113	FALSE
1	K19693	0.022005842497221813	114	FALSE
1	K15898	0.021879853709508887	115	FALSE
1	K07263	0.021878632770738034	116	FALSE
1	K01647	0.021725589225589224	117	FALSE
1	K01669	0.021600994155637893	118	FALSE
1	K07068	0.02152431642216365	119	FALSE
1	K03407	0.021397306397306397	120	FALSE
1	K09980	0.021232626069582587	121	FALSE
1	K00259	0.021183433233433226	122	FALSE
1	K02395	0.021026839242628714	123	FALSE
1	K00077	0.02093783638388901	124	FALSE
1	K00688	0.020912094427311817	125	FALSE
1	K06219	0.020873510959028202	126	FALSE
1	K00140	0.020782095475903522	127	FALSE
1	K07240	0.020742760113449762	128	FALSE
1	K02474	0.020724517587675483	129	FALSE
1	K02488	0.020540564827329532	130	FALSE
1	K07338	0.02051298635257445	131	FALSE
1	K03807	0.02050976827094474	132	FALSE
1	K03201	0.020504018204018204	133	FALSE
1	K00537	0.02043738322979703	134	FALSE
1	K02421	0.020422964844192464	135	FALSE
1	K02509	0.020382586706191214	136	FALSE
1	K03310	0.020270989397076347	137	FALSE
1	K01578	0.020162301587301586	138	FALSE
1	K02078	0.020006904937168096	139	FALSE
1	K02017	0.019941600961967093	140	FALSE
1	K14083	0.01988933103933104	141	FALSE
1	K01246	0.01982837067585351	142	FALSE
1	K03924	0.019817366513476348	143	FALSE
1	K02003	0.019740364056681867	144	FALSE
1	K03411	0.019694825174825178	145	FALSE
1	K05569	0.01955180557765024	146	FALSE
1	K06143	0.01943762553236238	147	FALSE
1	K03773	0.01935192456666141	148	FALSE
1	K17837	0.019325600388010986	149	FALSE
1	K06320	0.019137544846764443	150	FALSE
1	K21472	0.018868064684302403	151	FALSE
1	K01779	0.018837020708759842	152	FALSE
1	K00974	0.01872732186114539	153	FALSE
1	K08683	0.01862638102638102	154	FALSE
1	K02419	0.018622029570017185	155	FALSE
1	K14441	0.018431074085872842	156	FALSE
1	K17758	0.018408721447111538	157	FALSE
1	K00850	0.01839001134744168	158	FALSE
1	K02274	0.018257647907647907	159	FALSE
1	K21898	0.01822931571352624	160	FALSE
1	K20074	0.018121031746031743	161	FALSE
1	K02557	0.018067889202300975	162	FALSE
1	K03527	0.018033333333333332	163	FALSE
1	K07010	0.018033189033189033	164	FALSE
1	K02401	0.018002235237529356	165	FALSE
1	K02013	0.017875507978334062	166	FALSE
1	K03321	0.017693979910698175	167	FALSE
1	K22597	0.017692698095396753	168	FALSE
1	K02114	0.017681426479474665	169	FALSE
1	K03583	0.017675757575757577	170	FALSE
1	K00971	0.017664892623716157	171	FALSE
1	K07487	0.017553102453102456	172	FALSE
1	K02483	0.01744461531767282	173	FALSE
1	K00872	0.017425827505827506	174	FALSE
1	K19302	0.017401447468939728	175	FALSE
1	K06970	0.01732073112073112	176	FALSE
1	K16074	0.017289859892952505	177	FALSE
1	K01430	0.017288568457686105	178	FALSE
1	K01295	0.017096977466977463	179	FALSE
1	K02510	0.017086055058595104	180	FALSE
1	K03497	0.016936295460720018	181	FALSE
1	K20974	0.016919702519702522	182	FALSE
1	K03089	0.01686897546897547	183	FALSE
1	K21703	0.016796161616161612	184	FALSE
1	K11645	0.016612314122658952	185	FALSE
1	K21062	0.01660768941355548	186	FALSE
1	K08982	0.01660072943705864	187	FALSE
1	K07171	0.016571003265740104	188	FALSE
1	K15727	0.016546344396344403	189	FALSE
1	K01438	0.016535093329443175	190	FALSE
1	K01908	0.01650515151515151	191	FALSE
1	K04092	0.016503293807641633	192	FALSE
1	K02388	0.016485780885780885	193	FALSE
1	K02227	0.016284171747792436	194	FALSE
1	K01560	0.01628253968253968	195	FALSE
1	K02406	0.016277048748353097	196	FALSE
1	K07044	0.016259801685769428	197	FALSE
1	K07045	0.016257087941298466	198	FALSE
1	K07093	0.016238059893323054	199	FALSE
1	K03455	0.016173809523809524	200	FALSE
1	K26061	0.016155880230880233	201	FALSE
1	K00138	0.016084464718288248	202	FALSE
1	K14445	0.016066461718635634	203	FALSE
1	K00812	0.016006701245091338	204	FALSE
1	K13283	0.015983044733044734	205	FALSE
1	K10217	0.01598267627109732	206	FALSE
1	K03671	0.015942970134366012	207	FALSE
1	K03446	0.015938092012233892	208	FALSE
1	K11179	0.01592529049897471	209	FALSE
1	K03734	0.015853580014756483	210	FALSE
1	K17609	0.015688872651849053	211	FALSE
1	K03657	0.015681210950553838	212	FALSE
1	K07649	0.0156762432012432	213	FALSE
1	K05846	0.01566458397923915	214	FALSE
1	K16649	0.015622721417069245	215	FALSE
1	K02503	0.015619227994227993	216	FALSE
1	K07192	0.015615079365079363	217	FALSE
1	K00626	0.015599712716852681	218	FALSE
1	K03774	0.015582251082251081	219	FALSE
1	K09959	0.01555723502839871	220	FALSE
1	K08305	0.015545274170274175	221	FALSE
1	K02280	0.015467628667628665	222	FALSE
1	K02113	0.015421597431942257	223	FALSE
1	K01046	0.015371097529921059	224	FALSE
1	K18301	0.015169847309553192	225	FALSE
1	K00647	0.015168355718355717	226	FALSE
1	K07147	0.015148236567354216	227	FALSE
1	K08726	0.015101810937600409	228	FALSE
1	K03630	0.015095089193572163	229	FALSE
1	K14153	0.01497417812668865	230	FALSE
1	K01796	0.014905128205128206	231	FALSE
1	K02035	0.014903318903318901	232	FALSE
1	K05946	0.014801313628899833	233	FALSE
1	K22278	0.014752639517345397	234	FALSE
1	K09941	0.014691173532350001	235	FALSE
1	K01153	0.014647645457990285	236	FALSE
1	K25223	0.01462857374001539	237	FALSE
1	K14652	0.014616685086250301	238	FALSE
1	K01534	0.014599605073289286	239	FALSE
1	K02407	0.014596406926406924	240	FALSE
1	K00560	0.014573267159994846	241	FALSE
1	K03317	0.014554074074074077	242	FALSE
1	K02398	0.0145360624882364	243	FALSE
1	K05526	0.01451366395279439	244	FALSE
1	K01966	0.014502889886171617	245	FALSE
1	K09815	0.014476882268058738	246	FALSE
1	K07402	0.014416735310725081	247	FALSE
1	K18138	0.014340547610284454	248	FALSE
1	K12945	0.014331049995755874	249	FALSE
1	K03782	0.014286324786324788	250	FALSE
1	K00496	0.014277929002542007	251	FALSE
1	K03093	0.01421468356205198	252	FALSE
1	K07221	0.014083980986333929	253	FALSE
1	K19304	0.014022683891242244	254	FALSE
1	K06015	0.014017482517482516	255	FALSE
1	K06400	0.013994252968505903	256	FALSE
1	K07733	0.013926406926406924	257	FALSE
1	K17317	0.01391444356253246	258	FALSE
1	K04761	0.01382171994671995	259	FALSE
1	K12972	0.013768456543456544	260	FALSE
1	K00219	0.01376015243715041	261	FALSE
1	K09022	0.013736330336330337	262	FALSE
1	K07122	0.01370715950715951	263	FALSE
1	K07451	0.013670418470418472	264	FALSE
1	K13936	0.013650715950715953	265	FALSE
1	K01420	0.013638935574229693	266	FALSE
1	K05847	0.01362216003395677	267	FALSE
1	K02387	0.013577535536359061	268	FALSE
1	K00549	0.013544522144522146	269	FALSE
1	K03651	0.013527465834818772	270	FALSE
1	K14657	0.013505220269926153	271	FALSE
1	K03413	0.013399211899211895	272	FALSE
1	K07127	0.013367836257309945	273	FALSE
1	K05020	0.013342816832290516	274	FALSE
1	K12542	0.013278427128427127	275	FALSE
1	K01996	0.013247288530183265	276	FALSE
1	K18672	0.01318293378563244	277	FALSE
1	K01247	0.013154040404040404	278	FALSE
1	K05592	0.013132798573975044	279	FALSE
1	K18159	0.013132049821523504	280	FALSE
1	K02390	0.013122697563874037	281	FALSE
1	K07401	0.013091197691197692	282	FALSE
1	K00655	0.013056422499069562	283	FALSE
1	K20035	0.013046713401862142	284	FALSE
1	K12510	0.01303308080808081	285	FALSE
1	K18831	0.013019841269841272	286	FALSE
1	K03973	0.012981761067518185	287	FALSE
1	K21395	0.012976526806526804	288	FALSE
1	K00078	0.01295238095238095	289	FALSE
1	K00252	0.012946839826839826	290	FALSE
1	K18820	0.012910671936758888	291	FALSE
1	K02650	0.012908451898978214	292	FALSE
1	K09974	0.012874059274059272	293	FALSE
1	K00930	0.012815690411800255	294	FALSE
1	K01451	0.012810471171340735	295	FALSE
1	K02302	0.012797505817569759	296	FALSE
1	K02225	0.012790702747544852	297	FALSE
1	K02033	0.01277540876997399	298	FALSE
1	K08744	0.012689476215791999	299	FALSE
1	K01585	0.012617597022860182	300	FALSE
1	K07283	0.012559108756740338	301	FALSE
1	K21024	0.012526060606060601	302	FALSE
1	K02397	0.012504442925495556	303	FALSE
1	K07301	0.012499076121676738	304	FALSE
1	K22296	0.012489682539682538	305	FALSE
1	K09950	0.012394747474747472	306	FALSE
1	K21636	0.01238871630376684	307	FALSE
1	K01703	0.012383698216128556	308	FALSE
1	K01241	0.012314616755793227	309	FALSE
1	K03711	0.012310137786842175	310	FALSE
1	K01740	0.012245182595182598	311	FALSE
1	K02112	0.012229249011857707	312	FALSE
1	K04774	0.012216666666666666	313	FALSE
1	K02133	0.012177134742651984	314	FALSE
1	K02204	0.012168997668997669	315	FALSE
1	K09017	0.012161021984551393	316	FALSE
1	K01142	0.01204633553580922	317	FALSE
1	K07107	0.012019983447924624	318	FALSE
1	K01192	0.012018131313131312	319	FALSE
1	K20965	0.012013553113553115	320	FALSE
1	K01990	0.012000197387153907	321	FALSE
1	K10942	0.012000000000000002	322	FALSE
1	K01083	0.011987568912568912	323	FALSE
1	K04095	0.011962675603965921	324	FALSE
1	K16698	0.011953593073593076	325	FALSE
1	K10773	0.01194595141700405	326	FALSE
1	K21973	0.011929909011659585	327	FALSE
1	K12340	0.011921136834180314	328	FALSE
1	K09860	0.011908429118773942	329	FALSE
1	K01185	0.01189841354723708	330	FALSE
1	K03324	0.011896767676767677	331	FALSE
1	K01726	0.011874725274725282	332	FALSE
1	K01826	0.01187363834422658	333	FALSE
1	K01719	0.011865484693287897	334	FALSE
1	K01693	0.011792207792207793	335	FALSE
1	K03701	0.011771614906832302	336	FALSE
1	K18765	0.011755108225108231	337	FALSE
1	K07251	0.0117542219046863	338	FALSE
1	K03387	0.011729902350382902	339	FALSE
1	K02495	0.011719900864707092	340	FALSE
1	K03719	0.011703174603174602	341	FALSE
1	K06193	0.011686675393571948	342	FALSE
1	K06996	0.011624395604395602	343	FALSE
1	K15777	0.011596928595999803	344	FALSE
1	K03717	0.011558824580792543	345	FALSE
1	K03978	0.011545396825396827	346	FALSE
1	K01462	0.01152840753449449	347	FALSE
1	K00104	0.01150714285714286	348	FALSE
1	K15537	0.011480432402846194	349	FALSE
1	K15257	0.011478297682709446	350	FALSE
1	K00067	0.011459662559662562	351	FALSE
1	K02478	0.011444442454097627	352	FALSE
1	K18649	0.011443939393939395	353	FALSE
1	K09940	0.011431578518100253	354	FALSE
1	K11927	0.011419120649465472	355	FALSE
1	K06905	0.01141282051282051	356	FALSE
1	K01561	0.011373959373959372	357	FALSE
1	K01870	0.011362820512820514	358	FALSE
1	K03574	0.011340584415584417	359	FALSE
1	K00389	0.011340283400809711	360	FALSE
1	K03190	0.01131727748515674	361	FALSE
1	K03200	0.011306444372620841	362	FALSE
1	K05568	0.01129272043745728	363	FALSE
1	K10674	0.011292135642135638	364	FALSE
1	K23997	0.011274934216110689	365	FALSE
1	K02115	0.011267859756990191	366	FALSE
1	K07726	0.011262470862470864	367	FALSE
1	K20276	0.011260879033247451	368	FALSE
1	K06443	0.011252236652236647	369	FALSE
1	K02106	0.011218202087767309	370	FALSE
1	K09471	0.011200000000000002	371	FALSE
1	K02492	0.01114795008912656	372	FALSE
1	K00799	0.011136970545794074	373	FALSE
1	K03841	0.011128257732605557	374	FALSE
1	K00575	0.011125829725829725	375	FALSE
1	K00528	0.011106085435032803	376	FALSE
1	K02389	0.011103416149068322	377	FALSE
1	K25307	0.011096918767507003	378	FALSE
1	K10716	0.0110741341991342	379	FALSE
1	K01920	0.011005577658209238	380	FALSE
1	K01089	0.011004440004440005	381	FALSE
1	K01995	0.010963305322128854	382	FALSE
1	K11073	0.010955221386800334	383	FALSE
1	K00020	0.01093889724310777	384	FALSE
1	K05770	0.01093418756851251	385	FALSE
1	K09794	0.010914659414659413	386	FALSE
1	K01775	0.010909501360352753	387	FALSE
1	K07232	0.010839789196310932	388	FALSE
1	K02083	0.010813013363448145	389	FALSE
1	K02418	0.010811575381140599	390	FALSE
1	K01468	0.010714814814814814	391	FALSE
1	K00012	0.010695270635796951	392	FALSE
1	K03970	0.010655342902711326	393	FALSE
1	K07483	0.010650163670751903	394	FALSE
1	K06902	0.010619726678550209	395	FALSE
1	K06132	0.010612528698482043	396	FALSE
1	K02109	0.010598544266191324	397	FALSE
1	K00485	0.010592556718643672	398	FALSE
1	K22489	0.010591543721978503	399	FALSE
1	K19296	0.010577909122181565	400	FALSE
1	K02041	0.010556533555958113	401	FALSE
1	K02414	0.010530303030303032	402	FALSE
1	K03721	0.01052813852813853	403	FALSE
1	K21572	0.010528031486269473	404	FALSE
1	K06907	0.01051948051948052	405	FALSE
1	K00228	0.010505176339541667	406	FALSE
1	K07386	0.010484807784807783	407	FALSE
1	K06901	0.010426632191338072	408	FALSE
1	K00282	0.010402525252525255	409	FALSE
1	K05527	0.01038787878787879	410	FALSE
1	K09822	0.010378476064997802	411	FALSE
1	K01118	0.010367322151532677	412	FALSE
1	K02435	0.010331721901287118	413	FALSE
1	K07336	0.010305194805194805	414	FALSE
1	K00957	0.010305194805194802	415	FALSE
1	K00344	0.010296577004007343	416	FALSE
1	K16650	0.010281747638326585	417	FALSE
1	K12524	0.010268398268398272	418	FALSE
1	K03642	0.010216450216450214	419	FALSE
1	K00762	0.010210449320794152	420	FALSE
1	K15782	0.010205433455433456	421	FALSE
1	K07304	0.01018738512949039	422	FALSE
1	K07059	0.010179265269326122	423	FALSE
1	K07491	0.010177142857142857	424	FALSE
1	K02672	0.010084848484848486	425	FALSE
1	K00526	0.010070278637770897	426	FALSE
1	K02040	0.010059337068160598	427	FALSE
1	K04561	0.01004125698862541	428	FALSE
1	K01581	0.010035816035816034	429	FALSE
1	K12280	0.010022727272727273	430	FALSE
1	K02355	0.0100154276757725	431	FALSE
1	K00767	0.00996725653087882	432	FALSE
1	K07458	0.00991545530492899	433	FALSE
1	K01322	0.009875291375291377	434	FALSE
1	K09786	0.009855066570856047	435	FALSE
1	K03631	0.009846764346764347	436	FALSE
1	K01866	0.009837028985507245	437	FALSE
1	K00375	0.009825472772841194	438	FALSE
1	K09985	0.009818730786122089	439	FALSE
1	K01754	0.009805361305361304	440	FALSE
1	K13776	0.009804486157117735	441	FALSE
1	K10215	0.00972857142857143	442	FALSE
1	K15897	0.009727012138188612	443	FALSE
1	K01115	0.009720322243570296	444	FALSE
1	K03821	0.00971748251748252	445	FALSE
1	K00128	0.009700443026758812	446	FALSE
1	K26065	0.009665833776360088	447	FALSE
1	K00453	0.009664938862307284	448	FALSE
1	K10439	0.009649568073106308	449	FALSE
1	K09978	0.009645562770562771	450	FALSE
1	K03111	0.00964344193817878	451	FALSE
1	K07183	0.009626703121439964	452	FALSE
1	K12252	0.009622377622377621	453	FALSE
1	K01755	0.009621166727560587	454	FALSE
1	K03086	0.00962037962037962	455	FALSE
1	K00790	0.009580640776292955	456	FALSE
1	K15726	0.009546031746031748	457	FALSE
1	K07018	0.009541889483065955	458	FALSE
1	K03547	0.009515192650486769	459	FALSE
1	K07823	0.009514100908837751	460	FALSE
1	K16566	0.009508658008658006	461	FALSE
1	K01867	0.009506624953993377	462	FALSE
1	K09891	0.009504329004329001	463	FALSE
1	K02554	0.009471241830065358	464	FALSE
1	K06079	0.009466952437540671	465	FALSE
1	K01897	0.009460358240793025	466	FALSE
1	K00382	0.009453846153846155	467	FALSE
1	K15778	0.009445541214891058	468	FALSE
1	K11755	0.009441919191919194	469	FALSE
1	K16167	0.00940460003764352	470	FALSE
1	K02020	0.0094	471	FALSE
1	K14731	0.009388483835852255	472	FALSE
1	K00151	0.009387878787878787	473	FALSE
1	K17229	0.009307974481658689	474	FALSE
1	K02051	0.009305508119706901	475	FALSE
1	K02016	0.009298534798534801	476	FALSE
1	K06131	0.009297222222222222	477	FALSE
1	K20249	0.00927871572871573	478	FALSE
1	K22719	0.009272727272727276	479	FALSE
1	K01194	0.009270637408568443	480	FALSE
1	K07657	0.009257671957671958	481	FALSE
1	K05540	0.009254980313803845	482	FALSE
1	K07787	0.009252380952380951	483	FALSE
1	K13588	0.009211963109354411	484	FALSE
1	K01778	0.009206561320180245	485	FALSE
1	K18661	0.009201174642351113	486	FALSE
1	K03668	0.009192415427709542	487	FALSE
1	K18473	0.009182706766917292	488	FALSE
1	K01998	0.009180349062701999	489	FALSE
1	K06904	0.009173226773226769	490	FALSE
1	K03457	0.009144051350947905	491	FALSE
1	K01207	0.00908791932704976	492	FALSE
1	K00973	0.009065966386554625	493	FALSE
1	K10941	0.009063203463203462	494	FALSE
1	K07154	0.009058302321460217	495	FALSE
1	K02871	0.00898092998955068	496	FALSE
1	K09894	0.008979722032353612	497	FALSE
1	K03517	0.00896785412729685	498	FALSE
1	K01652	0.008960071301247773	499	FALSE
1	K07027	0.008953296703296705	500	FALSE
1	K07140	0.008950937950937952	501	FALSE
1	K01760	0.008946353646353645	502	FALSE
1	K03559	0.00891388260861945	503	FALSE
1	K00612	0.008911035696329811	504	FALSE
1	K01784	0.00890222096743836	505	FALSE
1	K07798	0.008844444444444445	506	FALSE
1	K08714	0.008841316171750954	507	FALSE
1	K11708	0.008832982909763094	508	FALSE
1	K01447	0.008819964349376113	509	FALSE
1	K02037	0.008797138047138045	510	FALSE
1	K10027	0.008795238095238092	511	FALSE
1	K02500	0.008777734746072345	512	FALSE
1	K07335	0.00876984126984127	513	FALSE
1	K06903	0.008738095238095238	514	FALSE
1	K04749	0.008723641663184392	515	FALSE
1	K06165	0.008714515114515112	516	FALSE
1	K07343	0.008714070529860002	517	FALSE
1	K24180	0.008687856003645479	518	FALSE
1	K08679	0.008683636363636362	519	FALSE
1	K01710	0.008666666666666668	520	FALSE
1	K01915	0.008649768624459701	521	FALSE
1	K09912	0.008635858585858584	522	FALSE
1	K01649	0.008634632034632035	523	FALSE
1	K17879	0.00862118437118437	524	FALSE
1	K00858	0.00861190476190476	525	FALSE
1	K06987	0.008604080734752235	526	FALSE
1	K02847	0.008583367612779379	527	FALSE
1	K07340	0.00857121212121212	528	FALSE
1	K05805	0.008567849548112705	529	FALSE
1	K02400	0.008565737874097005	530	FALSE
1	K04087	0.00854141414141414	531	FALSE
1	K03939	0.008537549407114625	532	FALSE
1	K03797	0.008531703590527122	533	FALSE
1	K02651	0.008523122502919662	534	FALSE
1	K02556	0.008515054638456171	535	FALSE
1	K09947	0.008511353026058908	536	FALSE
1	K07735	0.008498901098901099	537	FALSE
1	K06878	0.008490658464342675	538	FALSE
1	K17752	0.008488394062078275	539	FALSE
1	K04771	0.008450917503549081	540	FALSE
1	K01918	0.008443809523809522	541	FALSE
1	K07003	0.008400962000962	542	FALSE
1	K00855	0.00839909274935591	543	FALSE
1	K01640	0.008335201030853208	544	FALSE
1	K21430	0.008321212121212122	545	FALSE
1	K19271	0.008313901231202578	546	FALSE
1	K07235	0.008311916154021418	547	FALSE
1	K00351	0.00829059829059829	548	FALSE
1	K03699	0.008276940492457736	549	FALSE
1	K07222	0.008247113997113998	550	FALSE
1	K00457	0.008241360089186179	551	FALSE
1	K01874	0.008205916305916303	552	FALSE
1	K03470	0.008205438827071703	553	FALSE
1	K05781	0.008190476190476189	554	FALSE
1	K02030	0.008189961013645225	555	FALSE
1	K06899	0.008187473074429593	556	FALSE
1	K00766	0.008184430512016718	557	FALSE
1	K03744	0.008144841269841269	558	FALSE
1	K08720	0.008142857142857143	559	FALSE
1	K03566	0.008135042735042735	560	FALSE
1	K09986	0.008126806526806528	561	FALSE
1	K21084	0.008121666666666664	562	FALSE
1	K06952	0.008085231933529148	563	FALSE
1	K09472	0.008084726867335565	564	FALSE
1	K05603	0.00808114478114478	565	FALSE
1	K01021	0.008066666666666666	566	FALSE
1	K13587	0.008049791144527987	567	FALSE
1	K01720	0.008044966144966146	568	FALSE
1	K02996	0.008028471528471528	569	FALSE
1	K00937	0.0080284493284493285	570	FALSE
1	K01262	0.008000382869948088	571	FALSE
1	K00813	0.008000075287031809	572	FALSE
1	K01716	0.007987586682323522	573	FALSE
1	K09953	0.00797777777777778	574	FALSE
1	K00432	0.007962085561497328	575	FALSE
1	K00324	0.007953846153846153	576	FALSE
1	K14540	0.007949728049728048	577	FALSE
1	K01434	0.00792513368983957	578	FALSE
1	K23010	0.007921212121212122	579	FALSE
1	K01179	0.007917948717948719	580	FALSE
1	K05562	0.007890786749482402	581	FALSE
1	K02426	0.00786266606956262	582	FALSE
1	K19292	0.007850396825396826	583	FALSE
1	K22479	0.007828205128205128	584	FALSE
1	K07317	0.007824397824397823	585	FALSE
1	K03636	0.007819548872180448	586	FALSE
1	K09926	0.00781543374925728	587	FALSE
1	K06169	0.007810571300044985	588	FALSE
1	K02417	0.007810207336523126	589	FALSE
1	K07302	0.00780570949518318	590	FALSE
1	K11085	0.007804812834224599	591	FALSE
1	K02909	0.007799949070537303	592	FALSE
1	K25873	0.007795959595959596	593	FALSE
1	K01734	0.007792207792207794	594	FALSE
1	K04073	0.007791666666666667	595	FALSE
1	K07795	0.007791269841269841	596	FALSE
1	K00789	0.007774242424242421	597	FALSE
1	K01243	0.0077739890478547465	598	FALSE
1	K02294	0.007729126097426001	599	FALSE
1	K02392	0.007728036669213139	600	FALSE
1	K02276	0.00771111111111111	601	FALSE
1	K11962	0.007702192982456142	602	FALSE
1	K08974	0.007693148332455162	603	FALSE
1	K02099	0.0076692307692307685	604	FALSE
1	K03654	0.007666103896103894	605	FALSE
1	K02982	0.007664335664335667	606	FALSE
1	K21990	0.007660952380952381	607	FALSE
1	K13771	0.007652062849431271	608	FALSE
1	K01489	0.007650815850815848	609	FALSE
1	K07486	0.007636215538847121	610	FALSE
1	K09796	0.007624924379915308	611	FALSE
1	K03151	0.0076221833721833694	612	FALSE
1	K06020	0.007580952380952383	613	FALSE
1	K00019	0.007580484557789457	614	FALSE
1	K00111	0.007578070175438598	615	FALSE
1	K16961	0.007563512361466326	616	FALSE
1	K03748	0.007541991341991343	617	FALSE
1	K03498	0.007541511387163561	618	FALSE
1	K00648	0.007541019214703426	619	FALSE
1	K01687	0.007517510076130764	620	FALSE
1	K01126	0.007495737595737601	621	FALSE
1	K01919	0.007492255892255889	622	FALSE
1	K02456	0.007465367965367964	623	FALSE
1	K07038	0.007464285714285712	624	FALSE
1	K00116	0.007459004329004332	625	FALSE
1	K03380	0.007453846153846154	626	FALSE
1	K07305	0.007430255503010922	627	FALSE
1	K00948	0.007426373626373625	628	FALSE
1	K15011	0.007416894508999771	629	FALSE
1	K03553	0.007413305322128851	630	FALSE
1	K19591	0.007402164502164501	631	FALSE
1	K18235	0.007394522960699429	632	FALSE
1	K07665	0.007392307692307692	633	FALSE
1	K11960	0.0073852670858553255	634	FALSE
1	K03832	0.007385185185185189	635	FALSE
1	K02171	0.007375850511144629	636	FALSE
1	K00864	0.007355844155844159	637	FALSE
1	K03168	0.007353846153846154	638	FALSE
1	K02450	0.007349305665095143	639	FALSE
1	K13641	0.007300930880713487	640	FALSE
1	K00424	0.007281385281385284	641	FALSE
1	K00574	0.007267945126768655	642	FALSE
1	K02420	0.0072666666666666695	643	FALSE
1	K03743	0.007260988031576266	644	FALSE
1	K02429	0.007250349650349651	645	FALSE
1	K02658	0.0072379120879120865	646	FALSE
1	K03791	0.007220073623319062	647	FALSE
1	K01426	0.007186866804692891	648	FALSE
1	K22187	0.007184358974358972	649	FALSE
1	K07238	0.007165656565656565	650	FALSE
1	K03386	0.007161313131313132	651	FALSE
1	K00548	0.007147619047619047	652	FALSE
1	K02452	0.007147619047619045	653	FALSE
1	K07589	0.007147186147186151	654	FALSE
1	K00449	0.007138694638694638	655	FALSE
1	K02413	0.007138694638694638	656	FALSE
1	K01507	0.007138398268398265	657	FALSE
1	K10778	0.007136507936507937	658	FALSE
1	K11904	0.007123809523809524	659	FALSE
1	K11893	0.007122222222222223	660	FALSE
1	K01448	0.007113636363636364	661	FALSE
1	K19353	0.007111255411255412	662	FALSE
1	K01939	0.007111111111111111	663	FALSE
1	K01890	0.007104954304954304	664	FALSE
1	K05571	0.007100000000000001	665	FALSE
1	K02172	0.007092127799736495	666	FALSE
1	K11690	0.007068884332042226	667	FALSE
1	K09984	0.007066754501537112	668	FALSE
1	K06867	0.007063636363636364	669	FALSE
1	K03704	0.0070540015540015545	670	FALSE
1	K02305	0.00704157111004937	671	FALSE
1	K22083	0.007023809523809522	672	FALSE
1	K01712	0.007000064641241112	673	FALSE
1	K01458	0.007	674	FALSE
1	K03208	0.006995000000000001	675	FALSE
1	K03437	0.0069656824656824665	676	FALSE
1	K07023	0.00696190476190476	677	FALSE
1	K02297	0.006954411764705883	678	FALSE
1	K02405	0.006950065876152831	679	FALSE
1	K11529	0.006946980129844583	680	FALSE
1	K00627	0.006931534152122386	681	FALSE
1	K01505	0.0069307359307359305	682	FALSE
1	K02520	0.006929870129870131	683	FALSE
1	K23988	0.0069250488074017475	684	FALSE
1	K13643	0.006919480519480519	685	FALSE
1	K02012	0.00691207222728962	686	FALSE
1	K01620	0.006911255411255411	687	FALSE
1	K03829	0.006910622710622709	688	FALSE
1	K05995	0.0069093939393939366	689	FALSE
1	K06876	0.006907647907647909	690	FALSE
1	K03839	0.006895854145854146	691	FALSE
1	K11907	0.006877777777777776	692	FALSE
1	K09689	0.006872727272727273	693	FALSE
1	K07391	0.006865266106442577	694	FALSE
1	K08174	0.00685968280085927	695	FALSE
1	K02386	0.006854987659399424	696	FALSE
1	K01894	0.006847826086956523	697	FALSE
1	K08970	0.006847202797202797	698	FALSE
1	K03625	0.006844444444444445	699	FALSE
1	K02011	0.006833698387382595	700	FALSE
1	K13051	0.006830409356725146	701	FALSE
1	K02409	0.0068237522281639935	702	FALSE
1	K01007	0.006808624708624708	703	FALSE
1	K01523	0.0067878787878787854	704	FALSE
1	K01638	0.006787012987012987	705	FALSE
1	K00217	0.0067863155363155365	706	FALSE
1	K06163	0.0067825396825396825	707	FALSE
1	K09808	0.006781580510992276	708	FALSE
1	K00459	0.00675875350140056	709	FALSE
1	K15984	0.006755793226381461	710	FALSE
1	K09817	0.0067543489190548004	711	FALSE
1	K06190	0.0067520202020202	712	FALSE
1	K07004	0.006742626262626263	713	FALSE
1	K16091	0.006719444444444445	714	FALSE
1	K10111	0.006718780441711919	715	FALSE
1	K07389	0.0067142857142857134	716	FALSE
1	K17323	0.006713903743315509	717	FALSE
1	K01809	0.006695505782462301	718	FALSE
1	K03312	0.006681665702718336	719	FALSE
1	K06183	0.0066738095238095185	720	FALSE
1	K18676	0.006666666666666667	721	FALSE
1	K14645	0.006660006660006658	722	FALSE
1	K00990	0.006653459383753503	723	FALSE
1	K11897	0.006653127917833799	724	FALSE
1	K03637	0.006651097178683385	725	FALSE
1	K06603	0.006648051948051951	726	FALSE
1	K24158	0.006646244343891399	727	FALSE
1	K17735	0.0066459383753501395	728	FALSE
1	K09008	0.006637417654808956	729	FALSE
1	K01069	0.006618181818181818	730	FALSE
1	K16011	0.006613046373915937	731	FALSE
1	K10860	0.006611915933528841	732	FALSE
1	K01039	0.006603431372549019	733	FALSE
1	K01795	0.0066021645021645025	734	FALSE
1	K06972	0.006598412698412698	735	FALSE
1	K01181	0.006574509803921568	736	FALSE
1	K08641	0.006572222222222223	737	FALSE
1	K07498	0.00656818181818182	738	FALSE
1	K07576	0.0065548494983277625	739	FALSE
1	K09938	0.006551803751803751	740	FALSE
1	K01423	0.006549158249158251	741	FALSE
1	K18979	0.006544444444444444	742	FALSE
1	K06213	0.006543123543123544	743	FALSE
1	K01464	0.006534575569358177	744	FALSE
1	K03812	0.00653092463092463	745	FALSE
1	K00297	0.006521785610330502	746	FALSE
1	K17865	0.006516666666666666	747	FALSE
1	K02422	0.006500797448165869	748	FALSE
1	K01725	0.00648546217511735	749	FALSE
1	K07742	0.006482323232323232	750	FALSE
1	K00014	0.006481713688610241	751	FALSE
1	K15012	0.006470529470529471	752	FALSE
1	K00791	0.006468831168831171	753	FALSE
1	K00305	0.006468596491228069	754	FALSE
1	K01756	0.006468185240025324	755	FALSE
1	K03405	0.006467167919799501	756	FALSE
1	K19295	0.006464010989010989	757	FALSE
1	K03581	0.006454545454545456	758	FALSE
1	K06720	0.006442195231668917	759	FALSE
1	K03644	0.006436090225563911	760	FALSE
1	K05564	0.0064333333333333334	761	FALSE
1	K06206	0.006421646903820815	762	FALSE
1	K03741	0.006404981491938014	763	FALSE
1	K12368	0.0064	764	FALSE
1	K23242	0.0063991596638655465	765	FALSE
1	K04079	0.006397132279485221	766	FALSE
1	K21310	0.006378484848484849	767	FALSE
1	K10440	0.0063698162063379445	768	FALSE
1	K01997	0.006368831168831168	769	FALSE
1	K06940	0.006367012987012989	770	FALSE
1	K15735	0.006358333333333332	771	FALSE
1	K07275	0.006316666666666666	772	FALSE
1	K02168	0.006313131313131311	773	FALSE
1	K00822	0.006307456140350878	774	FALSE
1	K06158	0.006273260073260071	775	FALSE
1	K07124	0.006268308702791461	776	FALSE
1	K09701	0.006260730062776096	777	FALSE
1	K09788	0.00625	778	FALSE
1	K14987	0.006245989304812834	779	FALSE
1	K02902	0.006244833627142473	780	FALSE
1	K21394	0.006241636141636139	781	FALSE
1	K07089	0.006236000487151382	782	FALSE
1	K07274	0.006230407523510973	783	FALSE
1	K06442	0.006222408963585433	784	FALSE
1	K02005	0.0061966352488091615	785	FALSE
1	K01698	0.006191182054959144	786	FALSE
1	K03500	0.006187118437118434	787	FALSE
1	K22438	0.006184764309764309	788	FALSE
1	K00029	0.006183574879227052	789	FALSE
1	K06601	0.006166666666666667	790	FALSE
1	K00806	0.006139194139194139	791	FALSE
1	K09888	0.006138888888888889	792	FALSE
1	K06978	0.006133333333333333	793	FALSE
1	K26273	0.006129610983981694	794	FALSE
1	K03153	0.006117647058823529	795	FALSE
1	K07447	0.006115750915750915	796	FALSE
1	K03783	0.006107843137254902	797	FALSE
1	K01803	0.0060914158305462665	798	FALSE
1	K15067	0.006086060606060608	799	FALSE
1	K03799	0.006082813428401663	800	FALSE
1	K04096	0.0060818181818181796	801	FALSE
1	K24138	0.006081362497151971	802	FALSE
1	K05595	0.006080112044817927	803	FALSE
1	K03796	0.00608008658008658	804	FALSE
1	K09983	0.006076023391812865	805	FALSE
1	K02501	0.006072342861816544	806	FALSE
1	K15270	0.0060647034125295	807	FALSE
1	K00508	0.006063131313131311	808	FALSE
1	K03071	0.006063131313131311	809	FALSE
1	K00817	0.006060028860028859	810	FALSE
1	K17290	0.0060476190476190465	811	FALSE
1	K00507	0.006045938375350141	812	FALSE
1	K15551	0.00603822843822844	813	FALSE
1	K18425	0.006034272973403409	814	FALSE
1	K02335	0.006032763532763532	815	FALSE
1	K01609	0.00603056653491436	816	FALSE
1	K19267	0.006019062808536494	817	FALSE
1	K05801	0.006012121212121212	818	FALSE
1	K09914	0.005994479205005518	819	FALSE
1	K01653	0.005988413547237077	820	FALSE
1	K00242	0.0059682539682539715	821	FALSE
1	K00831	0.005961038961038962	822	FALSE
1	K13985	0.00595887445887446	823	FALSE
1	K23535	0.005955555555555556	824	FALSE
1	K03092	0.00595	825	FALSE
1	K01141	0.005939393939393941	826	FALSE
1	K00641	0.005922377393773269	827	FALSE
1	K00992	0.005919437340153453	828	FALSE
1	K08988	0.005913333333333335	829	FALSE
1	K01941	0.005911950374019341	830	FALSE
1	K02935	0.005903296703296703	831	FALSE
1	K06221	0.005902266815310295	832	FALSE
1	K02393	0.005897125097125098	833	FALSE
1	K03672	0.005887179487179488	834	FALSE
1	K01041	0.005886497326203207	835	FALSE
1	K03656	0.005880952380952382	836	FALSE
1	K01999	0.005880558600251697	837	FALSE
1	K09707	0.0058787878787878774	838	FALSE
1	K00859	0.005875862068965517	839	FALSE
1	K07493	0.005866666666666667	840	FALSE
1	K09967	0.0058661152882205515	841	FALSE
1	K08191	0.005861952861952862	842	FALSE
1	K18691	0.005860606060606061	843	FALSE
1	K03116	0.005860042735042734	844	FALSE
1	K08485	0.005847322852586011	845	FALSE
1	K03590	0.005845793861311101	846	FALSE
1	K02399	0.0058424681598594624	847	FALSE
1	K06861	0.005831234950120398	848	FALSE
1	K02232	0.005820146520146518	849	FALSE
1	K23775	0.005818534798534795	850	FALSE
1	K14347	0.0058166807392813595	851	FALSE
1	K02954	0.005814814814814814	852	FALSE
1	K07473	0.005813492063492061	853	FALSE
1	K16066	0.005812596553773022	854	FALSE
1	K07104	0.0058110280524073625	855	FALSE
1	K02032	0.005809749670619233	856	FALSE
1	K11900	0.0058	857	FALSE
1	K09007	0.005799999999999999	858	FALSE
1	K11899	0.005789060015446821	859	FALSE
1	K00950	0.005752164502164501	860	FALSE
1	K09001	0.005751055900621118	861	FALSE
1	K03564	0.0057347591386492985	862	FALSE
1	K21575	0.0057251082251082224	863	FALSE
1	K02275	0.005722222222222221	864	FALSE
1	K05834	0.0057105946684894065	865	FALSE
1	K02018	0.005671428571428572	866	FALSE
1	K00798	0.005664468864468864	867	FALSE
1	K09688	0.005663492063492063	868	FALSE
1	K11891	0.005653968253968254	869	FALSE
1	K07229	0.0056506238859180035	870	FALSE
1	K00060	0.005633333333333331	871	FALSE
1	K02434	0.005629870129870131	872	FALSE
1	K19804	0.005629870129870131	873	FALSE
1	K06136	0.005614035087719296	874	FALSE
1	K07181	0.005604848484848482	875	FALSE
1	K03453	0.005588100686498856	876	FALSE
1	K05787	0.005579365079365081	877	FALSE
1	K01903	0.0055792929292929295	878	FALSE
1	K02358	0.005569444444444445	879	FALSE
1	K14623	0.005566666666666667	880	FALSE
1	K06597	0.005551381461675579	881	FALSE
1	K05800	0.005548917748917746	882	FALSE
1	K22736	0.0055294117647058825	883	FALSE
1	K00943	0.005507456140350877	884	FALSE
1	K03442	0.005507359307359307	885	FALSE
1	K18162	0.005505194805194805	886	FALSE
1	K01690	0.0054955844155844145	887	FALSE
1	K18013	0.005493528693528694	888	FALSE
1	K01955	0.005490990490990487	889	FALSE
1	K06518	0.005482517482517482	890	FALSE
1	K06149	0.005474347406978984	891	FALSE
1	K01951	0.005468675768675771	892	FALSE
1	K07734	0.005454545454545452	893	FALSE
1	K12063	0.005449853709508883	894	FALSE
1	K07102	0.005441212121212121	895	FALSE
1	K02073	0.005433380242048973	896	FALSE
1	K03750	0.005429292929292929	897	FALSE
1	K00567	0.005422459893048128	898	FALSE
1	K09767	0.005422459893048128	899	FALSE
1	K06166	0.005392255892255889	900	FALSE
1	K15746	0.005389694041867956	901	FALSE
1	K02952	0.005389285714285715	902	FALSE
1	K00657	0.0053872053872053875	903	FALSE
1	K02241	0.0053872053872053875	904	FALSE
1	K22468	0.005386382623224728	905	FALSE
1	K21060	0.005376450530715506	906	FALSE
1	K09929	0.0053650793650793635	907	FALSE
1	K08365	0.005359358288770054	908	FALSE
1	K07178	0.005353163992869874	909	FALSE
1	K04562	0.0053505882352941165	910	FALSE
1	K00759	0.00535	911	FALSE
1	K07662	0.005347222222222223	912	FALSE
1	K12989	0.005339685314685316	913	FALSE
1	K13049	0.0053393939393939415	914	FALSE
1	K00703	0.005338888888888887	915	FALSE
1	K20807	0.005336204146730463	916	FALSE
1	K00876	0.005333333333333334	917	FALSE
1	K19055	0.005333333333333333	918	FALSE
1	K09973	0.005325043377674955	919	FALSE
1	K26605	0.005320634920634921	920	FALSE
1	K03313	0.005318181818181818	921	FALSE
1	K25133	0.005315552868184446	922	FALSE
1	K06041	0.00530718954248366	923	FALSE
1	K20525	0.005301849075462268	924	FALSE
1	K00150	0.005293706293706295	925	FALSE
1	K00038	0.005288501353718747	926	FALSE
1	K00287	0.005286713286713287	927	FALSE
1	K21908	0.005286713286713287	928	FALSE
1	K00677	0.005266968325791856	929	FALSE
1	K18996	0.005266666666666668	930	FALSE
1	K01533	0.00524561403508772	931	FALSE
1	K10805	0.0052246603970741885	932	FALSE
1	K00783	0.005222222222222224	933	FALSE
1	K01968	0.005214452214452217	934	FALSE
1	K03567	0.0051969696969696956	935	FALSE
1	K25232	0.0051904761904761915	936	FALSE
1	K25227	0.00518702817650186	937	FALSE
1	K11209	0.005180844645550526	938	FALSE
1	K16568	0.005179487179487179	939	FALSE
1	K19147	0.0051777777777777785	940	FALSE
1	K03217	0.005176736307171089	941	FALSE
1	K01176	0.005173517786561265	942	FALSE
1	K13665	0.0051639860139860135	943	FALSE
1	K03695	0.0051512820512820525	944	FALSE
1	K12543	0.005149707602339183	945	FALSE
1	K01439	0.005147619047619047	946	FALSE
1	K03073	0.005142857142857143	947	FALSE
1	K06139	0.005138683473389354	948	FALSE
1	K03306	0.0051333333333333335	949	FALSE
1	K02167	0.005121212121212121	950	FALSE
1	K22105	0.005113636363636366	951	FALSE
1	K16088	0.005110442890442891	952	FALSE
1	K11903	0.005100000000000002	953	FALSE
1	K00053	0.005096153846153847	954	FALSE
1	K01810	0.005089648033126293	955	FALSE
1	K01000	0.005080226301046732	956	FALSE
1	K01714	0.005079369546861807	957	FALSE
1	K00098	0.00507171717171717	958	FALSE
1	K07095	0.005061307113938693	959	FALSE
1	K05567	0.005059106098579782	960	FALSE
1	K07773	0.005047811447811446	961	FALSE
1	K03187	0.005045291962939021	962	FALSE
1	K08989	0.005037062937062938	963	FALSE
1	K21014	0.005033868092691622	964	FALSE
1	K01277	0.005033333333333333	965	FALSE
1	K06173	0.00502796697626419	966	FALSE
1	K11709	0.005027089783281735	967	FALSE
1	K00088	0.005011111111111111	968	FALSE
1	K16878	0.005	969	FALSE
1	K08309	0.004995959595959595	970	FALSE
1	K09749	0.004976638655462187	971	FALSE
1	K07393	0.004964848484848485	972	FALSE
1	K26139	0.004963261093911249	973	FALSE
1	K07043	0.004957142857142857	974	FALSE
1	K17225	0.004945718050065874	975	FALSE
1	K11707	0.004944444444444445	976	FALSE
1	K00058	0.004941176470588235	977	FALSE
1	K00640	0.004937662337662335	978	FALSE
1	K00946	0.0049375522138680045	979	FALSE
1	K07112	0.004928555403854905	980	FALSE
1	K16264	0.004906746393702915	981	FALSE
1	K03776	0.0049015873015873035	982	FALSE
1	K09699	0.00488888888888889	983	FALSE
1	K21993	0.004887575757575761	984	FALSE
1	K01626	0.004883333333333334	985	FALSE
1	K00836	0.004882051282051284	986	FALSE
1	K26399	0.004874509803921569	987	FALSE
1	K10925	0.004873202614379084	988	FALSE
1	K12373	0.004872727272727273	989	FALSE
1	K19291	0.004872727272727272	990	FALSE
1	K09516	0.004861538461538462	991	FALSE
1	K01768	0.0048476190476190485	992	FALSE
1	K21826	0.004844444444444449	993	FALSE
1	K00826	0.004836310935441372	994	FALSE
1	K02192	0.004833333333333333	995	FALSE
1	K07749	0.004826890756302522	996	FALSE
1	K07715	0.004824242424242422	997	FALSE
1	K07146	0.004815151515151516	998	FALSE
1	K00931	0.004800000000000002	999	FALSE
1	K00239	0.0048000000000000004	1000	FALSE
1	K07347	0.0048000000000000004	1001	FALSE
1	K08312	0.0048000000000000004	1002	FALSE
1	K15255	0.004799999999999999	1003	FALSE
1	K03705	0.004787567987567988	1004	FALSE
1	K01889	0.0047861319966583105	1005	FALSE
1	K05952	0.004783549783549785	1006	FALSE
1	K07063	0.004779802447294706	1007	FALSE
1	K02026	0.0047774294670846415	1008	FALSE
1	K01406	0.004772727272727273	1009	FALSE
1	K05368	0.004772727272727273	1010	FALSE
1	K16962	0.0047714285714285706	1011	FALSE
1	K05780	0.004755555555555555	1012	FALSE
1	K09948	0.004748717948717948	1013	FALSE
1	K13894	0.004744444444444445	1014	FALSE
1	K07086	0.004738461538461538	1015	FALSE
1	K24300	0.004738095238095237	1016	FALSE
1	K03976	0.004733082706766916	1017	FALSE
1	K01586	0.004725490196078431	1018	FALSE
1	K15552	0.0047156177156177145	1019	FALSE
1	K11749	0.0047154249259512395	1020	FALSE
1	K04750	0.00471190476190476	1021	FALSE
1	K03325	0.0047	1022	FALSE
1	K02415	0.004696969696969697	1023	FALSE
1	K01449	0.00469047619047619	1024	FALSE
1	K21025	0.004689976689976691	1025	FALSE
1	K09803	0.0046764163372859	1026	FALSE
1	K03331	0.0046719298245614035	1027	FALSE
1	K05275	0.004670691434468525	1028	FALSE
1	K00024	0.00466919191919192	1029	FALSE
1	K04061	0.00466919191919192	1030	FALSE
1	K07270	0.00466919191919192	1031	FALSE
1	K15894	0.00466919191919192	1032	FALSE
1	K09933	0.004655844155844155	1033	FALSE
1	K01953	0.004648384283592993	1034	FALSE
1	K01933	0.004646464646464647	1035	FALSE
1	K07025	0.004642857142857142	1036	FALSE
1	K00286	0.004611528822055136	1037	FALSE
1	K07082	0.004611111111111111	1038	FALSE
1	K03412	0.0045814536340852115	1039	FALSE
1	K02837	0.004580952380952382	1040	FALSE
1	K00718	0.004578597972076235	1041	FALSE
1	K08682	0.004569230769230768	1042	FALSE
1	K00697	0.0045476190476190495	1043	FALSE
1	K04765	0.004545454545454547	1044	FALSE
1	K26606	0.004536904761904763	1045	FALSE
1	K05837	0.004527872127872126	1046	FALSE
1	K02536	0.004523391812865497	1047	FALSE
1	K03075	0.004517647058823529	1048	FALSE
1	K07396	0.004517647058823529	1049	FALSE
1	K03811	0.0045128205128205125	1050	FALSE
1	K02444	0.004508695652173913	1051	FALSE
1	K08325	0.004506926406926405	1052	FALSE
1	K00602	0.0045	1053	FALSE
1	K00748	0.0045	1054	FALSE
1	K09167	0.0045	1055	FALSE
1	K21019	0.004495608256477821	1056	FALSE
1	K09930	0.004491304347826085	1057	FALSE
1	K02914	0.004481481481481481	1058	FALSE
1	K19059	0.004473831637918325	1059	FALSE
1	K03771	0.004471804511278195	1060	FALSE
1	K06077	0.004462626262626263	1061	FALSE
1	K25224	0.004454545454545457	1062	FALSE
1	K02045	0.004445454545454543	1063	FALSE
1	K01738	0.0044444444444444444	1064	FALSE
1	K03594	0.004442424242424243	1065	FALSE
1	K09883	0.0044407894736842105	1066	FALSE
1	K23778	0.0044407894736842105	1067	FALSE
1	K09015	0.0044307692307692294	1068	FALSE
1	K07482	0.004427777777777779	1069	FALSE
1	K09771	0.004424880382775118	1070	FALSE
1	K03702	0.004423809523809521	1071	FALSE
1	K01749	0.004419943537003429	1072	FALSE
1	K02494	0.004407843137254902	1073	FALSE
1	K05565	0.004395173453996985	1074	FALSE
1	K20973	0.0043885521885521864	1075	FALSE
1	K11071	0.004382608695652175	1076	FALSE
1	K03098	0.004380952380952381	1077	FALSE
1	K05712	0.004380434782608699	1078	FALSE
1	K00564	0.004363636363636367	1079	FALSE
1	K04094	0.004363636363636367	1080	FALSE
1	K05820	0.004363636363636363	1081	FALSE
1	K07020	0.004363636363636363	1082	FALSE
1	K14187	0.004363636363636363	1083	FALSE
1	K23779	0.004357349896480336	1084	FALSE
1	K00040	0.004357142857142857	1085	FALSE
1	K03439	0.004355555555555555	1086	FALSE
1	K03628	0.0043484848484848515	1087	FALSE
1	K00290	0.004339869281045751	1088	FALSE
1	K00784	0.004333333333333333	1089	FALSE
1	K01893	0.004327672327672328	1090	FALSE
1	K05782	0.004305035650623886	1091	FALSE
1	K07017	0.0043006993006993	1092	FALSE
1	K03614	0.004285714285714285	1093	FALSE
1	K07136	0.004280936454849499	1094	FALSE
1	K00347	0.004275689223057643	1095	FALSE
1	K07289	0.004274747474747475	1096	FALSE
1	K07220	0.0042666666666666695	1097	FALSE
1	K00956	0.004266666666666668	1098	FALSE
1	K11719	0.004266666666666668	1099	FALSE
1	K03592	0.00424825174825175	1100	FALSE
1	K03409	0.004247712418300653	1101	FALSE
1	K00639	0.004242857142857142	1102	FALSE
1	K09954	0.004242424242424243	1103	FALSE
1	K01214	0.0042420634920634906	1104	FALSE
1	K02014	0.004233333333333335	1105	FALSE
1	K07711	0.004230769230769229	1106	FALSE
1	K03736	0.0042238095238095255	1107	FALSE
1	K09712	0.0042199095022624426	1108	FALSE
1	K07644	0.004217948717948718	1109	FALSE
1	K19701	0.004215258325552442	1110	FALSE
1	K01921	0.004211111111111111	1111	FALSE
1	K26060	0.004207871362670122	1112	FALSE
1	K19227	0.004199880208778986	1113	FALSE
1	K06598	0.0041794871794871786	1114	FALSE
1	K01524	0.004177156177156178	1115	FALSE
1	K03215	0.004177156177156178	1116	FALSE
1	K03579	0.004177156177156178	1117	FALSE
1	K23537	0.0041763975155279486	1118	FALSE
1	K22010	0.004171908180806957	1119	FALSE
1	K00404	0.004166666666666667	1120	FALSE
1	K19293	0.004166666666666666	1121	FALSE
1	K09165	0.004153846153846153	1122	FALSE
1	K16137	0.004137254901960784	1123	FALSE
1	K07461	0.00413560606060606	1124	FALSE
1	K08963	0.004119540229885054	1125	FALSE
1	K03639	0.004115896358543418	1126	FALSE
1	K11072	0.004114285714285714	1127	FALSE
1	K00705	0.004104761904761908	1128	FALSE
1	K00763	0.004100427350427351	1129	FALSE
1	K10924	0.004100000000000003	1130	FALSE
1	K20509	0.0040970760233918135	1131	FALSE
1	K06145	0.004083333333333333	1132	FALSE
1	K00135	0.0040516469038208176	1133	FALSE
1	K05835	0.004046305418719212	1134	FALSE
1	K00700	0.004040404040404041	1135	FALSE
1	K02660	0.0040404040404040395	1136	FALSE
1	K03634	0.004033333333333333	1137	FALSE
1	K00571	0.0040333333333333315	1138	FALSE
1	K05296	0.004030598234717228	1139	FALSE
1	K09981	0.004030303030303027	1140	FALSE
1	K17223	0.004026683087027913	1141	FALSE
1	K02574	0.004020095693779904	1142	FALSE
1	K12957	0.004013377926421405	1143	FALSE
1	K02110	0.004	1144	FALSE
1	K03394	0.004	1145	FALSE
1	K09857	0.004	1146	FALSE
1	K01802	0.00399267399267399	1147	FALSE
1	K00845	0.003989010989010989	1148	FALSE
1	K11901	0.003984313725490196	1149	FALSE
1	K02341	0.003978746743452625	1150	FALSE
1	K00566	0.003973109243697478	1151	FALSE
1	K02931	0.003972727272727272	1152	FALSE
1	K08083	0.003970588235294116	1153	FALSE
1	K04090	0.003968115942028984	1154	FALSE
1	K01425	0.0039381818181818155	1155	FALSE
1	K07180	0.0039381818181818155	1156	FALSE
1	K00355	0.003926739926739927	1157	FALSE
1	K13292	0.003924242424242425	1158	FALSE
1	K12513	0.003920082815734992	1159	FALSE
1	K08722	0.003919999999999996	1160	FALSE
1	K04767	0.0039154558404558394	1161	FALSE
1	K02575	0.003911111111111112	1162	FALSE
1	K06992	0.003908333333333333	1163	FALSE
1	K10232	0.003906926406926406	1164	FALSE
1	K25132	0.0038961038961038952	1165	FALSE
1	K00557	0.0038922558922558892	1166	FALSE
1	K13408	0.0038922558922558892	1167	FALSE
1	K02356	0.0038900208986415875	1168	FALSE
1	K03953	0.003885964912280702	1169	FALSE
1	K15581	0.003882352941176471	1170	FALSE
1	K07727	0.0038819875776397515	1171	FALSE
1	K20988	0.003881515151515152	1172	FALSE
1	K00371	0.003873015873015873	1173	FALSE
1	K03929	0.0038684210526315787	1174	FALSE
1	K06222	0.003866835016835015	1175	FALSE
1	K01838	0.0038610814022578717	1176	FALSE
1	K09924	0.0038571428571428576	1177	FALSE
1	K01845	0.0038505354294827965	1178	FALSE
1	K03723	0.003846153846153847	1179	FALSE
1	K05605	0.0038348484848484852	1180	FALSE
1	K25317	0.003833333333333333	1181	FALSE
1	K00066	0.0038317460317460316	1182	FALSE
1	K00520	0.003825396825396825	1183	FALSE
1	K01571	0.003825174825174826	1184	FALSE
1	K03414	0.0038210526315789473	1185	FALSE
1	K22622	0.0038210526315789473	1186	FALSE
1	K01711	0.003820289855072461	1187	FALSE
1	K12297	0.003814141414141415	1188	FALSE
1	K20976	0.0038125208125208126	1189	FALSE
1	K00820	0.0038095238095238113	1190	FALSE
1	K00208	0.0038095238095238082	1191	FALSE
1	K03603	0.0038012121212121206	1192	FALSE
1	K00965	0.003787878787878789	1193	FALSE
1	K04764	0.003787878787878787	1194	FALSE
1	K03643	0.003787114845938376	1195	FALSE
1	K11621	0.0037800000000000012	1196	FALSE
1	K02473	0.003779220779220779	1197	FALSE
1	K09386	0.0037777777777777788	1198	FALSE
1	K18622	0.0037696969696969715	1199	FALSE
1	K00942	0.003769565217391303	1200	FALSE
1	K09461	0.00376923076923077	1201	FALSE
1	K00821	0.003766968325791855	1202	FALSE
1	K18702	0.003763636363636362	1203	FALSE
1	K07006	0.0037555555555555545	1204	FALSE
1	K07226	0.003755244755244757	1205	FALSE
1	K06929	0.00375	1206	FALSE
1	K09902	0.003749896480331263	1207	FALSE
1	K07118	0.0037428571428571437	1208	FALSE
1	K02071	0.0037384615384615377	1209	FALSE
1	K21088	0.003733636363636361	1210	FALSE
1	K23107	0.003733333333333336	1211	FALSE
1	K02919	0.0037302669717772705	1212	FALSE
1	K07000	0.0037190476190476184	1213	FALSE
1	K06894	0.0037111888111888095	1214	FALSE
1	K22441	0.0037037037037037025	1215	FALSE
1	K00412	0.0037032967032967034	1216	FALSE
1	K02863	0.0037005347593582895	1217	FALSE
1	K01840	0.0036957264957264957	1218	FALSE
1	K09920	0.0036940836940836945	1219	FALSE
1	K07774	0.0036911396137402335	1220	FALSE
1	K00027	0.0036865203761755508	1221	FALSE
1	K02609	0.0036845238095238103	1222	FALSE
1	K02784	0.0036823529411764717	1223	FALSE
1	K15862	0.0036725146198830416	1224	FALSE
1	K06164	0.00367132867132867	1225	FALSE
1	K07175	0.003666666666666668	1226	FALSE
1	K07278	0.003666666666666668	1227	FALSE
1	K02234	0.003666666666666667	1228	FALSE
1	K02231	0.0036553376906318063	1229	FALSE
1	K01265	0.0036501749125437285	1230	FALSE
1	K03415	0.003646464646464647	1231	FALSE
1	K13747	0.003646464646464647	1232	FALSE
1	K02025	0.0036428571428571426	1233	FALSE
1	K08151	0.0036385281385281376	1234	FALSE
1	K15977	0.0036380471380471394	1235	FALSE
1	K04564	0.0036377696377696365	1236	FALSE
1	K03650	0.003636363636363637	1237	FALSE
1	K02053	0.0036349206349206363	1238	FALSE
1	K02340	0.0036349206349206354	1239	FALSE
1	K03570	0.003634285714285716	1240	FALSE
1	K06958	0.0036333333333333348	1241	FALSE
1	K01759	0.003633173843700158	1242	FALSE
1	K24942	0.0036254901960784307	1243	FALSE
1	K00275	0.003618181818181819	1244	FALSE
1	K02529	0.003618181818181819	1245	FALSE
1	K02498	0.003618181818181818	1246	FALSE
1	K16844	0.003607142857142858	1247	FALSE
1	K02111	0.0036069930069930075	1248	FALSE
1	K00411	0.0036044194808496845	1249	FALSE
1	K00374	0.0035966386554621855	1250	FALSE
1	K14261	0.0035897435897435876	1251	FALSE
1	K00661	0.0035892857142857146	1252	FALSE
1	K00042	0.0035881006864988568	1253	FALSE
1	K07058	0.0035851851851851856	1254	FALSE
1	K06920	0.0035833333333333338	1255	FALSE
1	K06205	0.0035719696969696963	1256	FALSE
1	K15576	0.0035600364547732966	1257	FALSE
1	K09159	0.003556302521008403	1258	FALSE
1	K15383	0.003555555555555557	1259	FALSE
1	K12942	0.0035555555555555544	1260	FALSE
1	K00793	0.0035500000000000006	1261	FALSE
1	K01923	0.003547619047619048	1262	FALSE
1	K06959	0.0035428571428571427	1263	FALSE
1	K23269	0.0035374331550802156	1264	FALSE
1	K09807	0.003532467532467533	1265	FALSE
1	K07462	0.003529411764705882	1266	FALSE
1	K02652	0.003523391812865497	1267	FALSE
1	K16087	0.003516864295125163	1268	FALSE
1	K01356	0.003514285714285715	1269	FALSE
1	K24136	0.003514285714285715	1270	FALSE
1	K03100	0.00351155462184874	1271	FALSE
1	K01637	0.003504761904761904	1272	FALSE
1	K25422	0.003503787878787879	1273	FALSE
1	K03117	0.0035	1274	FALSE
1	K17762	0.0035	1275	FALSE
1	K10806	0.003499999999999999	1276	FALSE
1	K15578	0.003492063492063491	1277	FALSE
1	K18068	0.0034909090909090884	1278	FALSE
1	K00059	0.0034888888888888895	1279	FALSE
1	K06969	0.0034869476498733468	1280	FALSE
1	K07337	0.0034676328502415473	1281	FALSE
1	K02221	0.003463203463203463	1282	FALSE
1	K18707	0.003457070707070706	1283	FALSE
1	K09810	0.003447811447811446	1284	FALSE
1	K01519	0.0034404761904761934	1285	FALSE
1	K00500	0.003428571428571429	1286	FALSE
1	K00611	0.0034285714285714284	1287	FALSE
1	K06034	0.0034285714285714284	1288	FALSE
1	K02459	0.003428571428571428	1289	FALSE
1	K02482	0.003428571428571427	1290	FALSE
1	K03296	0.003428571428571427	1291	FALSE
1	K18336	0.003418181818181819	1292	FALSE
1	K07341	0.0034133333333333303	1293	FALSE
1	K02198	0.0033963317384370015	1294	FALSE
1	K11604	0.0033960526315789446	1295	FALSE
1	K03534	0.0033877192982456118	1296	FALSE
1	K00283	0.0033846153846153852	1297	FALSE
1	K03426	0.0033846153846153852	1298	FALSE
1	K02002	0.003382352941176471	1299	FALSE
1	K15918	0.0033777777777777773	1300	FALSE
1	K05349	0.003359523809523809	1301	FALSE
1	K07001	0.0033546176046176067	1302	FALSE
1	K02194	0.0033504273504273508	1303	FALSE
1	K01256	0.00334378265412748	1304	FALSE
1	K06142	0.0033411255411255406	1305	FALSE
1	K24866	0.0033389355742296915	1306	FALSE
1	K00556	0.003335839598997495	1307	FALSE
1	K03809	0.0033343648977516268	1308	FALSE
1	K01704	0.003333333333333334	1309	FALSE
1	K08153	0.003333333333333334	1310	FALSE
1	K23541	0.003333333333333334	1311	FALSE
1	K16554	0.003333333333333333	1312	FALSE
1	K01443	0.0033278030825856907	1313	FALSE
1	K01792	0.0033246753246753257	1314	FALSE
1	K01658	0.0033222222222222216	1315	FALSE
1	K10947	0.003319134550371871	1316	FALSE
1	K02834	0.003318181818181818	1317	FALSE
1	K00936	0.003311688311688313	1318	FALSE
1	K00939	0.003309022556390982	1319	FALSE
1	K05570	0.003301587301587304	1320	FALSE
1	K01488	0.003297906602254427	1321	FALSE
1	K06147	0.0032727272727272735	1322	FALSE
1	K03301	0.0032727272727272726	1323	FALSE
1	K03599	0.0032666666666666673	1324	FALSE
1	K07460	0.003266666666666667	1325	FALSE
1	K13693	0.0032666666666666655	1326	FALSE
1	K15269	0.003264468864468864	1327	FALSE
1	K03424	0.003254545454545455	1328	FALSE
1	K11605	0.003250836120401338	1329	FALSE
1	K17230	0.0032481203007518784	1330	FALSE
1	K03192	0.0032142857142857134	1331	FALSE
1	K00221	0.003208333333333333	1332	FALSE
1	K04066	0.003208333333333333	1333	FALSE
1	K02346	0.0032060606060606033	1334	FALSE
1	K18889	0.0032060606060606033	1335	FALSE
1	K04656	0.0032046703296703285	1336	FALSE
1	K18954	0.0032037962037962018	1337	FALSE
1	K01286	0.0032	1338	FALSE
1	K01483	0.0032	1339	FALSE
1	K02242	0.0032	1340	FALSE
1	K02611	0.0032	1341	FALSE
1	K16514	0.0032	1342	FALSE
1	K18480	0.0032	1343	FALSE
1	K21573	0.0032	1344	FALSE
1	K05685	0.0031999999999999997	1345	FALSE
1	K15915	0.0031833333333333336	1346	FALSE
1	K02379	0.00317948717948718	1347	FALSE
1	K14266	0.00317948717948718	1348	FALSE
1	K01814	0.003174603174603174	1349	FALSE
1	K00794	0.0031732026143790845	1350	FALSE
1	K21217	0.003170278637770897	1351	FALSE
1	K00215	0.003169563279857398	1352	FALSE
1	K03685	0.003166666666666667	1353	FALSE
1	K09862	0.003166666666666667	1354	FALSE
1	K08999	0.003164835164835164	1355	FALSE
1	K23240	0.003152727272727274	1356	FALSE
1	K07452	0.0031410256410256405	1357	FALSE
1	K03449	0.003138636363636363	1358	FALSE
1	K05563	0.0031348148148148134	1359	FALSE
1	K00980	0.003133333333333334	1360	FALSE
1	K14060	0.003133333333333334	1361	FALSE
1	K00632	0.003125	1362	FALSE
1	K02878	0.003125	1363	FALSE
1	K03572	0.003125	1364	FALSE
1	K04782	0.003125	1365	FALSE
1	K12583	0.003125	1366	FALSE
1	K07316	0.003117617866004959	1367	FALSE
1	K12262	0.0031118113912231545	1368	FALSE
1	K07080	0.0031111111111111127	1369	FALSE
1	K03925	0.0031111111111111105	1370	FALSE
1	K04088	0.0031111111111111105	1371	FALSE
1	K22770	0.0031111111111111105	1372	FALSE
1	K09895	0.0031039215686274506	1373	FALSE
1	K07778	0.0030955882352941178	1374	FALSE
1	K07456	0.003093837535014005	1375	FALSE
1	K22044	0.0030857142857142845	1376	FALSE
1	K01758	0.003084415584415584	1377	FALSE
1	K09790	0.003083333333333333	1378	FALSE
1	K08364	0.0030678260869565223	1379	FALSE
1	K02408	0.0030658464342674845	1380	FALSE
1	K09004	0.00306190476190476	1381	FALSE
1	K09932	0.003055213032581455	1382	FALSE
1	K09880	0.0030504201680672284	1383	FALSE
1	K02116	0.0030494117647058834	1384	FALSE
1	K00451	0.0030476190476190473	1385	FALSE
1	K04763	0.0030476190476190473	1386	FALSE
1	K10235	0.0030303030303030277	1387	FALSE
1	K01812	0.0030250000000000003	1388	FALSE
1	K01079	0.003023391812865497	1389	FALSE
1	K21699	0.00301776384535005	1390	FALSE
1	K25316	0.00301776384535005	1391	FALSE
1	K01961	0.003007121235732736	1392	FALSE
1	K03431	0.0030065359477124175	1393	FALSE
1	K10680	0.003004198530514319	1394	FALSE
1	K00525	0.003	1395	FALSE
1	K00860	0.003	1396	FALSE
1	K02961	0.003	1397	FALSE
1	K09160	0.003	1398	FALSE
1	K21620	0.003	1399	FALSE
1	K24160	0.003	1400	FALSE
1	K00333	0.0029999999999999983	1401	FALSE
1	K01928	0.0029896480331262935	1402	FALSE
1	K06192	0.0029888888888888895	1403	FALSE
1	K09939	0.002987745098039215	1404	FALSE
1	K00164	0.0029823529411764707	1405	FALSE
1	K06176	0.002966666666666666	1406	FALSE
1	K02653	0.002960606060606058	1407	FALSE
1	K08640	0.0029573674297305123	1408	FALSE
1	K09020	0.002953846153846155	1409	FALSE
1	K00940	0.002953846153846154	1410	FALSE
1	K00064	0.0029524562394127596	1411	FALSE
1	K01761	0.0029500000000000004	1412	FALSE
1	K10804	0.0029466666666666664	1413	FALSE
1	K06137	0.0029460317460317455	1414	FALSE
1	K00317	0.0029454545454545436	1415	FALSE
1	K11211	0.0029414141414141406	1416	FALSE
1	K01297	0.0029333333333333334	1417	FALSE
1	K01633	0.0029333333333333334	1418	FALSE
1	K03327	0.0029333333333333334	1419	FALSE
1	K14055	0.0029333333333333334	1420	FALSE
1	K08281	0.002923976608187134	1421	FALSE
1	K02065	0.002916666666666667	1422	FALSE
1	K26058	0.0029090909090909085	1423	FALSE
1	K02528	0.0028972431077694213	1424	FALSE
1	K03787	0.0028809523809523794	1425	FALSE
1	K13796	0.0028809523809523794	1426	FALSE
1	K05813	0.0028800000000000023	1427	FALSE
1	K18997	0.0028666666666666675	1428	FALSE
1	K13444	0.002866666666666667	1429	FALSE
1	K10125	0.0028666666666666662	1430	FALSE
1	K02551	0.0028571428571428567	1431	FALSE
1	K02916	0.0028571428571428567	1432	FALSE
1	K05773	0.0028571428571428567	1433	FALSE
1	K06177	0.0028571428571428567	1434	FALSE
1	K12976	0.0028571428571428567	1435	FALSE
1	K13895	0.0028571428571428567	1436	FALSE
1	K23948	0.0028571428571428567	1437	FALSE
1	K25283	0.0028571428571428567	1438	FALSE
1	K03591	0.0028546772068511208	1439	FALSE
1	K08993	0.002847115657857346	1440	FALSE
1	K09761	0.0028461538461538468	1441	FALSE
1	K01175	0.002844444444444445	1442	FALSE
1	K02351	0.0028444444444444433	1443	FALSE
1	K07037	0.0028444444444444433	1444	FALSE
1	K06596	0.0028333333333333335	1445	FALSE
1	K06203	0.002833333333333333	1446	FALSE
1	K02182	0.0028236652236652243	1447	FALSE
1	K06997	0.0028166666666666665	1448	FALSE
1	K09607	0.0028095238095238104	1449	FALSE
1	K06006	0.0028072453861927543	1450	FALSE
1	K02990	0.0028066875653082546	1451	FALSE
1	K02338	0.0027972027972027968	1452	FALSE
1	K06915	0.0027777777777777788	1453	FALSE
1	K04744	0.002777777777777778	1454	FALSE
1	K13628	0.002777777777777778	1455	FALSE
1	K21711	0.002777777777777778	1456	FALSE
1	K03669	0.002771493212669682	1457	FALSE
1	K08973	0.0027705627705627693	1458	FALSE
1	K02448	0.0027662489557226423	1459	FALSE
1	K00281	0.0027614035087719308	1460	FALSE
1	K10227	0.002753333333333333	1461	FALSE
1	K19221	0.0027525252525252525	1462	FALSE
1	K19577	0.002749084249084249	1463	FALSE
1	K18778	0.0027428571428571437	1464	FALSE
1	K04338	0.0027348484848484845	1465	FALSE
1	K02226	0.0027333333333333333	1466	FALSE
1	K00349	0.0027325396825396827	1467	FALSE
1	K08289	0.0027222222222222222	1468	FALSE
1	K01805	0.0027222222222222214	1469	FALSE
1	K02052	0.0027222222222222214	1470	FALSE
1	K03980	0.0027222222222222214	1471	FALSE
1	K09988	0.0027222222222222214	1472	FALSE
1	K01591	0.0026999999999999993	1473	FALSE
1	K09927	0.0026999999999999993	1474	FALSE
1	K26441	0.0026999999999999993	1475	FALSE
1	K03169	0.00268888888888889	1476	FALSE
1	K19113	0.0026857142857142874	1477	FALSE
1	K07740	0.002678571428571429	1478	FALSE
1	K03046	0.002678571428571427	1479	FALSE
1	K09928	0.002676190476190476	1480	FALSE
1	K11910	0.0026717171717171697	1481	FALSE
1	K01482	0.002666666666666667	1482	FALSE
1	K02230	0.002666666666666667	1483	FALSE
1	K03646	0.002666666666666667	1484	FALSE
1	K21449	0.002666666666666667	1485	FALSE
1	K00406	0.0026666666666666666	1486	FALSE
1	K03316	0.0026666666666666666	1487	FALSE
1	K04770	0.0026666666666666666	1488	FALSE
1	K06909	0.0026666666666666666	1489	FALSE
1	K14058	0.0026666666666666666	1490	FALSE
1	K09014	0.002659340659340657	1491	FALSE
1	K09937	0.0026584615384615392	1492	FALSE
1	K00796	0.0026527777777777778	1493	FALSE
1	K06602	0.0026516290726817057	1494	FALSE
1	K03304	0.0026509803921568624	1495	FALSE
1	K19229	0.002643206256109483	1496	FALSE
1	K07303	0.0026285714285714293	1497	FALSE
1	K01061	0.0026190476190476185	1498	FALSE
1	K13622	0.0026169590643274868	1499	FALSE
1	K07315	0.0026063348416289606	1500	FALSE
1	K11892	0.0025974025974025965	1501	FALSE
1	K00878	0.0025866666666666694	1502	FALSE
1	K03269	0.0025858585858585846	1503	FALSE
1	K18166	0.0025858585858585846	1504	FALSE
1	K03593	0.00257397504456328	1505	FALSE
1	K21011	0.00257397504456328	1506	FALSE
1	K07661	0.0025714285714285713	1507	FALSE
1	K17247	0.0025664160401002506	1508	FALSE
1	K18800	0.002564102564102562	1509	FALSE
1	K00690	0.002541176470588235	1510	FALSE
1	K17322	0.0025349282296650718	1511	FALSE
1	K02427	0.002519032691446485	1512	FALSE
1	K03851	0.0025	1513	FALSE
1	K22905	0.0025	1514	FALSE
1	K05786	0.0024909688013136275	1515	FALSE
1	K02502	0.002472541507024264	1516	FALSE
1	K00995	0.002464171122994653	1517	FALSE
1	K06134	0.0024628704628704627	1518	FALSE
1	K05366	0.0024615384615384616	1519	FALSE
1	K13777	0.0024579831932773108	1520	FALSE
1	K07313	0.0024500000000000004	1521	FALSE
1	K11936	0.0024500000000000004	1522	FALSE
1	K08306	0.002443792766373413	1523	FALSE
1	K07403	0.0024413919413919416	1524	FALSE
1	K15738	0.0024401709401709404	1525	FALSE
1	K26392	0.002427244582043343	1526	FALSE
1	K15268	0.0024242424242424255	1527	FALSE
1	K00348	0.002424242424242424	1528	FALSE
1	K16871	0.0024200000000000016	1529	FALSE
1	K22552	0.0024200000000000016	1530	FALSE
1	K10117	0.002404761904761905	1531	FALSE
1	K01166	0.0024000000000000002	1532	FALSE
1	K03451	0.0024000000000000002	1533	FALSE
1	K16092	0.0024000000000000002	1534	FALSE
1	K00925	0.0024	1535	FALSE
1	K02010	0.0024	1536	FALSE
1	K07076	0.00239337474120083	1537	FALSE
1	K09709	0.002383116883116883	1538	FALSE
1	K01610	0.0023809523809523794	1539	FALSE
1	K17315	0.0023809523809523794	1540	FALSE
1	K01935	0.0023472222222222215	1541	FALSE
1	K03752	0.002333333333333333	1542	FALSE
1	K20862	0.002333333333333333	1543	FALSE
1	K13652	0.0023188405797101444	1544	FALSE
1	K00311	0.002304761904761907	1545	FALSE
1	K03582	0.0022857142857142855	1546	FALSE
1	K16899	0.0022857142857142855	1547	FALSE
1	K23256	0.0022818982665530002	1548	FALSE
1	K02939	0.002265734265734265	1549	FALSE
1	K09964	0.002265734265734265	1550	FALSE
1	K13075	0.002265734265734265	1551	FALSE
1	K15577	0.002265734265734265	1552	FALSE
1	K16081	0.0022653662127346346	1553	FALSE
1	K11890	0.0022588235294117636	1554	FALSE
1	K00568	0.0022556390977443606	1555	FALSE
1	K03530	0.0022533333333333338	1556	FALSE
1	K00758	0.002245614035087721	1557	FALSE
1	K04758	0.002245614035087721	1558	FALSE
1	K17321	0.002236363636363638	1559	FALSE
1	K07096	0.0022333333333333333	1560	FALSE
1	K21071	0.0022333333333333333	1561	FALSE
1	K12573	0.0022333333333333315	1562	FALSE
1	K00154	0.0022222222222222214	1563	FALSE
1	K05851	0.002216450216450216	1564	FALSE
1	K07184	0.0022153846153846147	1565	FALSE
1	K09892	0.002214285714285714	1566	FALSE
1	K16079	0.002212885154061627	1567	FALSE
1	K23993	0.002209090909090911	1568	FALSE
1	K10914	0.002197802197802197	1569	FALSE
1	K13993	0.0021960784313725494	1570	FALSE
1	K14205	0.0021960784313725485	1571	FALSE
1	K25284	0.0021900452488687796	1572	FALSE
1	K03969	0.0021878787878787877	1573	FALSE
1	K18916	0.002187878787878787	1574	FALSE
1	K03273	0.002166666666666667	1575	FALSE
1	K04748	0.002166666666666666	1576	FALSE
1	K03820	0.0021607142857142866	1577	FALSE
1	K09793	0.0021607142857142866	1578	FALSE
1	K07484	0.002150793650793651	1579	FALSE
1	K02926	0.002139259259259262	1580	FALSE
1	K10025	0.0021350427350427348	1581	FALSE
1	K22042	0.0021349206349206354	1582	FALSE
1	K01682	0.0021333333333333347	1583	FALSE
1	K00674	0.002133333333333334	1584	FALSE
1	K08218	0.002133333333333333	1585	FALSE
1	K08295	0.002133333333333333	1586	FALSE
1	K20798	0.002133333333333333	1587	FALSE
1	K03548	0.0021312872975277077	1588	FALSE
1	K03615	0.0021098901098901097	1589	FALSE
1	K05518	0.002102564102564102	1590	FALSE
1	K03181	0.002100000000000001	1591	FALSE
1	K07152	0.002095238095238095	1592	FALSE
1	K08981	0.002095238095238095	1593	FALSE
1	K18456	0.002095238095238095	1594	FALSE
1	K06917	0.0020940170940170937	1595	FALSE
1	K01965	0.0020928792569659452	1596	FALSE
1	K04043	0.002083333333333332	1597	FALSE
1	K12281	0.002057875457875458	1598	FALSE
1	K02946	0.0020434227330779074	1599	FALSE
1	K02199	0.0020065359477124184	1600	FALSE
1	K02475	0.0020019841269841264	1601	FALSE
1	K00341	0.002	1602	FALSE
1	K00342	0.002	1603	FALSE
1	K03710	0.002	1604	FALSE
1	K06881	0.002	1605	FALSE
1	K11069	0.002	1606	FALSE
1	K18303	0.002	1607	FALSE
1	K19416	0.002	1608	FALSE
1	K22369	0.002	1609	FALSE
1	K23462	0.002	1610	FALSE
1	K24003	0.002	1611	FALSE
1	K00847	0.001984126984126984	1612	FALSE
1	K07720	0.0019797979797979803	1613	FALSE
1	K01372	0.001966666666666666	1614	FALSE
1	K08311	0.0019649122807017553	1615	FALSE
1	K02396	0.001963636363636363	1616	FALSE
1	K22131	0.001963636363636363	1617	FALSE
1	K15725	0.0019444444444444437	1618	FALSE
1	K01476	0.0019285714285714284	1619	FALSE
1	K00800	0.0019259259259259273	1620	FALSE
1	K22132	0.0019230769230769234	1621	FALSE
1	K01695	0.001913043478260871	1622	FALSE
1	K01815	0.001913043478260871	1623	FALSE
1	K05845	0.001913043478260871	1624	FALSE
1	K14188	0.001913043478260871	1625	FALSE
1	K15519	0.00190909090909091	1626	FALSE
1	K25109	0.0019090909090909087	1627	FALSE
1	K02072	0.0019047619047619052	1628	FALSE
1	K02423	0.0019047619047619052	1629	FALSE
1	K01869	0.0018999999999999985	1630	FALSE
1	K02193	0.0018999999999999985	1631	FALSE
1	K12370	0.0018999999999999985	1632	FALSE
1	K23684	0.0018999999999999985	1633	FALSE
1	K25181	0.0018999999999999985	1634	FALSE
1	K00609	0.0018947368421052637	1635	FALSE
1	K01070	0.0018947368421052637	1636	FALSE
1	K03817	0.0018947368421052637	1637	FALSE
1	K00383	0.0018888888888888894	1638	FALSE
1	K01056	0.0018888888888888894	1639	FALSE
1	K11905	0.0018888888888888894	1640	FALSE
1	K21478	0.0018888888888888894	1641	FALSE
1	K04568	0.0018843137254901947	1642	FALSE
1	K02317	0.001882352941176471	1643	FALSE
1	K07137	0.001882352941176471	1644	FALSE
1	K07444	0.001882352941176471	1645	FALSE
1	K04760	0.0018787878787878789	1646	FALSE
1	K00254	0.001875	1647	FALSE
1	K00658	0.001875	1648	FALSE
1	K01150	0.001875	1649	FALSE
1	K02316	0.001875	1650	FALSE
1	K02518	0.001875	1651	FALSE
1	K02805	0.001875	1652	FALSE
1	K03070	0.001875	1653	FALSE
1	K03270	0.001875	1654	FALSE
1	K03282	0.001875	1655	FALSE
1	K03584	0.001875	1656	FALSE
1	K06886	0.001875	1657	FALSE
1	K07090	0.001875	1658	FALSE
1	K15256	0.001875	1659	FALSE
1	K16639	0.001875	1660	FALSE
1	K18199	0.001875	1661	FALSE
1	K09798	0.0018701298701298689	1662	FALSE
1	K00721	0.001866666666666667	1663	FALSE
1	K02835	0.001866666666666667	1664	FALSE
1	K07280	0.001866666666666667	1665	FALSE
1	K07637	0.001866666666666667	1666	FALSE
1	K17760	0.001866666666666667	1667	FALSE
1	K19746	0.001866666666666667	1668	FALSE
1	K21006	0.0018666666666666662	1669	FALSE
1	K23499	0.0018633540372670811	1670	FALSE
1	K01087	0.0018571428571428576	1671	FALSE
1	K01113	0.0018571428571428576	1672	FALSE
1	K01956	0.0018571428571428576	1673	FALSE
1	K02047	0.0018571428571428576	1674	FALSE
1	K03469	0.0018571428571428576	1675	FALSE
1	K03981	0.0018571428571428576	1676	FALSE
1	K05784	0.0018571428571428576	1677	FALSE
1	K09922	0.0018571428571428576	1678	FALSE
1	K10106	0.0018571428571428576	1679	FALSE
1	K10126	0.0018571428571428576	1680	FALSE
1	K00147	0.0018565782044042925	1681	FALSE
1	K05555	0.0018536796536796532	1682	FALSE
1	K01807	0.0018461538461538468	1683	FALSE
1	K03076	0.0018461538461538468	1684	FALSE
1	K03335	0.0018461538461538468	1685	FALSE
1	K03474	0.0018461538461538468	1686	FALSE
1	K05515	0.0018461538461538468	1687	FALSE
1	K25901	0.0018461538461538468	1688	FALSE
1	K05936	0.0018461538461538461	1689	FALSE
1	K12658	0.0018461538461538461	1690	FALSE
1	K22106	0.0018438095238095258	1691	FALSE
1	K02036	0.0018336231884057957	1692	FALSE
1	K01104	0.001833333333333334	1693	FALSE
1	K02659	0.001833333333333334	1694	FALSE
1	K02851	0.001833333333333334	1695	FALSE
1	K03338	0.001833333333333334	1696	FALSE
1	K03690	0.001833333333333334	1697	FALSE
1	K06373	0.001833333333333334	1698	FALSE
1	K07407	0.001833333333333334	1699	FALSE
1	K11908	0.001833333333333334	1700	FALSE
1	K14260	0.001833333333333334	1701	FALSE
1	K15600	0.001833333333333334	1702	FALSE
1	K18139	0.001833333333333334	1703	FALSE
1	K03781	0.0018333333333333335	1704	FALSE
1	K01625	0.0018285714285714288	1705	FALSE
1	K03183	0.0018252631578947352	1706	FALSE
1	K01834	0.0018181818181818184	1707	FALSE
1	K02945	0.0018181818181818184	1708	FALSE
1	K04078	0.0018181818181818184	1709	FALSE
1	K04653	0.0018181818181818184	1710	FALSE
1	K09972	0.0018181818181818184	1711	FALSE
1	K10563	0.0018181818181818184	1712	FALSE
1	K11075	0.0018181818181818184	1713	FALSE
1	K12276	0.0018181818181818184	1714	FALSE
1	K20907	0.0018119047619047618	1715	FALSE
1	K01750	0.0018086956521739133	1716	FALSE
1	K00052	0.0018000000000000008	1717	FALSE
1	K01139	0.0018000000000000008	1718	FALSE
1	K01284	0.0018000000000000008	1719	FALSE
1	K02992	0.0018000000000000008	1720	FALSE
1	K08301	0.0018000000000000008	1721	FALSE
1	K17737	0.0018000000000000008	1722	FALSE
1	K18850	0.0018000000000000008	1723	FALSE
1	K21064	0.0018000000000000008	1724	FALSE
1	K11206	0.0017999999999999989	1725	FALSE
1	K22314	0.0017999999999999989	1726	FALSE
1	K03655	0.001790209790209791	1727	FALSE
1	K25135	0.001790209790209791	1728	FALSE
1	K15986	0.0017777777777777785	1729	FALSE
1	K00486	0.0017777777777777776	1730	FALSE
1	K00949	0.0017777777777777776	1731	FALSE
1	K01724	0.0017777777777777776	1732	FALSE
1	K01878	0.0017777777777777776	1733	FALSE
1	K07261	0.0017777777777777776	1734	FALSE
1	K08316	0.0017777777777777776	1735	FALSE
1	K10112	0.0017777777777777776	1736	FALSE
1	K19962	0.0017777777777777776	1737	FALSE
1	K12960	0.0017750000000000003	1738	FALSE
1	K01299	0.0017633333333333318	1739	FALSE
1	K03502	0.0017633333333333318	1740	FALSE
1	K07648	0.0017633333333333318	1741	FALSE
1	K09792	0.0017555555555555558	1742	FALSE
1	K11906	0.0017543859649122773	1743	FALSE
1	K01887	0.001753623188405797	1744	FALSE
1	K07322	0.001753623188405797	1745	FALSE
1	K00979	0.00175	1746	FALSE
1	K01159	0.00175	1747	FALSE
1	K01305	0.00175	1748	FALSE
1	K01470	0.00175	1749	FALSE
1	K01595	0.00175	1750	FALSE
1	K02986	0.00175	1751	FALSE
1	K03495	0.00175	1752	FALSE
1	K03798	0.00175	1753	FALSE
1	K07168	0.00175	1754	FALSE
1	K07172	0.00175	1755	FALSE
1	K07560	0.00175	1756	FALSE
1	K09812	0.00175	1757	FALSE
1	K02899	0.0017430830039525667	1758	FALSE
1	K15539	0.0017430830039525667	1759	FALSE
1	K07664	0.0017416666666666672	1760	FALSE
1	K00381	0.0017316017316017316	1761	FALSE
1	K13282	0.0017316017316017316	1762	FALSE
1	K20742	0.0017316017316017316	1763	FALSE
1	K26059	0.0017316017316017316	1764	FALSE
1	K00615	0.0017190476190476218	1765	FALSE
1	K03562	0.0017190476190476218	1766	FALSE
1	K04075	0.0017190476190476218	1767	FALSE
1	K06211	0.0017190476190476218	1768	FALSE
1	K02618	0.0017142857142857153	1769	FALSE
1	K01042	0.0017142857142857144	1770	FALSE
1	K01902	0.0017142857142857144	1771	FALSE
1	K03499	0.0017142857142857144	1772	FALSE
1	K04651	0.0017142857142857144	1773	FALSE
1	K05539	0.0017142857142857144	1774	FALSE
1	K05559	0.0017142857142857144	1775	FALSE
1	K10531	0.0017142857142857144	1776	FALSE
1	K10553	0.0017142857142857144	1777	FALSE
1	K12537	0.0017142857142857144	1778	FALSE
1	K16694	0.0017142857142857144	1779	FALSE
1	K21600	0.0017142857142857144	1780	FALSE
1	K01989	0.0017142857142857135	1781	FALSE
1	K05520	0.0017142857142857135	1782	FALSE
1	K00126	0.0017052631578947377	1783	FALSE
1	K03696	0.0017052631578947377	1784	FALSE
1	K12978	0.0017052631578947377	1785	FALSE
1	K05832	0.0016970302179227144	1786	FALSE
1	K00691	0.001690058479532164	1787	FALSE
1	K00962	0.001690058479532164	1788	FALSE
1	K02046	0.001690058479532164	1789	FALSE
1	K03576	0.001690058479532164	1790	FALSE
1	K07506	0.001690058479532164	1791	FALSE
1	K05561	0.0016805555555555554	1792	FALSE
1	K11751	0.0016761904761904757	1793	FALSE
1	K01969	0.0016753623188405804	1794	FALSE
1	K01520	0.0016732026143790844	1795	FALSE
1	K06872	0.0016732026143790844	1796	FALSE
1	K07265	0.0016732026143790844	1797	FALSE
1	K09019	0.0016681096681096684	1798	FALSE
1	K01467	0.001666666666666667	1799	FALSE
1	K01752	0.001666666666666667	1800	FALSE
1	K01783	0.001666666666666667	1801	FALSE
1	K02229	0.001666666666666667	1802	FALSE
1	K02904	0.001666666666666667	1803	FALSE
1	K09457	0.001666666666666667	1804	FALSE
1	K11249	0.001666666666666667	1805	FALSE
1	K12279	0.001666666666666667	1806	FALSE
1	K15555	0.001666666666666667	1807	FALSE
1	K14059	0.001665024630541872	1808	FALSE
1	K00010	0.0016544117647058823	1809	FALSE
1	K01929	0.0016544117647058823	1810	FALSE
1	K03284	0.0016544117647058823	1811	FALSE
1	K06890	0.0016544117647058823	1812	FALSE
1	K18918	0.0016544117647058823	1813	FALSE
1	K22136	0.0016544117647058823	1814	FALSE
1	K01082	0.0016534391534391553	1815	FALSE
1	K01495	0.0016534391534391553	1816	FALSE
1	K03307	0.001627692307692307	1817	FALSE
1	K21420	0.0016236881559220393	1818	FALSE
1	K07663	0.001621052631578945	1819	FALSE
1	K13482	0.0016095238095238092	1820	FALSE
1	K13774	0.0016095238095238092	1821	FALSE
1	K00874	0.0016042780748663113	1822	FALSE
1	K00851	0.0016	1823	FALSE
1	K00963	0.0016	1824	FALSE
1	K01200	0.0016	1825	FALSE
1	K01463	0.0016	1826	FALSE
1	K01808	0.0016	1827	FALSE
1	K03314	0.0016	1828	FALSE
1	K03531	0.0016	1829	FALSE
1	K03561	0.0016	1830	FALSE
1	K03610	0.0016	1831	FALSE
1	K03941	0.0016	1832	FALSE
1	K07115	0.0016	1833	FALSE
1	K07120	0.0016	1834	FALSE
1	K07501	0.0016	1835	FALSE
1	K07577	0.0016	1836	FALSE
1	K13593	0.0016	1837	FALSE
1	K15598	0.0016	1838	FALSE
1	K15987	0.0016	1839	FALSE
1	K17325	0.0016	1840	FALSE
1	K21686	0.0016	1841	FALSE
1	K22300	0.0016	1842	FALSE
1	K22757	0.0016	1843	FALSE
1	K03311	0.0015978260869565233	1844	FALSE
1	K03605	0.0015978260869565233	1845	FALSE
1	K03185	0.001582417582417582	1846	FALSE
1	K14449	0.001582417582417582	1847	FALSE
1	K06048	0.0015810276679841878	1848	FALSE
1	K24157	0.001578947368421053	1849	FALSE
1	K09918	0.001566666666666664	1850	FALSE
1	K02339	0.001551282051282051	1851	FALSE
1	K02676	0.001551282051282051	1852	FALSE
1	K14063	0.001551282051282051	1853	FALSE
1	K02895	0.001542857142857141	1854	FALSE
1	K03550	0.001542857142857141	1855	FALSE
1	K03575	0.001542857142857141	1856	FALSE
1	K06945	0.001542857142857141	1857	FALSE
1	K14584	0.001542857142857141	1858	FALSE
1	K23227	0.001542857142857141	1859	FALSE
1	K03638	0.0015394088669950748	1860	FALSE
1	K23376	0.001537254901960784	1861	FALSE
1	K02029	0.0015329004329004351	1862	FALSE
1	K03043	0.0015238095238095247	1863	FALSE
1	K04046	0.0015238095238095236	1864	FALSE
1	K12132	0.0015238095238095236	1865	FALSE
1	K12287	0.0015238095238095236	1866	FALSE
1	K01075	0.0015210526315789447	1867	FALSE
1	K07693	0.0015210526315789447	1868	FALSE
1	K08987	0.0015210526315789447	1869	FALSE
1	K10679	0.0015210526315789447	1870	FALSE
1	K01873	0.0015151515151515156	1871	FALSE
1	K11178	0.0015151515151515156	1872	FALSE
1	K11689	0.0015151515151515156	1873	FALSE
1	K07182	0.0015079365079365072	1874	FALSE
1	K00261	0.0015	1875	FALSE
1	K00368	0.0015	1876	FALSE
1	K00477	0.0015	1877	FALSE
1	K00675	0.0015	1878	FALSE
1	K00875	0.0015	1879	FALSE
1	K01008	0.0015	1880	FALSE
1	K01512	0.0015	1881	FALSE
1	K01721	0.0015	1882	FALSE
1	K01735	0.0015	1883	FALSE
1	K02412	0.0015	1884	FALSE
1	K02661	0.0015	1885	FALSE
1	K02876	0.0015	1886	FALSE
1	K03271	0.0015	1887	FALSE
1	K03305	0.0015	1888	FALSE
1	K03519	0.0015	1889	FALSE
1	K03586	0.0015	1890	FALSE
1	K03828	0.0015	1891	FALSE
1	K03972	0.0015	1892	FALSE
1	K05375	0.0015	1893	FALSE
1	K05566	0.0015	1894	FALSE
1	K05986	0.0015	1895	FALSE
1	K06140	0.0015	1896	FALSE
1	K06178	0.0015	1897	FALSE
1	K07708	0.0015	1898	FALSE
1	K08319	0.0015	1899	FALSE
1	K09023	0.0015	1900	FALSE
1	K10234	0.0015	1901	FALSE
1	K11913	0.0015	1902	FALSE
1	K12941	0.0015	1903	FALSE
1	K13766	0.0015	1904	FALSE
1	K19002	0.0015	1905	FALSE
1	K22769	0.0015	1906	FALSE
1	K01236	0.0014970760233918128	1907	FALSE
1	K01251	0.001489230769230769	1908	FALSE
1	K19585	0.0014820512820512804	1909	FALSE
1	K12982	0.0014769230769230753	1910	FALSE
1	K02621	0.0014727272727272718	1911	FALSE
1	K13041	0.0014727272727272718	1912	FALSE
1	K18555	0.0014727272727272718	1913	FALSE
1	K06199	0.0014705882352941178	1914	FALSE
1	K09780	0.0014705882352941178	1915	FALSE
1	K13019	0.0014705882352941178	1916	FALSE
1	K13623	0.0014666666666666667	1917	FALSE
1	K06153	0.0014492753623188434	1918	FALSE
1	K21087	0.0014492753623188434	1919	FALSE
1	K21564	0.0014464285714285712	1920	FALSE
1	K18364	0.001430555555555557	1921	FALSE
1	K00133	0.0014222222222222216	1922	FALSE
1	K00854	0.0014222222222222216	1923	FALSE
1	K02601	0.0014222222222222216	1924	FALSE
1	K09921	0.0014222222222222216	1925	FALSE
1	K24290	0.0014083333333333333	1926	FALSE
1	K02066	0.0014000000000000002	1927	FALSE
1	K03674	0.0013928571428571423	1928	FALSE
1	K25151	0.0013761904761904766	1929	FALSE
1	K03926	0.0013714285714285718	1930	FALSE
1	K07689	0.0013611111111111107	1931	FALSE
1	K02686	0.0013569230769230778	1932	FALSE
1	K02299	0.0013333333333333335	1933	FALSE
1	K05365	0.0013333333333333335	1934	FALSE
1	K22515	0.0013333333333333335	1935	FALSE
1	K00123	0.0013333333333333333	1936	FALSE
1	K00362	0.0013333333333333333	1937	FALSE
1	K00975	0.0013333333333333333	1938	FALSE
1	K01077	0.0013333333333333333	1939	FALSE
1	K01613	0.0013333333333333333	1940	FALSE
1	K01679	0.0013333333333333333	1941	FALSE
1	K01876	0.0013333333333333333	1942	FALSE
1	K01992	0.0013333333333333333	1943	FALSE
1	K02038	0.0013333333333333333	1944	FALSE
1	K02282	0.0013333333333333333	1945	FALSE
1	K02348	0.0013333333333333333	1946	FALSE
1	K03520	0.0013333333333333333	1947	FALSE
1	K04062	0.0013333333333333333	1948	FALSE
1	K05591	0.0013333333333333333	1949	FALSE
1	K07443	0.0013333333333333333	1950	FALSE
1	K07478	0.0013333333333333333	1951	FALSE
1	K11354	0.0013333333333333333	1952	FALSE
1	K11896	0.0013333333333333333	1953	FALSE
1	K11902	0.0013333333333333333	1954	FALSE
1	K12511	0.0013333333333333333	1955	FALSE
1	K12541	0.0013333333333333333	1956	FALSE
1	K15773	0.0013333333333333333	1957	FALSE
1	K15785	0.0013333333333333333	1958	FALSE
1	K18009	0.0013333333333333333	1959	FALSE
1	K18900	0.0013333333333333333	1960	FALSE
1	K20036	0.0013333333333333333	1961	FALSE
1	K22617	0.0013333333333333333	1962	FALSE
1	K03298	0.0013333333333333322	1963	FALSE
1	K02654	0.0013296703296703286	1964	FALSE
1	K13472	0.0013267973856209156	1965	FALSE
1	K11959	0.0013214285714285713	1966	FALSE
1	K22205	0.0013128205128205138	1967	FALSE
1	K06998	0.0013076923076923066	1968	FALSE
1	K19789	0.0012990196078431372	1969	FALSE
1	K01666	0.0012857142857142865	1970	FALSE
1	K18366	0.0012857142857142856	1971	FALSE
1	K13016	0.0012857142857142848	1972	FALSE
1	K26400	0.001282051282051281	1973	FALSE
1	K10110	0.0012727272727272724	1974	FALSE
1	K01055	0.0012642857142857152	1975	FALSE
1	K00413	0.00125	1976	FALSE
1	K22130	0.001242647058823529	1977	FALSE
1	K14061	0.001236363636363638	1978	FALSE
1	K01960	0.0012156862745098043	1979	FALSE
1	K17836	0.001200000000000003	1980	FALSE
1	K10216	0.0012000000000000003	1981	FALSE
1	K15125	0.0011999999999999992	1982	FALSE
1	K03281	0.0011904761904761897	1983	FALSE
1	K08738	0.0011904761904761897	1984	FALSE
1	K16692	0.0011904761904761897	1985	FALSE
1	K02622	0.0011142857142857148	1986	FALSE
1	K17316	0.001112491373360939	1987	FALSE
1	K03670	0.0011111111111111107	1988	FALSE
1	K08296	0.0011015325670498122	1989	FALSE
1	K03154	0.0010989010989010985	1990	FALSE
1	K00613	0.001066666666666667	1991	FALSE
1	K02049	0.001066666666666667	1992	FALSE
1	K00350	0.0010666666666666665	1993	FALSE
1	K17324	0.0010370370370370344	1994	FALSE
1	K01611	0.0010285714285714284	1995	FALSE
1	K02886	0.001028571428571428	1996	FALSE
1	K00045	0.001	1997	FALSE
1	K00108	0.001	1998	FALSE
1	K01486	0.001	1999	FALSE
[truncated: 671,001 more rows]
