# Supplementary material for: rbims: an R package for integrative functional profiling and pathway-level discrimination in metagenome-assembled genomes
Source: Front Bioinform. 2026 Jul 13;6:1831383. doi: 10.3389/fbinf.2026.1831383 (PMC13402278; doi:10.3389/fbinf.2026.1831383)
Supplement: Supplementary file 4 [file DataSheet4.csv]

feature	mean_importance	sd_importance	mean_rank	median_rank	top_n_frequency	n_iterations
K03778	0.1341361206062902	0.03885304460665835	2.455	1	0.985	200
K07448	0.06805587873708714	0.03218150747396507	33.52	11	0.665	200
K07516	0.0640700143022448	0.02552140259608213	24.64	14	0.635	200
K03286	0.058682196867106774	0.0204559946362992	28.16	16	0.605	200
K06204	0.06971489715420334	0.039122925676836735	31.925	13	0.605	200
K18122	0.06113091431097607	0.025036414526916774	27.74	13.5	0.6	200
K00986	0.06645909171956714	0.03808983893422603	43.055	14	0.585	200
K04063	0.05240242320515118	0.026295750612347728	55.75	23.5	0.445	200
K00760	0.0509271902783912	0.025937516675195477	72.46	26	0.43	200
K14393	0.04935266089467409	0.024252384032785193	64.105	28.5	0.4	200
K13979	0.049908407204415674	0.028122864131383957	69.825	29	0.395	200
K21001	0.048601699501514224	0.02667233349113356	71.845	34	0.38	200
K07167	0.04800447580479312	0.029040269690708543	94.35	32	0.38	200
K20975	0.04701631155379941	0.027065389633757264	97.03	33	0.36	200
K22278	0.045990207860623154	0.024630869610358357	75.865	33	0.35	200
K03585	0.04615656641017329	0.024676461531730063	86.55	32.5	0.34	200
K01358	0.04542466569240291	0.027493969270319517	90.105	44	0.33	200
K07263	0.04456306205555582	0.025367587302515506	100.035	37.5	0.325	200
K04047	0.043763149308300935	0.020838649449632117	88.825	36	0.32	200
K11418	0.04224151682520919	0.020987430857283433	107.535	36	0.31	200
K03088	0.04398697358625398	0.022221312839554135	64.39	39.5	0.285	200
K02342	0.04140870646585942	0.02261421380550785	94.445	43.5	0.255	200
K02279	0.03741029160939315	0.023148421965197587	167.17	55.5	0.25	200
K11741	0.03949519085124178	0.02666826331497042	150.17	54	0.24	200
K02004	0.037201320928447294	0.020882811488489125	121.56	55.5	0.22	200
K02377	0.035418087088181546	0.0207149687569011	201.315	59	0.2	200
K14445	0.03379059569482695	0.02260758859909953	185.475	75	0.185	200
K11755	0.03405968640927362	0.021326938420224	168.09	68.5	0.18	200
K00872	0.03300435848482916	0.022765263655934734	203.115	85	0.175	200
K07260	0.03426176538338588	0.02436754420796615	192.695	80.5	0.165	200
K00558	0.033866708158550196	0.019405856250400276	136.06	66	0.16	200
K01693	0.034791718785915644	0.028634097566840756	226.995	76	0.16	200
K00426	0.032879234592091015	0.020132703966915196	155.875	78.5	0.145	200
K12524	0.033039679226109474	0.020458394981212352	179.125	82	0.145	200
K03406	0.03216579778762343	0.018057065794107062	157.555	78	0.14	200
K00425	0.03266048735247363	0.018948720676564553	159.115	73.5	0.14	200
K03320	0.02915734827864095	0.023098419651266692	296.555	116	0.14	200
K01154	0.03112420719827214	0.016494591806928017	158.205	75	0.135	200
K15894	0.030094037213719685	0.020698182522204803	265.505	106	0.135	200
K03547	0.027805911084522905	0.019756130213446556	281.025	116	0.13	200
K07010	0.030034263702429988	0.01927080365001983	184.675	91.5	0.125	200
K01991	0.027653643853024344	0.019429751669555524	230.875	118	0.125	200
K08363	0.03138378347708142	0.018707089138301426	179.535	80	0.12	200
K02348	0.02973844547535291	0.02353636203790001	239.825	105.5	0.12	200
K16074	0.029805333549614732	0.019075495525564465	246.54	97	0.12	200
K07019	0.026829241646299545	0.02064504128993443	312.71	136.5	0.12	200
K19092	0.03223285065422224	0.01633287084681666	168.395	68.5	0.115	200
K01153	0.03202459028206524	0.015505697565448165	138.87	66.5	0.11	200
K07231	0.02855463929085494	0.020146446861520836	241.14	101.5	0.11	200
K12508	0.028219852326442415	0.016514202364856217	203.63	102.5	0.105	200
K01534	0.03125398801036592	0.01762631717502066	206.28	74	0.105	200
K00703	0.027116902471685127	0.02064032329086794	302.83	132	0.105	200
K05341	0.03026896513784945	0.01684047263164363	176.365	81.5	0.1	200
K00389	0.03052671111490694	0.01746344830514955	189.83	71	0.1	200
K02044	0.02976894315890422	0.01897436525675538	177.7	89.5	0.095	200
K07507	0.026779555618825952	0.01831227633854316	298.695	113	0.095	200
K07395	0.023516327212504087	0.021309256097320522	350.47	210	0.095	200
K03303	0.030124903301902727	0.017063248387995705	168.27	84.5	0.09	200
K07052	0.029624656034836466	0.01581450043529377	184.425	81.5	0.09	200
K03299	0.02690699994778758	0.017726086878820768	286.055	96.5	0.09	200
K03427	0.029874971362939998	0.014360655920834436	144.93	81	0.085	200
K03701	0.026130934835907598	0.015881698869515275	250.715	111.5	0.085	200
K07746	0.025947803410696805	0.01700873956829522	269.7	128	0.085	200
K01854	0.026235465240671194	0.019926885930830782	304.87	122.5	0.085	200
K00688	0.023180499147963277	0.020468768988482603	382.615	177	0.085	200
K09760	0.028050900152500325	0.017247557551825818	250.455	92	0.08	200
K09823	0.024616909194810348	0.017644969513138535	317.305	130.5	0.08	200
K01779	0.02232662205767804	0.01777459230711851	347.31	192.5	0.08	200
K10716	0.024009381178128283	0.018113348386054353	365.82	155.5	0.08	200
K04719	0.02243818892014944	0.015744214419589744	311.985	166	0.07	200
K00067	0.022303387762127355	0.01648549426163028	317.86	168	0.07	200
K06223	0.026627661045948214	0.014011193877783198	250.92	99.5	0.065	200
K02283	0.023216309494144893	0.01777942274314304	344.74	158	0.065	200
K01894	0.021345073463598114	0.018062160586095572	380.58	207.5	0.065	200
K21218	0.02198427008303856	0.01582100311176473	415.56	173	0.065	200
K03205	0.02425158871390195	0.015869602165037498	248.08	144	0.06	200
K00138	0.02189716575463659	0.01724430472634286	386.91	192.5	0.06	200
K01119	0.026681859808282964	0.014799150591377236	183.49	101	0.055	200
K15898	0.022089635390494456	0.0156738563293907	387.095	162	0.055	200
K00263	0.02067326413629757	0.016798413108901854	433.79	202.5	0.055	200
K05805	0.020978334698520524	0.017286340119175316	434.94	227.5	0.055	200
K03101	0.025002328053168876	0.012991587312898654	195.14	112	0.05	200
K01790	0.02220677564553639	0.01516383297503212	292.205	155.5	0.05	200
K00537	0.023613132500979482	0.015279834076247152	292.405	135	0.05	200
K15897	0.02177109726204773	0.015569507505849112	407.43	183.5	0.05	200
K00259	0.018993368208710622	0.015741801322636813	488.29	257	0.05	200
K02003	0.022802653046071337	0.015596386075028074	267.04	159	0.045	200
K03307	0.02276434826068951	0.016320609723983977	330.855	156.5	0.045	200
K00453	0.023148024360660383	0.017122360293437413	331.075	167.5	0.045	200
K02510	0.02018461163568842	0.013947218556565805	361.28	190	0.045	200
K02847	0.01689698375047349	0.015512834923290721	572.335	348.5	0.045	200
K00249	0.02635720553842652	0.011880548463178152	156.06	101.5	0.04	200
K10954	0.026639307203462376	0.014358734190733488	236.445	87	0.04	200
K03310	0.023931228108046224	0.015386402835609905	256.02	141	0.04	200
K15899	0.022261561614217842	0.015423822098086883	370.505	155.5	0.04	200
K09910	0.02063089773166445	0.01449126718162862	387.625	179	0.04	200
K19693	0.022222898443886585	0.015743400470322032	388.82	161	0.04	200
K01425	0.020281229246199316	0.017164428415843532	457.83	212	0.04	200
K00457	0.01812716892615421	0.015899141766775735	523.23	295.5	0.04	200
K16211	0.019045347477696192	0.016145228013969747	524.875	251	0.04	200
K03317	0.01804569018242456	0.016249590646430598	537.285	270.5	0.04	200
K06996	0.017921159405721296	0.016064301303250924	565.245	261	0.04	200
K02035	0.020934887364225573	0.01270745457613497	263.51	181	0.035	200
K02557	0.019660826211577866	0.01564360291452657	383.68	215.5	0.035	200
K00567	0.017848586034568452	0.015284008049616913	519.685	271.5	0.035	200
K00975	0.016434934719741633	0.015905598116037332	574.15	308	0.035	200
K10764	0.01714726421708796	0.016402369921214594	709.045	310.5	0.035	200
K07483	0.020622307758960037	0.01239045346522649	290.73	188	0.03	200
K01826	0.021394693214876262	0.013687579875035974	314.54	166	0.03	200
K07497	0.019088066958275494	0.01324352270642183	352.245	204	0.03	200
K06443	0.01767246867455593	0.013244503728563768	486.785	252	0.03	200
K00700	0.01699590111593971	0.013797206863696208	518.63	291.5	0.03	200
K19221	0.015492882889207514	0.012815544779661429	550.7	330	0.03	200
K09022	0.016999058236228253	0.014696954851469617	555.495	283	0.03	200
K03187	0.015566641248241279	0.014624705063890861	643.49	351.5	0.03	200
K03315	0.01404118091079989	0.015526203594333692	675.41	412.5	0.03	200
K11085	0.013497285798833239	0.013709594106455837	814.915	474	0.03	200
K02435	0.011481671173585742	0.014973934356607843	947.2	691	0.03	200
K03719	0.021333896293493772	0.01173295944965998	241.355	167	0.025	200
K01091	0.020706057407811448	0.012534296554030998	306.075	188.5	0.025	200
K07454	0.01944058326933862	0.013049311174174094	338.83	222	0.025	200
K15011	0.01835394400643175	0.013988671367848114	444.62	235	0.025	200
K02429	0.018670611823143453	0.015344353632138007	469.005	232	0.025	200
K01740	0.015004955971377345	0.012554538935486291	510.23	341.5	0.025	200
K05846	0.01576431741042141	0.012936731889492821	536.335	293	0.025	200
K03189	0.015057804849250955	0.013889152397634379	660.005	381	0.025	200
K05995	0.015893249785334733	0.014008446226121015	664.195	317.5	0.025	200
K02395	0.014717121583170399	0.015039723955915739	701.245	344	0.025	200
K00974	0.0138065121721963	0.014625973711800315	716.685	419	0.025	200
K09937	0.013775369388942645	0.014767017285929756	751.2	517.5	0.025	200
K06970	0.012977118697017266	0.013197290900724816	788.94	452	0.025	200
K00014	0.011657084131643949	0.013868185413004426	826.165	592.5	0.025	200
K06889	0.020350303145610694	0.011135621195606377	265.815	164	0.02	200
K01426	0.018895764002436304	0.013529038345089926	349.92	252	0.02	200
K01465	0.01790022335241684	0.012959621758386154	413.615	224.5	0.02	200
K02280	0.018317083035040902	0.013754102650048788	444.455	226	0.02	200
K01451	0.01517236838341979	0.011302724963693946	468.565	281.5	0.02	200
K00451	0.018274591293565533	0.015439950168350284	487.95	261	0.02	200
K18138	0.015018470244529	0.012128468156866294	558.7	313.5	0.02	200
K01443	0.016800597849305713	0.01600270705215051	563	308.5	0.02	200
K07114	0.015663410787731095	0.012927822414005244	602.04	291	0.02	200
K01089	0.015377907184525691	0.013762893585582428	616.495	383.5	0.02	200
K03188	0.01530064233455665	0.014907818308956223	639.235	399.5	0.02	200
K07058	0.020868768180731263	0.011354764943409722	280.27	152.5	0.015	200
K09956	0.020857803397306182	0.013881240034424725	294.11	186	0.015	200
K06076	0.020866465142042632	0.012103308979435717	337.845	135	0.015	200
K09808	0.018468523132990144	0.012087913116880865	370.54	212	0.015	200
K02042	0.01748731602330601	0.012449334380542404	392.83	233.5	0.015	200
K01474	0.017992301641439994	0.012258830627954643	417.59	245.5	0.015	200
K14441	0.0172996125813175	0.012035073392454583	428.595	249	0.015	200
K02503	0.015746330942498762	0.011642133272206014	463.495	289	0.015	200
K05847	0.01630439506438938	0.012780661240031254	561.665	271	0.015	200
K10217	0.015014554367115455	0.01314498966900055	591.17	362.5	0.015	200
K03190	0.014998549760043426	0.013523046751624246	624.585	338	0.015	200
K01429	0.014872591635311152	0.01425597472663458	642.515	377	0.015	200
K03924	0.012567073069804553	0.010371069651338384	659.445	364	0.015	200
K00381	0.012841372054212739	0.012046445121207621	670.345	431.5	0.015	200
K00548	0.013568236210001227	0.013405931796228348	713.96	460.5	0.015	200
K01505	0.013558989621175584	0.012844251208069743	736.505	403	0.015	200
K03711	0.012435719290924747	0.012068225625805949	766.025	445	0.015	200
K03807	0.011761479471235617	0.01118569284391683	770.815	512	0.015	200
K09794	0.014155220606950436	0.014222143794949753	774.055	388	0.015	200
K03841	0.01134501706324185	0.011721350052329878	897.265	471.5	0.015	200
K03071	0.009340034827566719	0.009641035893070707	900.47	634	0.015	200
K01295	0.008653555579659893	0.010899796525798726	984.51	796.5	0.015	200
K03814	0.010009450963401861	0.011130464321162981	1062.515	685	0.015	200
K01893	0.009885473095609469	0.012479559175920566	1068.47	750	0.015	200
K02742	0.00856173447989709	0.012297354058559768	1190.54	817	0.015	200
K00428	0.022007299790319016	0.01149737476132872	233.9	146.5	0.01	200
K03496	0.019652230654575293	0.0102719985686297	280.64	175.5	0.01	200
K01129	0.021444025260873155	0.011500406048400878	293.935	136.5	0.01	200
K03522	0.0214552382910174	0.010991662472380096	317.625	134.5	0.01	200
K00111	0.018355327640712158	0.01147697742061339	352.17	207.5	0.01	200
K01243	0.01787973814487056	0.011837670386603888	376.48	237.5	0.01	200
K07107	0.01601133725722361	0.011157198827134477	405.98	282.5	0.01	200
K02013	0.01611750733682412	0.010408512975560235	414.685	247	0.01	200
K02406	0.016768288689450402	0.011897340282263318	450.535	278	0.01	200
K01681	0.01621057444033178	0.011619731278712131	472.55	249.5	0.01	200
K00344	0.014232818821272659	0.009060828544833902	476.86	284	0.01	200
K06720	0.01543060125599898	0.011166544423682475	480.395	294.5	0.01	200
K02015	0.014536619782222149	0.010724598578804237	508.895	340.5	0.01	200
K13283	0.014316885154000028	0.010337294038739928	514.205	335	0.01	200
K14083	0.015073530690022124	0.010559499398519917	517.155	319	0.01	200
K03885	0.015681318574861047	0.012356485892399268	531.78	314	0.01	200
K00077	0.013361291923600247	0.010497560066750719	550.105	408.5	0.01	200
K06143	0.014218373656700579	0.010565383808671214	562.535	332	0.01	200
K03734	0.01286404615377628	0.00956728259872776	563.005	389.5	0.01	200
K01428	0.015066896531236367	0.013066151677118788	588.555	360.5	0.01	200
K09959	0.013414712071977893	0.010170567190217354	589	349	0.01	200
K07068	0.013338241553468074	0.00976052197286256	616.985	345	0.01	200
K07301	0.010668011024942619	0.008002361042250522	631.9	429.5	0.01	200
K16167	0.013020500620639124	0.010021909239027342	657.265	382	0.01	200
K01737	0.013267719005614334	0.012140577502822937	664.995	428	0.01	200
K02488	0.012829702496912936	0.01055622711562033	687.26	421	0.01	200
K08982	0.014060375867798276	0.011459270822364823	688.925	350	0.01	200
K02051	0.011420234045432175	0.010795778601447098	731.275	525.5	0.01	200
K09701	0.012153520295012089	0.011152220931651973	756.375	521	0.01	200
K02204	0.011152409321479	0.010354360417728163	772.305	480.5	0.01	200
K08365	0.008591906361684762	0.007861068102557696	864.885	748	0.01	200
K07221	0.009354594325261655	0.009972303410302795	885.175	616.5	0.01	200
K02393	0.010207505042089265	0.010458507708002739	890.13	578	0.01	200
K23775	0.009730916297016633	0.010066459693402006	893.87	624	0.01	200
K02388	0.010078848119860352	0.0102747552985256	900.535	618.5	0.01	200
K11179	0.01161760457008324	0.011804680595025608	902.91	548.5	0.01	200
K20276	0.009479131311515645	0.008916710540738525	908.095	652	0.01	200
K00287	0.00885210537531676	0.009444875655451808	908.98	718	0.01	200
K18159	0.011332010894556857	0.011452658873669561	917.815	596	0.01	200
K01420	0.009154718964566214	0.010115641382818133	939.295	751	0.01	200
K17758	0.011710672523672278	0.011977149023814143	973.225	486.5	0.01	200
K16698	0.010144450142550143	0.010030670291250472	991.19	606.5	0.01	200
K03517	0.007353384952945828	0.00793637740190735	1007.785	824.5	0.01	200
K07018	0.010808045945658522	0.012481234566330256	1039.48	615	0.01	200
K02114	0.00833613016959472	0.009653271675584933	1069.17	888	0.01	200
K00768	0.00748106278200288	0.009596307518778057	1077.245	985	0.01	200
K07274	0.006675163316156087	0.00893959873805104	1258.885	1012.5	0.01	200
K08151	0.008008213374450677	0.010563481688942195	1274.37	876.5	0.01	200
K04765	0.006801777247105998	0.00941504310193367	1290.4	1050	0.01	200
K01496	0.006514652913683436	0.00999147941836945	1302.405	1261	0.01	200
K02483	0.01851373645565059	0.010280021972957526	287.6	210.5	0.005	200
K07491	0.01624647264335857	0.008696817522908113	367.315	243	0.005	200
K05946	0.01806593457236023	0.010421883215008103	372.14	208	0.005	200
K23463	0.020712327298922542	0.011174301246871776	377.15	139	0.005	200
K01784	0.016864745121193944	0.010516015861673502	395.285	254	0.005	200
K07459	0.01832367021946585	0.011367364106190521	413.44	199	0.005	200
K12340	0.01768807975507587	0.010449596135438817	421.58	201	0.005	200
K03497	0.014594023110286762	0.008441635527056169	425.72	291.5	0.005	200
K01796	0.014128721714944878	0.009005995605668851	473.365	309	0.005	200
K00151	0.014596985620475551	0.009632369121508806	485.075	295	0.005	200
K02477	0.01597572122902997	0.01138576543785224	486.145	281.5	0.005	200
K01046	0.013027387939149067	0.008807744050557223	499.05	376	0.005	200
K01874	0.012441313621123778	0.0084584967374379	545.075	402.5	0.005	200
K01751	0.013716548682884097	0.009794916298408628	546.64	392	0.005	200
K01438	0.012736383674930643	0.010040363276721694	557.13	397.5	0.005	200
K01430	0.01523674789765891	0.012236986217843178	559.965	336.5	0.005	200
K07154	0.014094311829652912	0.010259012350732412	562.765	363.5	0.005	200
K09516	0.012056932832519907	0.007939178089986444	579.67	365	0.005	200
K00496	0.012651521862641398	0.009798956363211188	597.93	457	0.005	200
K09940	0.012821900749486649	0.009167930048181758	605.405	403.5	0.005	200
K02303	0.011885097343589078	0.008946042337180084	625.32	392	0.005	200
K04771	0.013414928688784597	0.011048964785832649	630.675	385.5	0.005	200
K10680	0.012739111922553798	0.010277350014285584	633.875	437.5	0.005	200
K26059	0.013800554852180758	0.010274067596522395	641.685	336	0.005	200
K07270	0.015002567758986727	0.01191967562511926	649.3	325	0.005	200
K11690	0.011435115670431931	0.009951491608898555	660.78	457	0.005	200
K07003	0.011640527916185384	0.008561187868023344	664.695	384.5	0.005	200
K02478	0.012872950973929206	0.010270270224471295	675.645	361	0.005	200
K03782	0.011610712316876456	0.009102988487691357	675.71	493.5	0.005	200
K06213	0.012923359385609935	0.011078566414968516	702.06	401.5	0.005	200
K03972	0.012093713042946791	0.01164689686955041	734.325	490.5	0.005	200
K00262	0.012626346134389595	0.01168789515368995	747.72	471	0.005	200
K00405	0.011313442320248732	0.010368852123488072	753.485	486.5	0.005	200
K03717	0.011580446564480195	0.01010561607912483	756.15	494	0.005	200
K07452	0.00931918791462804	0.007741596944585752	762.925	606.5	0.005	200
K03830	0.01353552389985129	0.010755932928711427	763.335	303.5	0.005	200
K03973	0.01014864044730336	0.008140904099396561	765.815	550.5	0.005	200
K08364	0.010408554453591656	0.009285856534002514	770.885	528.5	0.005	200
K00856	0.011508470812564713	0.010706317976795325	782.965	490	0.005	200
K07787	0.010235907562770733	0.008552886137316447	784.78	523	0.005	200
K07148	0.011952349293673106	0.01163278775378771	791.94	452.5	0.005	200
K09967	0.010700186404109354	0.01164163309878828	795.24	549	0.005	200
K01840	0.012033806815777166	0.011760295998038166	795.86	494	0.005	200
K04079	0.012702812136625479	0.011687327503839624	796.82	447	0.005	200
K01142	0.010333121415987216	0.009790772676391628	799.03	530.5	0.005	200
K03327	0.008478491642502098	0.007159806877354336	808.36	617.5	0.005	200
K07023	0.009701771684421196	0.00867088387683023	822.755	630.5	0.005	200
K22489	0.009834474039630937	0.007938743281261686	827.595	561	0.005	200
K07165	0.011259943908992374	0.010608923006240065	830.21	562.5	0.005	200
K00325	0.011193114467734718	0.011663891015555438	833.28	618	0.005	200
K00078	0.010388852069697436	0.009888210001918528	834.66	592	0.005	200
K17836	0.011800770517050993	0.010424532519508709	841.965	480	0.005	200
K18820	0.011691355988239399	0.011503601083782008	854.91	551	0.005	200
K01953	0.00883567066746652	0.008210624495322338	889.19	706	0.005	200
K18162	0.011030303791017562	0.009720849572988194	894.63	535.5	0.005	200
K07161	0.009752444854218677	0.009557179448496109	896.75	711.5	0.005	200
K05571	0.009154483702413457	0.009190261980165561	897.1	701.5	0.005	200
K09924	0.009925037666588853	0.009151614024370472	910.205	609.5	0.005	200
K03387	0.00979354885676763	0.009283835503357249	910.495	585.5	0.005	200
K01463	0.008549771790380176	0.008394396704779157	963.165	665	0.005	200
K04751	0.009155245447462707	0.009546053808650819	982.13	769.5	0.005	200
K02386	0.008788866805591157	0.00994471481798537	992.505	754.5	0.005	200
K02036	0.006514722356287799	0.006573532636460267	1015.855	900.5	0.005	200
K01458	0.006785651006390324	0.0066930717094952005	1019.43	828	0.005	200
K02019	0.0075154571002378195	0.007754120362812818	1019.56	859	0.005	200
K23997	0.010014634092933326	0.009725578202086135	1033.78	639.5	0.005	200
K07665	0.00715236529511616	0.0065724271758809535	1047.02	782.5	0.005	200
K05520	0.009572705658273692	0.010926129714382055	1048.555	672	0.005	200
K00147	0.007540410540758587	0.008969624311551521	1055.17	924.5	0.005	200
K02400	0.008006278353046115	0.008780903616202937	1057.915	905.5	0.005	200
K00620	0.008400157550860267	0.010318369263402283	1069.49	792.5	0.005	200
K02012	0.0077203805255288745	0.00923253680419043	1075.82	870	0.005	200
K05565	0.0062849308296087725	0.0059483304500019185	1088.93	974	0.005	200
K04518	0.008848097626608	0.010608196543184898	1094.45	729.5	0.005	200
K01729	0.007706456278712322	0.008810348962868851	1112.445	880	0.005	200
K08084	0.008491852699133561	0.009589666027992745	1128.18	802	0.005	200
K06206	0.007759432041630782	0.008701918521456081	1143.91	842.5	0.005	200
K08682	0.009004460058721138	0.01018335120792878	1170.24	840.5	0.005	200
K00003	0.005575247519029031	0.007601210520548878	1199.245	1132	0.005	200
K06177	0.006674533997113681	0.00805393143944454	1202.68	917	0.005	200
K14981	0.00870127950540053	0.009757958934460973	1210.82	743	0.005	200
K01247	0.005219198726967664	0.006708626184580359	1231.7	1115.5	0.005	200
K03296	0.005899021114305075	0.007195921677029784	1237.765	1070	0.005	200
K00208	0.0052993618045280464	0.0073194067675126685	1246.72	1296	0.005	200
K02404	0.006817589102510206	0.009018005957294045	1252.115	1100.5	0.005	200
K00252	0.0056280181337316736	0.00805228270553978	1253.18	1193.5	0.005	200
K07657	0.006917922401592385	0.00859012772686671	1278.565	1057.5	0.005	200
K03284	0.00454820121288629	0.00518337144827191	1314.99	1171.5	0.005	200
K22522	0.007816543033618914	0.009902684874246356	1344.095	933.5	0.005	200
K17290	0.0069902881681188	0.007835700335989593	1351.795	948	0.005	200
K13051	0.0063843855666077575	0.007168190790428806	1367.835	933	0.005	200
K01919	0.004922613174206544	0.006904313984337002	1383.775	1272	0.005	200
K04042	0.004708550637454533	0.00711304987531082	1514.92	1280.5	0.005	200
K01715	0.0034242286865458276	0.0054314215714275395	1546.545	1563.5	0.005	200
K06603	0.005016966974524849	0.007397357990894227	1583.775	1426.5	0.005	200
K19591	0.0031686256961131875	0.004953003899831378	2021.45	1825.5	0.005	200
K08990	0.0015842767360693785	0.004224078480207849	2320.53	2876.5	0.005	200
K03521	0.020846317494069358	0.011043873537771367	326.51	151	0	200
K00459	0.01639025705295335	0.009063709355228915	364.585	250.5	0	200
K03503	0.017445376276710917	0.01033257095426438	368.56	227	0	200
K03559	0.015582000647905877	0.008283568771214861	373.04	255.5	0	200
K14731	0.014906463353999264	0.007832393504598769	401.215	265.5	0	200
K02014	0.014336661669550851	0.007911017859120652	408.815	292.5	0	200
K02078	0.013454945040427	0.007281467229937341	429.495	321.5	0	200
K04095	0.015381792219819921	0.009054821352702599	432.975	288	0	200
K03801	0.01512993428769398	0.010212293138556	452	300	0	200
K17686	0.013571183971339211	0.008017686723811137	453.34	321	0	200
K08973	0.014997163370993698	0.00872959476583019	461.465	279	0	200
K01449	0.013901277082965789	0.008448957222915316	474.12	327.5	0	200
K11927	0.012685720548846145	0.007194581892040229	479.465	355.5	0	200
K15866	0.015328671738862713	0.01032429790746839	484.08	290	0	200
K07126	0.012155445861222606	0.006761870717590712	491.515	396	0	200
K00655	0.012327660900650038	0.007135780576978812	508.55	358.5	0	200
K00059	0.012652785818625546	0.008295004795286462	510.31	390	0	200
K06987	0.013472690570307075	0.008899261157156512	517.635	372.5	0	200
K02509	0.014230573604234404	0.009352316945414172	522.97	288.5	0	200
K02034	0.012366474643479133	0.008020329432357417	525.795	395.5	0	200
K06972	0.011758027374745333	0.006450843510503938	526.035	391	0	200
K00799	0.01155225816785107	0.006384243504295265	526.265	408.5	0	200
K07649	0.012518462328190332	0.007717458083059094	527.51	368	0	200
K20035	0.011861918385785921	0.007109828905407194	544.825	373.5	0	200
K10439	0.014025140833392976	0.00889156175796345	551.175	297.5	0	200
K06221	0.014070463464427434	0.009557185724483799	551.555	320.5	0	200
K06969	0.013229832807027725	0.009084634097472706	555.8	383	0	200
K00971	0.011018208189635888	0.006435448086167369	562.485	412	0	200
K02033	0.012285148314457798	0.008168795574955074	565.745	378	0	200
K00626	0.011026419850176222	0.007017163827777069	569.41	434.5	0	200
K07044	0.011694350133244895	0.007061836934874668	572.505	399	0	200
K03561	0.01091837163005417	0.006270272615326863	572.86	415.5	0	200
K08305	0.012816330705329275	0.008622580301314027	573.425	351.5	0	200
K00812	0.011160829543591376	0.006820915745554938	576.005	413.5	0	200
K19304	0.011842596221110174	0.007687961994186138	579.9	409.5	0	200
K03630	0.010439424856098395	0.006225012386073946	580.395	471.5	0	200
K02650	0.01278756842814621	0.009492460172695998	581.05	414	0	200
K00012	0.010550563210541866	0.006221180045295213	581.1	451.5	0	200
K07451	0.013318615509847429	0.008795333046737526	588.455	353	0	200
K18425	0.012853347031054297	0.008153154610224434	592.055	329.5	0	200
K21898	0.012319646872357965	0.007923455518362682	601.005	364	0	200
K03832	0.010680049992338216	0.006271552383032824	606.3	430	0	200
K05555	0.011092407343384705	0.007154117055625332	609.125	430	0	200
K02031	0.010637020896819943	0.006864371883505889	611.95	474.5	0	200
K20974	0.01069591834420098	0.006634302365722709	613.205	451.5	0	200
K01999	0.010646232664469743	0.007400860351846966	625.345	462.5	0	200
K09803	0.010262046499751917	0.005734684760029721	633.68	440	0	200
K01995	0.009723975652647595	0.00592381409581962	634.35	521	0	200
K03502	0.011211716027960233	0.007081568662471678	636.73	407.5	0	200
K01185	0.010898116722723275	0.007651103520697775	637.435	429.5	0	200
K24180	0.010004328422988526	0.006398580051351486	643.785	510	0	200
K00574	0.011669607287114544	0.009160507304807318	645.15	458	0	200
K05801	0.01019030604125711	0.006932590027222978	646.78	535.5	0	200
K01997	0.009562217269227732	0.0057762341163202545	650.02	506.5	0	200
K03321	0.010279977185588889	0.006851059639004393	652.36	482	0	200
K01647	0.010202267831951566	0.0066944660790730325	656.115	488	0	200
K03566	0.008832834617922213	0.004823878658623924	661.94	580.5	0	200
K03671	0.009907034320675356	0.006624597598217626	664.755	495.5	0	200
K07485	0.014589049566397332	0.01068458442362684	667.645	272.5	0	200
K00647	0.010498004493360323	0.008313863535979429	668.955	534.5	0	200
K14623	0.010000933060295914	0.0058747768868498765	669.345	452.5	0	200
K01669	0.009575626111614399	0.0061686057226871165	672.555	526.5	0	200
K26060	0.013550113342996946	0.010193532733925668	673.535	341	0	200
K02083	0.01197960754271616	0.009058680463255617	674.695	430.5	0	200
K01115	0.011251682407063405	0.008737675472429084	679.885	473.5	0	200
K07487	0.011086909817710143	0.0070246062001505455	680.995	398	0	200
K01246	0.009562337724232515	0.006512883969468943	682.165	560.5	0	200
K12252	0.012013051503433833	0.009090782643274035	684.21	434	0	200
K02041	0.010465355230243008	0.007884487893680429	692.365	507.5	0	200
K03699	0.012912501753703403	0.011137697235860132	692.745	441.5	0	200
K01992	0.009876520812751064	0.007301297851412387	694.63	538	0	200
K22187	0.010345007874879863	0.006741229552722283	694.945	478	0	200
K10778	0.010839602747125409	0.007718129251839199	696.51	472	0	200
K01990	0.010092936169516434	0.0076029289506597125	697.005	520.5	0	200
K03442	0.010490211703965684	0.008364225524426571	698.82	525	0	200
K06949	0.010948567975829484	0.008272327318992688	700.85	461.5	0	200
K07486	0.009435516879901401	0.005894767332782255	701.355	469	0	200
K07001	0.009531355101723803	0.007374110615139511	712.645	566.5	0	200
K17609	0.013086472062362067	0.0092080993408245	713.43	351.5	0	200
K16649	0.011554322054151866	0.008554704077724478	719.51	429	0	200
K03498	0.00890371733998706	0.005960812430096274	720.255	577.5	0	200
K01897	0.010682407403632405	0.008902239477679243	721.405	516	0	200
K07090	0.009342521814503834	0.006250191951541688	721.53	526.5	0	200
K02495	0.009528175450225763	0.006474378482591815	722.315	475.5	0	200
K09973	0.011120742816196138	0.008829233905464222	722.83	491.5	0	200
K01406	0.010100905697064821	0.0079392579817966	723.4	508	0	200
K03380	0.01041255633530706	0.007158364794219221	727.185	441	0	200
K03413	0.008943106196363128	0.005874572497535454	727.74	561	0	200
K03457	0.011050294561582411	0.00853038833306262	729.135	484.5	0	200
K09815	0.010910176936987091	0.008895948130737309	730.575	480	0	200
K01174	0.010833097216463389	0.00854454709979549	733.76	478	0	200
K06183	0.00947305003715492	0.006549208477309571	738.525	525	0	200
K06940	0.009664037921628192	0.006977839700344662	739.035	547.5	0	200
K07045	0.010137778066370062	0.00803925403408047	746.705	549	0	200
K20074	0.009910361766703719	0.007576424235404537	748.03	587	0	200
K03821	0.010968967098047351	0.00892752044993836	749.865	504	0	200
K18831	0.013572641735937337	0.01010076523416411	750.605	313	0	200
K00936	0.008980719821218423	0.0065548948674839114	753.92	611.5	0	200
K07733	0.008512694439167627	0.005719714663217182	755.79	609.5	0	200
K02046	0.009179655067286612	0.006502934403483495	756.625	561	0	200
K05592	0.008621636970225369	0.0054206933533002925	756.9	616	0	200
K06132	0.009663777764614991	0.006582444995699472	757.015	514	0	200
K02047	0.009027883323089608	0.006807181898501602	760.725	573	0	200
K14657	0.0114058143406752	0.008524584544412942	764.605	409	0	200
K07317	0.009145710902491645	0.006293215653312458	767.94	557	0	200
K03704	0.008730316209964228	0.006574782998811004	769.745	581.5	0	200
K01915	0.00894253036530394	0.0065132992949063955	769.82	598	0	200
K09817	0.009960062250154325	0.0076580989378538826	773.445	521.5	0	200
K00767	0.009587380018836186	0.008180439482502458	775.105	598.5	0	200
K00242	0.010851078032077709	0.009993234888492127	776.09	575	0	200
K10440	0.009904242177429879	0.007862504895013759	782	590.5	0	200
K07493	0.010276296338997779	0.00875451612590089	783.43	611.5	0	200
K06320	0.009368400345760003	0.0072534292435710085	783.52	543	0	200
K02358	0.00854027060257117	0.005964760665818544	784.37	601.5	0	200
K17837	0.012312004242529115	0.008901492186847812	784.555	358.5	0	200
K00806	0.008640683838940557	0.006416589020993132	793.165	542	0	200
K01726	0.009388425261029926	0.007986444732159296	794.125	590	0	200
K03750	0.008062019270065663	0.005144768810384148	794.975	633	0	200
K19147	0.008533593410079438	0.005635298424804871	798.2	574.5	0	200
K01996	0.008646987303627614	0.0069234011695131934	798.92	644.5	0	200
K01578	0.008773960932063164	0.006584123461224659	802.495	609	0	200
K02871	0.007835502301353197	0.005061375106178587	804.47	634	0	200
K18456	0.011000833424524056	0.009278061634221828	805.44	473.5	0	200
K03316	0.011417457163912882	0.009694011518240264	808.205	425	0	200
K02067	0.009542234334792829	0.007509259848545159	809.13	574.5	0	200
K03282	0.009308882823960564	0.007268044745693524	810.47	565	0	200
K01652	0.008297406507521794	0.006412099626938314	810.745	675.5	0	200
K00020	0.008420651189487182	0.0070402778932945245	811.14	651	0	200
K08683	0.008509395377838742	0.005833850476499213	815.26	579	0	200
K01069	0.007762827410711258	0.005222985380352697	816.715	661.5	0	200
K01745	0.00833697925963154	0.006179172952567272	818.3	621.5	0	200
K01495	0.008870631964123306	0.006940792507703202	820.24	617.5	0	200
K19294	0.00896848741505073	0.007239901775503216	821.94	605.5	0	200
K10215	0.009027301106648645	0.00733718137016595	822.085	601.5	0	200
K08974	0.008985198858477563	0.00667744606897961	824.26	599.5	0	200
K11707	0.011018312256855067	0.009593981663860069	826.435	501	0	200
K21395	0.009871615845595991	0.008404873507396458	826.51	581	0	200
K03407	0.00896543906876637	0.007094911105746617	826.92	633	0	200
K00790	0.00809590694307291	0.006056936035524247	828.635	634	0	200
K02032	0.00753067639630202	0.005075596549276143	830.85	668	0	200
K02030	0.007721695292299705	0.005186772477981044	830.855	655	0	200
K08726	0.008809558062053139	0.005841464272731245	830.995	540.5	0	200
K16052	0.008823327187852588	0.006635555201393689	831.585	601	0	200
K06147	0.00868304123787266	0.0067071294856813025	834.06	650	0	200
K02346	0.008262517867559981	0.006323244622323044	837.045	689	0	200
K16568	0.009806798793288019	0.008088829806498315	838.27	571	0	200
K03657	0.008579340323968811	0.006681156617003567	840.66	629.5	0	200
K07338	0.00908037505734308	0.007614205301065868	843.19	650	0	200
K00641	0.008506779123513901	0.006512537818801632	846.28	612	0	200
K14261	0.011095921317686847	0.009570192726813878	849.235	503.5	0	200
K02302	0.010123895338378958	0.009353760625466659	849.93	618	0	200
K03408	0.009215513075105536	0.007795350992869114	850.225	646	0	200
K02171	0.007340928079887145	0.005138290440765798	850.725	733.5	0	200
K13641	0.009768022144638417	0.008207686036735742	851.31	529	0	200
K03527	0.009689971833420493	0.007611253840433853	851.545	538	0	200
K09005	0.010075696510169175	0.008059976345686141	854.02	536.5	0	200
K15727	0.00849657860838545	0.006613903722950241	854.41	626	0	200
K03324	0.007551262389962835	0.005509848751400226	857.13	669	0	200
K05595	0.008519422074223217	0.006952112757119024	859.035	660	0	200
K01951	0.007267190602656463	0.005055666251531572	859.905	761.5	0	200
K03269	0.010068595286553688	0.009709777682652148	861.66	670	0	200
K01640	0.007635273761440071	0.005754084067896026	863.695	688.5	0	200
K23010	0.00928141063555905	0.00647546164494147	865.09	493	0	200
K07305	0.008080127991046347	0.0057754765775285734	866.94	660.5	0	200
K22296	0.009905898997852686	0.007771844835895409	869.29	556	0	200
K06193	0.007394285343490705	0.005040859354399106	873.13	692.5	0	200
K01687	0.007520922326198911	0.00568638455063874	875.14	701	0	200
K00128	0.007829768607589174	0.0065663392207691035	876.045	727	0	200
K09947	0.00906698461053101	0.007362314048421323	876.34	571.5	0	200
K07391	0.007928178928063963	0.006138122789499566	877.235	659	0	200
K01118	0.007622832353337765	0.006010438500003186	880.1	734	0	200
K02133	0.009015787787884809	0.00774658548719927	880.255	626	0	200
K15726	0.008213206076154174	0.006117422896840052	881.805	672	0	200
K01482	0.008071200116286615	0.006389899513989197	885.3	653.5	0	200
K00019	0.008708755258352048	0.008920229210193044	891.335	757	0	200
K11071	0.008470853556351039	0.006802249325773828	892.755	674	0	200
K00432	0.007755387836979105	0.006510460806468506	895.11	784.5	0	200
K05799	0.007632482293477943	0.005573854990795826	896.515	676	0	200
K02387	0.009138274867285499	0.008616771236174615	896.625	687	0	200
K09471	0.008388475721817605	0.006765302421059911	897.545	620	0	200
K01890	0.007301341107842918	0.005439373999256483	898.645	756.5	0	200
K01126	0.008405650931724988	0.007424393680327388	899.04	702	0	200
K00855	0.009605743601528261	0.009330404367909837	900.405	631	0	200
K03426	0.008823259208643758	0.008316016522557413	900.875	688.5	0	200
K06919	0.008430470665614498	0.007232277985294161	901.965	622	0	200
K06954	0.010480178063586301	0.009523063562067165	903.505	611.5	0	200
K03455	0.010992926022831976	0.009366779239224295	906.35	396.5	0	200
K00765	0.007310796972724019	0.005723722586934993	910.13	731.5	0	200
K21472	0.009041584930607418	0.007108863764438154	911.27	564.5	0	200
K07182	0.010693557636605972	0.011209423174279937	913.185	690	0	200
K02106	0.00944488522995157	0.009548023999247028	914.89	725.5	0	200
K01933	0.0074576322003294835	0.00578317987614532	915.15	714.5	0	200
K03411	0.008857795668813758	0.008408798027300882	918.585	755.5	0	200
K07576	0.007605275494995658	0.00590125572881408	918.82	734	0	200
K05712	0.007986588537228398	0.005580465518956209	920.695	596.5	0	200
K02050	0.00672858777670496	0.00491955288191498	923.93	793	0	200
K07192	0.007795740934981322	0.00612622630286831	924.22	705.5	0	200
K01077	0.007617557146627586	0.006709816192821238	925.425	762	0	200
K19267	0.00818521243986768	0.006894046231370789	925.6	670	0	200
K00219	0.007102621159936714	0.005679661436726077	929.515	703	0	200
K12658	0.00830659941014552	0.0063389668404734536	930.3	669	0	200
K07340	0.008903082361498064	0.008165008057656905	932.705	682	0	200
K01083	0.007778339615006756	0.007414582384196108	934.785	745	0	200
K07386	0.007732859146800417	0.006107406553110597	936.72	686.5	0	200
K02029	0.0073782629235240715	0.006801701111892351	938.78	727	0	200
K01866	0.007242971410148271	0.005540511271102318	940.94	732	0	200
K00798	0.006719174468880532	0.004992141170051418	941.56	820.5	0	200
K04090	0.00826309112141177	0.007430087715523935	943.975	692	0	200
K06911	0.007548031052247224	0.0061843134551748564	945.23	709.5	0	200
K07481	0.014488288612672498	0.012652884961344483	946.295	220.5	0	200
K02651	0.007637812961390615	0.006421407000385118	946.96	720.5	0	200
K00297	0.006262322712950796	0.004322715949012971	949.515	827	0	200
K15782	0.0069460414898159075	0.0045233017504457095	949.81	742.5	0	200
K14153	0.00902134474972885	0.007793096208166585	949.93	627	0	200
K01719	0.006939810461190737	0.005672341500995796	950.07	808	0	200
K06136	0.009566584815315802	0.00952146277127557	950.79	652	0	200
K05800	0.006772639314393792	0.004774902721097668	951.245	771	0	200
K06950	0.008128096863102029	0.006974889339531132	952.42	686	0	200
K01838	0.007413288823364179	0.006190769990119859	952.665	766	0	200
K01809	0.0068495124008984875	0.00538252150851178	954.34	756	0	200
K07233	0.007298135820748267	0.006054652199740271	955.245	722	0	200
K01560	0.006625881405639902	0.005043546343909349	955.59	803.5	0	200
K01968	0.007335156239244111	0.006636470745702179	959.41	760.5	0	200
K04062	0.007194688621658853	0.006254317958710612	959.8	807	0	200
K16088	0.007998592721354758	0.006042279141432152	961.005	599.5	0	200
K18013	0.0072010867215381216	0.005138934176442397	961.39	737.5	0	200
K06876	0.007978074235096357	0.006394657994929034	961.425	657.5	0	200
K08309	0.008520921519553396	0.007459842843754379	962.07	611	0	200
K01200	0.008250422269826693	0.00809154386367822	965.05	721.5	0	200
K01591	0.0072768328678403235	0.006264689098773004	965.23	732.5	0	200
K01760	0.007064859040687555	0.006055913953629161	966.375	810.5	0	200
K06131	0.008557296468296933	0.008015887547705278	967.095	758.5	0	200
K21062	0.008915816231011066	0.00702727940229549	967.755	604	0	200
K21060	0.008780555529224758	0.007104019396030734	968.135	572	0	200
K01176	0.008225694133558108	0.007950333933987716	968.96	780	0	200
K07798	0.007684931963886245	0.006680643854265773	969.545	785.5	0	200
K01867	0.006661119140873223	0.005276554535193558	971.1	835.5	0	200
K00140	0.0072558395739082395	0.006969982228308316	972.64	843.5	0	200
K12972	0.006739303490927855	0.005277828808487676	976.575	827.5	0	200
K03783	0.008784328883756657	0.008332781473085629	977.71	694	0	200
K07124	0.0070299578009435275	0.005808554316660494	979.14	780	0	200
K00615	0.005967792188587352	0.004327362988970718	979.485	868	0	200
K01711	0.006919617024570227	0.005765565108472725	979.725	776.5	0	200
K00973	0.006304756448313483	0.004719128915405593	980.475	817.5	0	200
K03797	0.006347478609818028	0.004511157551794935	982.135	797	0	200
K01704	0.006585098080247844	0.0053571752423419074	983.37	804	0	200
K03741	0.006858377689319153	0.005401207432230294	985.765	788	0	200
K01758	0.006719003373004169	0.00537031882248591	987.57	846.5	0	200
K21430	0.006517413889848435	0.004546868995845456	988.295	777	0	200
K00485	0.0060836520234244336	0.004729523964669441	989.475	863	0	200
K00691	0.006726720079689744	0.005638403650882786	992.02	795	0	200
K16264	0.00788470045888086	0.006148004818644995	992.45	684	0	200
K03301	0.007166465721853024	0.005967885196931664	992.525	808.5	0	200
K02072	0.006585504310465312	0.005412291980640951	993.61	808	0	200
K11744	0.009084801134601765	0.008774841517887528	996.225	632	0	200
K07644	0.007359846293200812	0.0062077105644634785	997.415	761	0	200
K25232	0.007862600674141644	0.005683738788776489	999.4	621	0	200
K01277	0.006908754909555445	0.00591385499158659	999.825	826	0	200
K00681	0.006754778311320493	0.006021341241737844	999.835	827.5	0	200
K00342	0.008200220516829303	0.008851657382005025	1000.03	851.5	0	200
K01082	0.006503051326480359	0.005705488673200885	1001.41	820	0	200
K03116	0.0061205375189702215	0.0045410547354842335	1001.66	878	0	200
K09941	0.007822992517604934	0.0068909314952474154	1001.97	702.5	0	200
K11073	0.008376454390529442	0.007618865926348761	1007.01	731	0	200
K02551	0.007253914405113928	0.00618444125478796	1008.38	763	0	200
K02049	0.006634445604103482	0.005431539333412139	1010.12	821	0	200
K00817	0.006609062989304792	0.006023245127562482	1010.435	866	0	200
K00766	0.006190620523179945	0.0050566885268506275	1011.285	879	0	200
K02574	0.007000132929124651	0.006031096471459826	1012.91	800.5	0	200
K15746	0.009278297079022025	0.00904860191824988	1013.205	655.5	0	200
K00243	0.006998067254791606	0.0069213252953308066	1014.99	834	0	200
K02071	0.00639235670562241	0.005273910707337631	1016.37	869.5	0	200
K02996	0.005947381257936162	0.0043768720229717985	1018.245	914.5	0	200
K02433	0.010193000606629072	0.01155908778471284	1019.36	652	0	200
K13444	0.009252408434436898	0.008412952380384937	1021.055	666.5	0	200
K11915	0.007149342983901842	0.005748014813735038	1021.19	758	0	200
K21973	0.008097536668416087	0.006978210922784993	1022.82	705	0	200
K00038	0.006838075481965615	0.006796079771840683	1024.01	925	0	200
K10125	0.006374603286519614	0.004417424336836093	1024.25	767	0	200
K09771	0.007354029196797541	0.006314618759464073	1024.77	751	0	200
K16066	0.007848250595865037	0.006263922992405994	1025.475	663.5	0	200
K01998	0.005682221752168075	0.00422337979355766	1028.795	902.5	0	200
K07283	0.007875719903347561	0.00737580383477997	1030.215	757.5	0	200
K17735	0.008048591974661873	0.006786986091734831	1030.745	672	0	200
K19802	0.011875395004382344	0.011894660261736825	1030.91	539.5	0	200
K07401	0.0075270005230188	0.006838448510084136	1031.605	745.5	0	200
K14060	0.006752266288888571	0.0055443066658029195	1032.11	822	0	200
K21084	0.0073337532204635885	0.006302287591547372	1033.23	755.5	0	200
K00813	0.007119329439941712	0.0072927415749296925	1033.655	883.5	0	200
K04750	0.006147844709740624	0.004693225808506843	1035.095	866.5	0	200
K01734	0.008215426428267985	0.009009660410276345	1036.745	812.5	0	200
K01607	0.006748423306051143	0.006256968188820932	1037.445	859.5	0	200
K03744	0.007017091276270756	0.006082075006605088	1037.81	778	0	200
K00290	0.005822232941485186	0.00464032834545469	1038.145	876.5	0	200
K16011	0.0059417665214267215	0.004139691062182452	1038.63	828	0	200
K01519	0.00641392397468622	0.005566960925453852	1038.86	829	0	200
K08641	0.007064895403334889	0.005575843351996757	1039.93	722.5	0	200
K01447	0.007272026851182065	0.008029209211707506	1039.97	875.5	0	200
K06904	0.0061141501092004565	0.0046420068465669335	1040.885	884	0	200
K13587	0.005991386125125686	0.004138146297684012	1042.2	817	0	200
K02020	0.005855378588723957	0.004745542064281633	1043.375	916	0	200
K07037	0.006956603252557166	0.005759877588617512	1044.095	793.5	0	200
K07093	0.007026543324478754	0.006426029407612267	1044.84	808	0	200
K00772	0.008775963741309347	0.010622497811711991	1045.175	820	0	200
K25307	0.006465024735654335	0.005170265714467178	1049.715	840.5	0	200
K05787	0.0069350648900289805	0.006324732165156672	1050.36	921.5	0	200
K03668	0.0072120048454689676	0.0070765552060685424	1050.655	865	0	200
K03311	0.006750503278872465	0.005657090267375592	1051.315	779	0	200
K02065	0.006102328324581855	0.005092123209429917	1052.34	892	0	200
K01710	0.005497991307681743	0.004075238357547799	1054.615	986.5	0	200
K03594	0.005766483801822055	0.004770824590119039	1057.63	953	0	200
K10106	0.007398296566421636	0.006431826651317452	1057.88	769.5	0	200
K01868	0.005631483608740947	0.004277801403639926	1059.62	901.5	0	200
K01716	0.0068229821789397484	0.006850087935758563	1060.14	890.5	0	200
K03117	0.005840026181405683	0.004827298506868877	1061.29	936.5	0	200
K01889	0.005824388098262367	0.004702641337221698	1061.36	934	0	200
K21573	0.007304204124811862	0.005828328661235164	1066.19	763.5	0	200
K03093	0.0066884855118286585	0.0064160523720577485	1067.13	882	0	200
K00560	0.006277069223853422	0.006105786094745467	1067.265	927	0	200
K01613	0.006180070045746666	0.005884872360090622	1067.38	932	0	200
K13796	0.007035680803520571	0.006098347205976408	1067.565	847.5	0	200
K02401	0.007493546084375384	0.007705935856107556	1070.45	765.5	0	200
K07152	0.006683772977038054	0.005945564088255013	1070.61	850	0	200
K07127	0.00894247472248503	0.008070010909942684	1070.885	581	0	200
K04066	0.005695568170869925	0.004113642638989989	1071.235	864	0	200
K01448	0.005466308125918491	0.004183579306548471	1071.635	913	0	200
K00789	0.0058767560047556155	0.005037607251946396	1071.67	929	0	200
K00821	0.006442518351064984	0.006662362589621325	1071.68	919.5	0	200
K08720	0.006792868485765257	0.005514279131126743	1071.775	788.5	0	200
K03201	0.005726317092824168	0.004366404841948233	1071.93	924	0	200
K11903	0.00628000427741408	0.004794990957793088	1073.17	826	0	200
K07043	0.007603221292343361	0.006402253875275197	1073.955	650	0	200
K00116	0.005597562626390109	0.005137692892512115	1074.035	958	0	200
K21394	0.006552161152328577	0.004962639015126022	1075.67	778.5	0	200
K02529	0.006220539735764904	0.005907380801970662	1075.85	928.5	0	200
K18672	0.007225841402748478	0.006233929323200173	1075.92	793.5	0	200
K03200	0.0057156885770470725	0.004495212234932477	1077.835	952.5	0	200
K02198	0.006178767840910596	0.005688830305792411	1078.275	977	0	200
K02018	0.00550383918892221	0.00458752924069686	1080.49	1022.5	0	200
K12262	0.0064429466642602	0.004981473997761646	1081.885	810.5	0	200
K01555	0.006613054979108908	0.006502716134541936	1083.755	887.5	0	200
K16091	0.006518876262500338	0.005683018855499132	1087.925	877.5	0	200
K00375	0.005156567382729632	0.00383307049355378	1088.01	1020	0	200
K02052	0.006657811103896373	0.006820995498633101	1088.295	968	0	200
K00382	0.005904562080550417	0.00529896942438744	1088.315	965.5	0	200
K03798	0.005708968466916052	0.0045763582956502135	1089.965	893	0	200
K17752	0.007236172260244032	0.006699084360062885	1090.195	811.5	0	200
K08738	0.0067332805898137485	0.0057715966433161655	1091.24	778.5	0	200
K11527	0.0070000236719232655	0.007080824970474807	1092.36	908	0	200
K03748	0.006487341428366954	0.005734252992871582	1092.515	901.5	0	200
K14188	0.006489012396929693	0.004892811798448077	1092.81	780	0	200
K01754	0.005232886836542819	0.00393810494209439	1094.035	937	0	200
K03412	0.005890296216247816	0.005040944933635339	1095.185	1028.5	0	200
K18676	0.010164044509679695	0.010083331440785036	1095.61	632.5	0	200
K02073	0.006646915033986037	0.006813550445244137	1097.195	916.5	0	200
K07025	0.00572067467610732	0.004229145032802719	1098.155	885	0	200
K01703	0.0058312448207562375	0.005292043166040888	1099.79	983.5	0	200
K02282	0.006783854914316003	0.006914266716805592	1102.225	975	0	200
K02010	0.004937461342197119	0.0034554052776464253	1102.43	995.5	0	200
K06142	0.005671752917472987	0.004785281941971016	1102.99	923.5	0	200
K03654	0.0061529831655698615	0.00543648578640525	1103.63	896.5	0	200
K03574	0.00607728786496483	0.005173768769189025	1103.73	871	0	200
K00648	0.005660635125386847	0.005167883162718853	1104.665	947	0	200
K07280	0.007468040906944753	0.008184404620677724	1105.205	838	0	200
K00950	0.0051450737614154	0.0040691618004520865	1107.81	993.5	0	200
K18890	0.006899243989215806	0.005829685447140748	1110.44	817	0	200
K15977	0.005823560179591948	0.004666251585869231	1111.485	856.5	0	200
K02045	0.005889649107305032	0.005586676467452544	1114.86	1079	0	200
K07289	0.008298908932062164	0.008110568640039994	1114.875	709.5	0	200
K01870	0.008017622729492281	0.007626692023095806	1115.485	549	0	200
K01912	0.006493587088291077	0.00646064318817237	1120.895	947	0	200
K02362	0.006860603164779475	0.00735129112595231	1121.875	987	0	200
K15067	0.007179088989544888	0.006240701900839237	1122.25	850	0	200
K21572	0.007028610847973378	0.005988807069647872	1122.68	836	0	200
K23778	0.0070689207116140275	0.006298608966386493	1123.395	822	0	200
K00324	0.004960028120332578	0.004240538932330431	1124.075	1028	0	200
K07461	0.00584122801849117	0.004643051639189112	1124.29	890.5	0	200
K00217	0.004800909249656881	0.0037265263817508527	1124.535	1029	0	200
K02556	0.005582838420715377	0.005020957461334086	1124.735	990	0	200
K05605	0.00721782376572791	0.008127388806400428	1125.91	910.5	0	200
K00951	0.005555728948456348	0.005250679731477383	1126.495	980.5	0	200
K02379	0.005268793965610484	0.004355422418408583	1127.075	980.5	0	200
K00677	0.00526548392533122	0.00468679991646821	1128.645	1034	0	200
K03583	0.008373398318281057	0.00757998747287429	1129.5	490.5	0	200
K13282	0.01002976495137242	0.010116603690993124	1129.83	598.5	0	200
K02372	0.005652646131014202	0.0049741853991224685	1132.985	983.5	0	200
K05603	0.006576727122486979	0.006515534913418056	1135.875	875	0	200
K03781	0.006794120181684882	0.007014307494408691	1136.05	938.5	0	200
K08679	0.005910878687890881	0.004987484112898133	1136.135	948	0	200
K00526	0.005060253848349421	0.0043563185362673045	1136.43	1098	0	200
K01815	0.00570571595869047	0.005318961794108842	1137.06	1009	0	200
K10806	0.00791068874411189	0.007642777823682127	1138.49	816	0	200
K26273	0.007288355247343141	0.006133841295344503	1138.825	755.5	0	200
K02835	0.0053548522358649545	0.00449631595601155	1139.755	988.5	0	200
K10926	0.006456343885094598	0.005538712754782513	1140.43	849.5	0	200
K01802	0.005544806859717911	0.005232417047706692	1140.61	1062.5	0	200
K02414	0.006010115734230295	0.006008335927968624	1144.16	953.5	0	200
K06890	0.005776891713758774	0.004780286356752419	1144.7	912	0	200
K07335	0.006137498889169738	0.0057004538700498085	1145.68	930	0	200
K05781	0.006189392463790586	0.00576481177033176	1147.765	911.5	0	200
K17218	0.005811986155212644	0.0046278200707937835	1148.04	954	0	200
K00705	0.0065881136432970324	0.0073038176795614685	1148.59	996.5	0	200
K01724	0.005392404630338692	0.004980384402242698	1152.185	1024	0	200
K00355	0.005357615205389769	0.005198874569896524	1152.235	1146.5	0	200
K00864	0.0046504200942082	0.0036607424151515293	1152.295	1097	0	200
K06901	0.007094459029650806	0.00786210903951054	1153.01	945	0	200
K00027	0.0046671249150915224	0.0039810286203198495	1153.175	1079	0	200
K01649	0.005215491462285106	0.004622690756165674	1153.905	980.5	0	200
K02017	0.005509740096856425	0.005194800084272236	1153.92	965	0	200
K02040	0.005578499886150872	0.005268242306271126	1154.26	981.5	0	200
K18661	0.005979311671334359	0.0047850054948065076	1155.565	849	0	200
K01477	0.005481530447914216	0.005165286911978908	1157.455	1036	0	200
K01561	0.005576022731116036	0.0056185013882141584	1159.44	1049.5	0	200
K12510	0.007917992746773413	0.00783218856098145	1159.785	796	0	200
K15738	0.005275908780296069	0.003971830285982012	1160.335	943	0	200
K02520	0.0051540993697282	0.004102044225161806	1166.115	1010.5	0	200
K05770	0.005022321758006125	0.003885687886881003	1166.22	987.5	0	200
K03501	0.00578218355289337	0.005511232690024114	1168.05	945	0	200
K00164	0.004808112576462222	0.004173212783057224	1168.72	1050	0	200
K08304	0.009047946790680998	0.010065184374832494	1169.405	788.5	0	200
K02167	0.005303766858733947	0.004872334524277451	1170.415	1052	0	200
K00575	0.004702466599372896	0.0038058587755794323	1170.465	1027.5	0	200
K03774	0.008554028782269142	0.008205088959114266	1170.775	539	0	200
K05296	0.006357968750355949	0.0059678693097776035	1172.375	891	0	200
K01712	0.0053880150306582315	0.005802074690178457	1172.5	1033	0	200
K06952	0.007490927375631584	0.0074019487901863645	1172.61	779	0	200
K02005	0.005243623020395836	0.004686935520145442	1174.525	959.5	0	200
K18235	0.0063765849923215975	0.005510649847656562	1175.265	759.5	0	200
K02016	0.004778599988477884	0.0038759415286676803	1175.635	1029	0	200
K15725	0.005315062928542781	0.0045639624352704165	1179.84	985	0	200
K03824	0.007137333743905063	0.008003866416486528	1180.09	948.5	0	200
K07222	0.006898162905018771	0.0071162200194496246	1181.27	945	0	200
K08994	0.00502201634101442	0.0038445731508049553	1183.585	1051	0	200
K07240	0.006431114052066491	0.006357105410042081	1184.935	989.5	0	200
K06899	0.00673291091122137	0.006881656650085623	1187.835	935.5	0	200
K03648	0.006928496937548354	0.007231281571586027	1188.1	873	0	200
K01939	0.004730001539481167	0.004082893593742408	1188.11	1152	0	200
K00154	0.005041311074167851	0.005096347844596546	1188.54	1095	0	200
K00784	0.004608533025877935	0.003993676787186589	1189.645	1133	0	200
K16137	0.005112251666976111	0.003930879866029216	1189.78	1018.5	0	200
K01207	0.005513011085045043	0.006101200144054752	1189.935	1044	0	200
K10126	0.006252302382373891	0.006185118392226573	1190.125	927	0	200
K07006	0.006946714328097916	0.007002730929326058	1191.995	880	0	200
K11904	0.005221958164271007	0.004294668297208968	1192.055	1001	0	200
K16650	0.005131931360955876	0.003900475196112499	1194.03	977	0	200
K01903	0.0048486522262438094	0.0040162578038599964	1194.585	1098	0	200
K12945	0.006481054045791113	0.005623130801805961	1195.65	816	0	200
K20034	0.006165071875946702	0.005778986351047286	1196.205	963.5	0	200
K01714	0.0048891754851167115	0.004340987457819278	1196.415	1120.5	0	200
K07734	0.005097989645902946	0.0041234033858231186	1197.705	1017	0	200
K07137	0.00607916017930326	0.006631904127472576	1199.16	1017	0	200
K00674	0.004500057213583542	0.0038909165852775212	1199.615	1123.5	0	200
K05845	0.006890726699952835	0.007404757457701021	1200.205	1016.5	0	200
K01467	0.005483146609237929	0.005563894183643702	1203.64	1100.5	0	200
K24119	0.008779862082581082	0.009995232531472291	1204.205	804.5	0	200
K07402	0.005659211644221629	0.005304376619315346	1207.085	1030.5	0	200
K02554	0.005069455224887753	0.004758194591304674	1207.805	1109	0	200
K19271	0.00751428250904014	0.006571847329012474	1208.255	677.5	0	200
K00349	0.004660347361508279	0.004358574527601805	1209.93	1207.5	0	200
K07038	0.0053016588092849705	0.004698577417937911	1211.65	1038	0	200
K21575	0.007145227929944447	0.006707391198044593	1212.585	858	0	200
K07232	0.005187872511666816	0.004434300476254112	1213.44	1053.5	0	200
K00748	0.004716681149089983	0.004342453396418707	1214.235	1132	0	200
K01497	0.004807696343413644	0.004467665308332673	1216.785	1123.5	0	200
K07443	0.007948398391347804	0.009308387702057469	1216.985	828.5	0	200
K01299	0.004493467895963686	0.0038374564508453566	1217.155	1092.5	0	200
K01755	0.004333111091360582	0.003372030408918486	1218.26	1159.5	0	200
K00640	0.004388154878667572	0.0038981307384601243	1218.475	1199	0	200
K02305	0.005340038891484358	0.0057041668100238675	1218.765	1126	0	200
K10676	0.0054396771172946405	0.0047473812707843075	1219.34	988.5	0	200
K00318	0.005264207945688396	0.0057522698297709065	1219.525	1059.5	0	200
K01626	0.005370819363618188	0.006012820097177495	1220.32	1117.5	0	200
K07302	0.00538470842874793	0.004859299486453013	1222.385	1105	0	200
K14055	0.005987816942208809	0.005131769522189356	1222.615	994	0	200
K06163	0.006209355817058067	0.006155703536556675	1224.525	985.5	0	200
K06203	0.0050493470204775156	0.004518021908769194	1224.71	1077	0	200
K00759	0.005425760623168754	0.006267367367935072	1224.985	1150.5	0	200
K26606	0.005210383659670436	0.004048109599829791	1225.615	1014	0	200
K00826	0.004637967219007802	0.0043805058066563336	1226.205	1151.5	0	200
K06867	0.006259586322833901	0.006343580097215902	1227.945	916.5	0	200
K00639	0.005711667347421037	0.007058910138813826	1228.765	1170.5	0	200
K16079	0.006636841186017042	0.007014705523489345	1230.8	929.5	0	200
K06601	0.005720641896626364	0.005388797090284627	1231.27	975.5	0	200
K17321	0.005752914200093251	0.005817036552847482	1232.1	1030	0	200
K04561	0.005404739279533597	0.0056007621288456585	1234.34	1105.5	0	200
K03118	0.004269203085949746	0.0033568202714797097	1234.55	1130	0	200
K01935	0.00591078653079899	0.006852146955149585	1234.855	1088	0	200
K03331	0.004513146824434237	0.0036646617538832484	1237.62	1093	0	200
K03773	0.005954065592455451	0.006301315727839838	1237.99	1111.5	0	200
K02474	0.004658478306803642	0.0041390888733440455	1239.035	1113.5	0	200
K00380	0.004840587386638738	0.005152524458752961	1239.52	1160.5	0	200
K00528	0.004448669764987944	0.004241742471914658	1239.95	1222.5	0	200
K07336	0.004937959036687054	0.004202557573100253	1240.74	1161.5	0	200
K03651	0.0049065755390747786	0.004409437340927448	1241.86	1142.5	0	200
K03325	0.004398393133095045	0.003613724337810038	1243.12	1118	0	200
K04564	0.00456761007672079	0.003919779952331411	1244.525	1154	0	200
K03809	0.0054081906491853645	0.005179245714864263	1244.57	1073	0	200
K10773	0.005241454956676138	0.004727665713618871	1245.055	1047.5	0	200
K09983	0.006477899325786966	0.006261985437711498	1245.765	942	0	200
K02667	0.00483316962298738	0.004422323560720159	1250.155	1108	0	200
K07484	0.005105967271483026	0.004478161600299244	1253.46	1068.5	0	200
K01556	0.0051817524288146994	0.005560864945056728	1254.33	1195.5	0	200
K00948	0.004072540282313653	0.0037240077308254133	1255.35	1200	0	200
K00850	0.004260099484118211	0.003921511386487065	1255.75	1191.5	0	200
K01462	0.004334664690819739	0.0040395891897077665	1257.155	1196	0	200
K19302	0.006605289836950314	0.006263157465377314	1257.52	886	0	200
K23948	0.005177259629182449	0.004423129058022518	1257.745	1026	0	200
K13292	0.00494682763577341	0.0041656402853278915	1259.04	1070	0	200
K03446	0.004858389661474507	0.004464570203310427	1260.105	1080.5	0	200
K00520	0.004241761864818362	0.0040046366748137325	1260.83	1139.5	0	200
K03111	0.004664433600441783	0.004445841217884186	1261.27	1149.5	0	200
K06165	0.006202196345077297	0.006844308043667874	1261.82	1020	0	200
K01041	0.0047601822180207524	0.004981310066446284	1263.175	1213	0	200
K08989	0.005399973899750246	0.0050890315110673715	1264.185	1084.5	0	200
K18954	0.005478572045118947	0.005388589561957083	1264.285	1057.5	0	200
K03208	0.005576725455881765	0.005872365070390688	1264.61	1141.5	0	200
K06166	0.005499348625889492	0.005507675063969631	1264.71	1014.5	0	200
K02109	0.00554563182130275	0.00655781600870417	1264.905	1170.5	0	200
K01468	0.004252847780519593	0.003987216949525376	1265.03	1117	0	200
K01778	0.004283065288201773	0.0041067096827779774	1266.765	1183.5	0	200
K09933	0.005139615187856998	0.004455683058795947	1267.345	1031	0	200
K02227	0.005035860524689531	0.00544433379637299	1268.465	1122.5	0	200
K05780	0.005861023126013092	0.006163566933713537	1268.945	993.5	0	200
K11645	0.007183812416908646	0.007802006292582109	1269.405	816.5	0	200
K02390	0.0059022316913281275	0.006907312799760277	1269.61	1090.5	0	200
K01533	0.004350571767233083	0.004098666386703684	1270.18	1173	0	200
K03777	0.005303301056057152	0.004836595411538764	1270.455	965.5	0	200
K01262	0.004342388605457843	0.004215735682708628	1270.705	1202	0	200
K03808	0.005022245964447383	0.004893910445478086	1271.08	1161.5	0	200
K02913	0.00463207938604484	0.004444457649100455	1271.215	1176.5	0	200
K09001	0.005645842818462912	0.005142705362696871	1272.735	935	0	200
K15537	0.004658961431427023	0.0037066723657694887	1272.785	1105.5	0	200
K06998	0.004909243392577505	0.004838586421007715	1273.1	1164	0	200
K07637	0.004646095816018134	0.004210707979300767	1273.115	1184	0	200
K03702	0.0045525350799808404	0.0038223764536969482	1273.475	1114.5	0	200
K19784	0.006051220379220223	0.005726481442726596	1273.965	977.5	0	200
K07251	0.005935064066891496	0.006507046844110512	1274.975	1129	0	200
K03753	0.004405174962611236	0.0036225529133241197	1275.095	1121.5	0	200
K01666	0.004715684519174837	0.004909530950769292	1275.845	1234	0	200
K01792	0.005165892862093422	0.005794088410195735	1276.665	1232	0	200
K02300	0.005510984542607552	0.006440762672222327	1277.16	1111.5	0	200
K18649	0.0053120294643000925	0.005379881942916851	1277.6	1084	0	200
K01141	0.0054952563415483135	0.006533330569513877	1278.46	1254.5	0	200
K02421	0.0053228402243432095	0.006243951563430952	1278.865	1069	0	200
K00241	0.0038328313168681464	0.0033852542682778317	1279.13	1226.5	0	200
K01775	0.004309249250112345	0.004054157969166612	1279.34	1261	0	200
K00836	0.003955260012755414	0.0035177145872223137	1281.825	1301.5	0	200
K06415	0.005708568639854221	0.006018371929828075	1282.025	1090	0	200
K25227	0.005185637809352039	0.004291706191078513	1282.61	1006.5	0	200
K00275	0.004173553183608887	0.004248518556102904	1282.8	1261.5	0	200
K03439	0.004307574184159746	0.003703104298007935	1283.02	1174.5	0	200
K00066	0.003941682343184776	0.003806382786528202	1283.835	1307.5	0	200
K00411	0.003958393200350445	0.0037435622482814603	1284.51	1291.5	0	200
K00029	0.004044182385777904	0.003865447179762465	1285.07	1337.5	0	200
K01265	0.004130204222675722	0.0039001921226320237	1285.145	1220.5	0	200
K07726	0.005343321531691234	0.006100113363673638	1286.44	1109	0	200
K02054	0.004762965749301773	0.005116436914550377	1287.245	1211	0	200
K03839	0.0060176780543816045	0.006504430047021116	1287.415	1106.5	0	200
K02434	0.006439472705712504	0.008451190905854273	1287.64	1082.5	0	200
K01816	0.00428147199248122	0.003963547839519683	1287.915	1221.5	0	200
K22106	0.005973048764744719	0.005719183944364167	1289.205	994	0	200
K03153	0.004685293231025444	0.004616233334125297	1289.74	1175	0	200
K03605	0.005558550883496843	0.005876070835403687	1289.81	1036.5	0	200
K00939	0.0039031701479839117	0.003543723894810695	1291.815	1276	0	200
K01620	0.0043833535109502235	0.0049007373116691086	1293.075	1314.5	0	200
K03771	0.004935015799370367	0.004636415838750335	1293.81	1029	0	200
K02887	0.004136785998128019	0.0033906896628941603	1294.33	1164.5	0	200
K01756	0.004758515780045215	0.005131836202021194	1294.46	1240.5	0	200
K01303	0.004452513866839503	0.004565556024520688	1294.625	1204	0	200
K14998	0.006298190686635053	0.006614726363139989	1295.16	988.5	0	200
K01803	0.003897893314939572	0.0032781320881844697	1296.19	1232	0	200
K04749	0.00473928133094833	0.0041993471726727745	1296.81	1118	0	200
K00992	0.005658276744793654	0.0072672849157538666	1297.38	1234	0	200
K00088	0.003986176792514833	0.004081310788409544	1299.285	1275	0	200
K10860	0.006135976526529976	0.0070625120177752595	1299.51	1050	0	200
K07226	0.004748277232856894	0.004578954709246484	1301.33	1175.5	0	200
K22468	0.005032196628367828	0.004372197583728333	1302.28	1031	0	200
K12989	0.005899588677003361	0.006423068432702838	1302.335	1054	0	200
K01529	0.00479186110352316	0.005249278938696241	1302.975	1236.5	0	200
K01473	0.005249795099478761	0.007063218601377802	1303.19	1290	0	200
K06077	0.004407647996551037	0.0037943925497013965	1303.73	1148	0	200
K04073	0.0046027724882452	0.004315118519220797	1304.47	1088.5	0	200
K23988	0.005573869087935342	0.005323422199497887	1305.065	1019.5	0	200
K06192	0.005503661980270899	0.006058123789170845	1305.375	1271	0	200
K21449	0.004848740551197141	0.004137370128041671	1305.84	1104.5	0	200
K09860	0.006517104414465092	0.0071857854700896956	1306.545	983.5	0	200
K03683	0.005282985706456677	0.005942642757799004	1308.015	1077	0	200
K18301	0.005174954043815532	0.005034396772622651	1308.075	1043.5	0	200
K07275	0.005193049321656183	0.005172147942565826	1309.91	1073.5	0	200
K06330	0.005625757101501138	0.005857950163059284	1310.015	1048	0	200
K01586	0.00401067880525213	0.00399528317054158	1311.79	1242.5	0	200
K01254	0.004400577422379103	0.004693626196923172	1311.905	1201	0	200
K02356	0.0042617644393495285	0.004219576049019384	1311.975	1213.5	0	200
K01302	0.004824305336417071	0.00571755559508666	1313.08	1223	0	200
K02172	0.004887249758498317	0.0054125877910479354	1315.845	1169	0	200
K01524	0.004172464540279035	0.004106131025950618	1316.585	1227	0	200
K11961	0.005788472580205218	0.006281977097782612	1316.615	1056.5	0	200
K11936	0.0049785440258899565	0.004310095616720364	1316.835	1048	0	200
K07140	0.004837756562453495	0.004810873133960865	1317.425	1073.5	0	200
K01338	0.003951524387147565	0.0036755233371465502	1319.29	1273	0	200
K00033	0.004689986569765809	0.006430235342218649	1319.43	1362	0	200
K02317	0.004912058337915446	0.005417208127715277	1320.79	1120	0	200
K02482	0.004466356421556847	0.004637187036826576	1321.635	1290	0	200
K09894	0.005529320713360465	0.005133991162320591	1321.72	976.5	0	200
K03752	0.003942364098749775	0.003081029307358149	1321.795	1197	0	200
K11901	0.004654896966992411	0.004059989474375642	1323.5	1158	0	200
K07492	0.004263060452023304	0.003438657501340773	1323.525	1075.5	0	200
K26605	0.0046886148533672005	0.0040626809390149985	1323.73	1162.5	0	200
K00350	0.0038470018938062283	0.004000950791217049	1323.75	1329.5	0	200
K17325	0.005226041404887764	0.0054222893106924625	1323.91	1143	0	200
K02408	0.00532072324781143	0.006289096995260092	1324.21	1213.5	0	200
K02444	0.0038572711777604424	0.003324741099209446	1324.51	1231	0	200
K16703	0.005238653591282953	0.004944357407720229	1324.58	1070.5	0	200
K02192	0.0037354317457575018	0.0031802940051143896	1325.34	1227.5	0	200
K02622	0.004292446078518265	0.004238794954174601	1326.625	1254.5	0	200
K07180	0.00535764112559651	0.0064601987118169954	1327.38	1140.5	0	200
K00549	0.0048902006656016805	0.0064140520959838545	1327.805	1410.5	0	200
K09458	0.005802870032915348	0.0062140078134424485	1328.885	970.5	0	200
K01571	0.003761768223534348	0.0034245323923444574	1329.595	1376.5	0	200
K07236	0.006305469116298005	0.006786554398506975	1329.85	1005.5	0	200
K11960	0.0056804313138222795	0.00601066637253533	1331.73	1110.5	0	200
K09807	0.005398892205984715	0.005774219695514932	1332.305	1105	0	200
K07341	0.0049873941775360866	0.004815244750604716	1332.81	1137.5	0	200
K07343	0.005699106268716018	0.006323543912918154	1333.685	1098	0	200
K03811	0.005287657666779094	0.0061662905273010705	1334.55	1137.5	0	200
K15012	0.005996186969116536	0.00655865615098874	1334.7	1020.5	0	200
K19166	0.006216116845732285	0.006731362049559444	1335.3	907.5	0	200
K02224	0.003886535480915041	0.0035764447959977844	1335.385	1279	0	200
K06917	0.00438530376435511	0.00408969021166199	1336.415	1173	0	200
K00351	0.0034280035401924517	0.002853147123173385	1336.55	1339.5	0	200
K10107	0.004659795143204429	0.004257621190082429	1336.925	1157.5	0	200
K08714	0.004323953460950772	0.003599401036537066	1338.015	1170	0	200
K02294	0.003572257788343877	0.0027774037767621467	1338.855	1307.5	0	200
K02916	0.003940854323563628	0.003343735496498166	1339.245	1258.5	0	200
K06400	0.005225557617017586	0.005664689507257037	1340.29	1241	0	200
K00281	0.0035069093736789987	0.0032964133418314254	1340.36	1329.5	0	200
K02398	0.005201646968666578	0.0067651068619183794	1340.41	1166.5	0	200
K04755	0.004087718427408094	0.003550490190474643	1340.49	1222	0	200
K26065	0.005297897486000649	0.004717902819416271	1340.695	1063.5	0	200
K00135	0.003954131345297311	0.004381649257165825	1340.75	1391	0	200
K07304	0.004432748165298184	0.003861180276854481	1341.28	1157.5	0	200
K02392	0.005256586860597978	0.0063056860422966215	1341.395	1299	0	200
K00343	0.004092356129343267	0.004646506770551123	1341.605	1390	0	200
K17227	0.007294419525083735	0.00797148771294828	1341.61	856.5	0	200
K06164	0.0055559824297201545	0.006370813413438205	1341.66	1159	0	200
K07076	0.004456237670188576	0.004169492407735567	1342.29	1177.5	0	200
K09930	0.004458406335588143	0.004260602310878866	1343.08	1223.5	0	200
K00595	0.003456810633580879	0.0029975075752468306	1343.395	1366.5	0	200
K09456	0.0045866532813696225	0.004147698492642731	1344.435	1135.5	0	200
K11959	0.005266019876184741	0.005455093765787523	1344.92	1070.5	0	200
K03500	0.004264377563704331	0.00471920213690317	1345.71	1257	0	200
K07322	0.0057192263671954945	0.0061833838224312	1347.57	1067	0	200
K05568	0.005408737283986535	0.006007888280397694	1348.475	1142	0	200
K22552	0.00689360524175818	0.008078779197456606	1348.94	964.5	0	200
K00404	0.004390158651256491	0.005694614045388078	1349.1	1386.5	0	200
K16081	0.004400049195705657	0.003823568168851045	1350.365	1225.5	0	200
K11962	0.00566354304326766	0.006088157570613362	1351.405	1104	0	200
K00108	0.0038188934285998304	0.004358988530371848	1351.745	1422.5	0	200
K21019	0.004725385828602555	0.00429541087583539	1351.775	1079.5	0	200
K01895	0.0035824424296006384	0.0030827660984901286	1351.815	1236	0	200
K02011	0.0036710466152070254	0.0032217727471651647	1353.07	1295	0	200
K03638	0.004969926994684028	0.005802916028172367	1353.87	1185.5	0	200
K03192	0.004133621687705663	0.004132764292678835	1353.945	1202	0	200
K00126	0.003768628016356229	0.0040684587344870056	1355.275	1469	0	200
K06886	0.0042505708860508615	0.0035852797026954602	1355.48	1221	0	200
K00611	0.0035909025127842625	0.003584907016595658	1356.39	1324	0	200
K11900	0.004123505504258159	0.003298215267742328	1357.655	1130	0	200
K00949	0.004163753060781162	0.004662293629004612	1357.95	1342	0	200
K12536	0.004514282527122851	0.0040806847941308325	1358.8	1109.5	0	200
K02498	0.005329839311945686	0.006668387607075005	1360.655	1261.5	0	200
K07303	0.005178911477231221	0.0056554269399630526	1360.74	1172	0	200
K09786	0.005132922308411469	0.005674351979442322	1360.875	1231	0	200
K00925	0.003598702461440784	0.003592273239340722	1363.585	1300	0	200
K06991	0.005510219171749572	0.0062318400422525875	1366.345	1212.5	0	200
K06596	0.0040784978117061055	0.003652168386097039	1367.385	1241.5	0	200
K01799	0.003910081328268713	0.004080702705498094	1367.61	1350	0	200
K10763	0.005451266330709234	0.006143467181969613	1368.1	1153.5	0	200
K01483	0.004087791429572276	0.004839097998295365	1369.065	1354	0	200
K13936	0.00499523200385755	0.005445749926437652	1370.445	1198.5	0	200
K11895	0.004134677042480459	0.0035832112428273925	1371.76	1234.5	0	200
K07735	0.004249890312908989	0.003909349796832512	1372.195	1243.5	0	200
K09689	0.004269581022614417	0.0036437037991857136	1372.47	1144.5	0	200
K00556	0.004033699238954638	0.0047700006775096	1373.11	1471	0	200
K07397	0.004451611991815587	0.004188366882151251	1373.155	1190.5	0	200
K00347	0.003452451089082318	0.0035418527496571413	1373.365	1349	0	200
K05349	0.00459542577920517	0.004810152879432192	1374.575	1300	0	200
K21636	0.006356840725055816	0.006715606102161722	1374.74	1022.5	0	200
K02919	0.004287087937328933	0.004666342708281407	1374.995	1293.5	0	200
K09938	0.005465046289627222	0.006069863637996993	1375.9	1142	0	200
K02199	0.0035506184777178507	0.003199178743378331	1376.045	1323	0	200
K02357	0.0037701800391119118	0.003466260927049748	1376.05	1275	0	200
K07080	0.004345283516848874	0.004129134541150933	1376.125	1191	0	200
K01795	0.0035434064774471667	0.00329679840157096	1378.09	1349	0	200
K06016	0.004040854689627168	0.003446336885969108	1378.575	1239.5	0	200
K18622	0.0051170312105240645	0.0053645433723114025	1379.35	1123	0	200
K03215	0.005007155483021557	0.00592195545975669	1381.215	1220	0	200
K00632	0.003420362371534886	0.0034013967717729777	1382.985	1405.5	0	200
K00874	0.0032727384933383505	0.002852988622851922	1384.425	1372	0	200
K10674	0.0052213505692608395	0.005261173020914526	1386.07	1069	0	200
K11907	0.003978229860592487	0.00322221434649497	1386.265	1174.5	0	200
K07773	0.0055044267176511015	0.00578283511632981	1386.39	1059.5	0	200
K00645	0.0034652017943749554	0.0035031353454624023	1387.09	1353	0	200
K03672	0.005172393504656978	0.005848584595240701	1387.885	1184	0	200
K02422	0.005257012150533574	0.006462704187833225	1388.06	1292.5	0	200
K01759	0.0038756827353995517	0.004116501238630923	1388.64	1333	0	200
K00040	0.003249484771855326	0.0031681868319469826	1388.8	1425	0	200
K17324	0.005425847626271088	0.005997787289485466	1389.045	1134.5	0	200
K02420	0.004778975745657736	0.005829485656871694	1389.085	1343.5	0	200
K03567	0.004998570201700656	0.006030305594824249	1389.775	1298	0	200
K02274	0.00496934870358291	0.006676905912106983	1390.335	1265	0	200
K07447	0.004089023615405023	0.0036128164679164287	1392.63	1249	0	200
K00663	0.0033007452246954813	0.0031208790956456733	1392.84	1404.5	0	200
K07313	0.004704691115318504	0.004804941426354897	1393.255	1171.5	0	200
K25223	0.0049137949343274	0.00478910327128048	1394.145	1183	0	200
K04088	0.0036461955352123437	0.003185196017080513	1395.79	1341.5	0	200
K00315	0.0034738580075514476	0.004060142365305106	1396.19	1408.5	0	200
K21478	0.005768547107900509	0.0064296454836985486	1396.605	1088	0	200
K03308	0.0042042924258846965	0.004461813363084752	1396.68	1286	0	200
K00145	0.003425555550814805	0.0038351199593572097	1397.67	1472	0	200
K08174	0.0056363499518841086	0.0065068278296909875	1397.97	1056	0	200
K01156	0.003426659286430035	0.0033458798913567635	1398.08	1353	0	200
K01736	0.0036512462179119983	0.0038195176213476644	1398.105	1380	0	200
K00060	0.0034847717944052605	0.0040440314595547935	1398.525	1542.5	0	200
K03536	0.0038606097644518847	0.0036935042021472935	1399.345	1248.5	0	200
K00221	0.003274103659409967	0.0033730823648954232	1399.895	1478	0	200
K02066	0.0038256728102431864	0.003986528751602521	1400.09	1386.5	0	200
K06079	0.004019792137470259	0.00368264751878427	1400.875	1191.5	0	200
K05562	0.004192185610296755	0.004039917949483655	1401.07	1177	0	200
K11963	0.00495742573766095	0.00492476867447861	1401.175	1132.5	0	200
K11717	0.004147002034474349	0.0035026431100634216	1402.475	1176	0	200
K07238	0.0040923481337434555	0.003861823673995782	1402.735	1250.5	0	200
K13776	0.004241334071006061	0.003576543051250657	1403.085	1154	0	200
K05834	0.0041354825208875685	0.004604635780826562	1403.185	1357	0	200
K03591	0.004444761854998854	0.005154078589577454	1403.64	1299	0	200
K00220	0.0036099022339515117	0.004397414523432335	1404.025	1573	0	200
K00065	0.0035954694034155154	0.004757814697282482	1404.395	1455	0	200
K01619	0.004364355949042914	0.005639458425807125	1404.725	1369.5	0	200
K13771	0.003707104360223567	0.002864708484277736	1405.695	1215	0	200
K01192	0.003829820005613174	0.004373763235917333	1405.945	1442.5	0	200
K09931	0.004355650905351573	0.004052126773290879	1407.055	1291	0	200
K06894	0.004307293738498181	0.0043276422011279516	1407.665	1217	0	200
K00859	0.003364781208979895	0.0034133206138367432	1408.395	1361.5	0	200
K19295	0.003988046167110161	0.003454761602274541	1408.875	1247	0	200
K09792	0.006449213172943565	0.007504060768095286	1409.145	1029.5	0	200
K00937	0.003382421554471409	0.003503050068881327	1411.415	1393.5	0	200
K00018	0.003391331786719984	0.003938570849443523	1411.565	1523	0	200
K11897	0.003989816790724842	0.0034281147144068014	1412.08	1210	0	200
K02038	0.003935293969037741	0.004600675394858568	1412.58	1359.5	0	200
K09978	0.004602716220975201	0.0049509841438367536	1413.105	1209	0	200
K19227	0.0052112448356808885	0.0051734200536658476	1413.45	1093.5	0	200
K01113	0.0032177415693809145	0.0030534993660428916	1414.365	1424.5	0	200
K09472	0.005274912412371534	0.006247176250780067	1414.57	1153.5	0	200
K00783	0.0033060006646269445	0.0033622236192748993	1414.57	1479.5	0	200
K00286	0.0032414183876972816	0.0036129676659774927	1415.38	1485	0	200
K20971	0.004229156621243252	0.003930089080862098	1415.48	1274.5	0	200
K01776	0.004051440935302593	0.0048687974016088705	1416.15	1449.5	0	200
K07102	0.006169911893801295	0.007833833500009064	1416.76	1085	0	200
K25286	0.004734146322855975	0.004740477260664963	1417.205	1193	0	200
K01179	0.00330507678779857	0.0032568656687549497	1417.455	1416	0	200
K00566	0.003195453197244511	0.0032545115344556137	1417.53	1469.5	0	200
K01653	0.003578432975298557	0.003672592721843643	1418.03	1283	0	200
K01625	0.0039408609845827235	0.004928742555449195	1418.355	1449.5	0	200
K07482	0.0036212027594739304	0.0029530210583965386	1418.61	1263.5	0	200
K01190	0.004295418015412025	0.005776208412915864	1421.76	1507.5	0	200
K02355	0.0034847890408376183	0.0033433524589610982	1423.2	1382	0	200
K01283	0.0034442508213743	0.0036066008058786682	1423.43	1436.5	0	200
K03562	0.004000625758381263	0.003966911716838914	1424.16	1284.5	0	200
K23535	0.004875830337226944	0.00479954768683217	1424.715	1109	0	200
K01873	0.0032086574537095675	0.0027763129741945236	1425.1	1352.5	0	200
K07648	0.0047411193767159104	0.004862424031702221	1425.55	1148.5	0	200
K04087	0.0035531327984508025	0.0031784752261113315	1425.59	1324	0	200
K11890	0.004149010153498177	0.0038892770276931668	1426.09	1249.5	0	200
K05837	0.0042077170064193205	0.004169063194337219	1426.28	1267.5	0	200
K11477	0.004185168173918786	0.003982625545633881	1426.475	1273	0	200
K07778	0.004821139711603753	0.004697959416363985	1426.51	1141	0	200
K02399	0.004955655779693396	0.006617162483079467	1426.77	1395.5	0	200
K01520	0.003835533044545272	0.0047129760218305155	1426.87	1483	0	200
K03431	0.0036518022997881214	0.0036637170962337934	1426.905	1397.5	0	200
K12573	0.004104404039557203	0.003997803705294415	1427.175	1228	0	200
K02419	0.0045300192155960485	0.005546576072537467	1427.335	1380.5	0	200
K09015	0.004744661291767148	0.005373457049269342	1427.345	1255.5	0	200
K02115	0.003835241730771044	0.004498927039377966	1427.58	1404	0	200
K03548	0.0040603874053152435	0.004338339765935212	1428.075	1365	0	200
K00500	0.004026535472666732	0.005627609443677243	1429.055	1598	0	200
K01969	0.00358856508845329	0.003915053334625002	1430.97	1447	0	200
K09897	0.0055853384724241575	0.006526999100162435	1431.515	1114.5	0	200
K07589	0.0049388688596302575	0.004938111763749695	1432.235	1132	0	200
K00858	0.003023593027423625	0.0028105631279326374	1433.8	1537.5	0	200
K06938	0.004199773729387354	0.004337412272536065	1434.105	1310.5	0	200
K21162	0.004258571143019648	0.00398259646912023	1434.745	1200	0	200
K01881	0.0034517079027913036	0.003423773765718505	1435.48	1377	0	200
K11751	0.005205116852819305	0.0058495022005583906	1435.62	1173.5	0	200
K06219	0.004965346024143043	0.005849548202612579	1436.645	1282.5	0	200
K09920	0.004512560200986119	0.004837004771526265	1437.26	1252.5	0	200
K09953	0.0037020662694917644	0.0034100294410821705	1437.625	1239.5	0	200
K11175	0.004431147355644335	0.004485166954310502	1438.445	1181.5	0	200
K06158	0.0036873315520980503	0.0033869438467584523	1438.55	1317.5	0	200
K06211	0.005013569661314061	0.0058685376466575305	1438.68	1175.5	0	200
K04761	0.004065196177444521	0.004819829874189647	1438.81	1366	0	200
K00348	0.003000003302907738	0.0029103258829688504	1439.67	1426.5	0	200
K00928	0.003065262203837501	0.003058758898638345	1440.455	1476.5	0	200
K02410	0.0034488761634606556	0.0034482308632906604	1440.94	1356	0	200
K00239	0.002863013437937304	0.0027451339918960187	1441.705	1500.5	0	200
K03975	0.003528593336378457	0.0032601889779521045	1441.885	1312	0	200
K02418	0.004758225260055779	0.0064860973168939145	1442.29	1490	0	200
K15918	0.006136000146942041	0.007667961786156119	1442.805	1088	0	200
K09974	0.004659680326234924	0.0050723623367790955	1443.17	1276.5	0	200
K01768	0.0032506489833960925	0.0030250965769499003	1443.195	1411.5	0	200
K01955	0.004378552557223912	0.005608325338979423	1443.45	1400	0	200
K01434	0.003665952123154998	0.004520141534297787	1443.84	1488	0	200
K00981	0.003076537860155727	0.003054588912051769	1444.32	1477	0	200
K00481	0.003849221261221694	0.005506801890190937	1444.54	1607.5	0	200
K03298	0.003699549235553502	0.004282972155056785	1444.615	1386.5	0	200
K03524	0.004476657187113732	0.005645001922673432	1444.805	1266.5	0	200
K01817	0.00481918213393381	0.006740922032246683	1446.1	1615	0	200
K07096	0.003666756395066269	0.0033778524406803036	1446.915	1354	0	200
K03089	0.004090905279289047	0.0049286259539383995	1447.065	1342	0	200
K23240	0.005021977446214199	0.0045522836839083656	1447.735	1081.5	0	200
K07277	0.003921264077867015	0.0035341058392049517	1448.395	1243	0	200
K11896	0.0037949581051802263	0.00339651989038627	1449.215	1348.5	0	200
K00954	0.003639761573225306	0.004716245816433634	1449.745	1540	0	200
K23536	0.004792931318282639	0.004715015276960701	1450.4	1122	0	200
K03270	0.004420975631876839	0.005123653254765288	1451.66	1314	0	200
K00612	0.0029150670288902556	0.002865922664148529	1451.92	1439.5	0	200
K00942	0.003468595699764645	0.004261872757876016	1453.83	1471.5	0	200
K00311	0.0034468014818521	0.004628277157658689	1453.88	1676.5	0	200
K00525	0.0030059508894219452	0.0032597947871404838	1454.225	1545	0	200
K00013	0.0027906270681841553	0.002859128870994309	1454.28	1530	0	200
K01908	0.0037634839833921045	0.0049756535392894785	1454.48	1483.5	0	200
K09160	0.004267973672531611	0.004348864624987529	1454.93	1247	0	200
K10804	0.00423827729936836	0.004341365642720479	1455.05	1310.5	0	200
K21303	0.0043768209766626015	0.004110641497278954	1455.15	1174	0	200
K21990	0.006051652301042441	0.0069569356838345845	1455.175	1077	0	200
K14379	0.004622001020215507	0.004583025690336504	1455.525	1154.5	0	200
K11894	0.0039934588060583365	0.0036412383011009417	1457.45	1204.5	0	200
K09899	0.004661632717914482	0.0048238626587206535	1458.155	1255.5	0	200
K11892	0.004060715100983131	0.0038480050145906267	1459.77	1270	0	200
K06978	0.0036750512881901613	0.0034543398842669043	1459.87	1321	0	200
K11708	0.004688529477413194	0.005210113012214791	1460.385	1224	0	200
K01061	0.003224481708101573	0.003576708682588584	1460.485	1511	0	200
K03553	0.003190555457114611	0.002647029049393275	1461.445	1358.5	0	200
K00831	0.003144131890491017	0.003555731138216372	1462.04	1572	0	200
K00833	0.0037606558565313982	0.00518633047894633	1462.31	1626.5	0	200
K00762	0.0030635963585891536	0.0034228488059086315	1462.51	1494.5	0	200
K01523	0.004380387975917209	0.00670295076882498	1463.355	1662.5	0	200
K12583	0.003941715912325068	0.0034726053851169155	1463.355	1227	0	200
K19293	0.0038755786072097844	0.0034601804580135704	1463.805	1325	0	200
K21703	0.005643667431603099	0.0065890336378400015	1464.705	1154.5	0	200
K02415	0.003889080446009823	0.004934653173122936	1464.935	1394	0	200
K17315	0.005184587617471608	0.005431938245186518	1465.325	1154.5	0	200
K18702	0.004351920702450649	0.004268871466834994	1465.96	1246	0	200
K04085	0.003683338877744895	0.0037649069240208964	1466.14	1385.5	0	200
K04065	0.0037383283754371076	0.003808426065911554	1466.23	1329	0	200
K02494	0.00364640489630226	0.004171321611318344	1466.52	1482	0	200
K07273	0.004107534598986143	0.004643521215202975	1466.54	1329.5	0	200
K02226	0.0030059846495994395	0.002655113269787455	1466.845	1452	0	200
K02407	0.004538065339695631	0.006367815259027351	1469.075	1528	0	200
K08218	0.004370343664711991	0.004952528364013909	1470.17	1327	0	200
K00053	0.0026955974145571704	0.0027422622376641957	1470.995	1586	0	200
K00150	0.0031313821474900283	0.004030491721617428	1471.3	1614.5	0	200
K06602	0.004353087853435947	0.004920924049151138	1472.405	1366	0	200
K01175	0.0036026314235082404	0.005167757855149274	1474.035	1540.5	0	200
K02002	0.003306563011974737	0.003508775524969754	1474.35	1500.5	0	200
K00407	0.0028319169880030083	0.0028899781445919327	1475.035	1517.5	0	200
K11902	0.0039491902406006175	0.0036118658027532932	1476.355	1329	0	200
K22105	0.004735040165402526	0.004927216525234461	1476.765	1174	0	200
K00602	0.002754292720304345	0.0027651266529164407	1477.535	1554	0	200
K00283	0.0030711795253828096	0.003982287767734419	1478.6	1591.5	0	200
K25224	0.0042668442527984225	0.004369510463241943	1478.805	1223.5	0	200
K08191	0.005328007481859681	0.005975648612807036	1479.27	1007	0	200
K01941	0.0030823421185927026	0.0031420763931938283	1479.425	1393.5	0	200
K13481	0.003909093609226455	0.0034935122699580484	1479.975	1257.5	0	200
K08722	0.0044312151130027925	0.004654047578582751	1480.375	1215.5	0	200
K14652	0.004609060684048809	0.004547712099196356	1480.65	1184.5	0	200
K02113	0.0031011138405744997	0.0031088988072028264	1480.97	1392.5	0	200
K11893	0.003924512179594758	0.003776459528602596	1481.41	1367.5	0	200
K03775	0.00381361443496278	0.004376185120061507	1482.01	1399.5	0	200
K18979	0.003962321493090541	0.0036204394860488635	1482.2	1308.5	0	200
K07029	0.003442817056768608	0.0031450296481920405	1482.835	1341	0	200
K21310	0.004503814719981489	0.0045707616302997885	1483.705	1205.5	0	200
K06909	0.004245839203855102	0.004906980419578446	1485.54	1286.5	0	200
K02351	0.0032435212421373155	0.0034957662028383494	1487.355	1389	0	200
K00282	0.0029271680678487947	0.003551802675745139	1487.79	1602	0	200
K03721	0.004619362843504758	0.005647798573405638	1487.865	1351.5	0	200
K03499	0.003229488032163011	0.003046635177970588	1488.285	1373.5	0	200
K11749	0.003930438869005145	0.0037551838809132647	1488.8	1307	0	200
K01595	0.003488252901064724	0.0044351464042247405	1490.695	1569.5	0	200
K11913	0.003783539048516606	0.003630441139930316	1490.74	1298.5	0	200
K23499	0.005671762872858935	0.0060248294196945384	1490.77	1037.5	0	200
K07693	0.004654851108765692	0.004777215884876319	1490.98	1185	0	200
K02228	0.003100416434791526	0.003156115202496708	1491.33	1464.5	0	200
K11209	0.004929257464635262	0.0054367979832678345	1491.735	1247.5	0	200
K06139	0.0036242863678350385	0.003512556677999671	1492.39	1313	0	200
K07160	0.004041778717124716	0.004365811526770367	1492.575	1370.5	0	200
K02230	0.0030883180213394238	0.0031775204940643403	1492.595	1487	0	200
K00133	0.0026905887565523046	0.003035506570306583	1493.645	1608.5	0	200
K02427	0.004189185532856783	0.0055277877078913915	1495.95	1467	0	200
K07172	0.003384668406507947	0.002968490060945903	1495.99	1351	0	200
K17229	0.005190988893982759	0.005186715245269373	1496.125	1079	0	200
K09761	0.0035239302690359786	0.003190704079021239	1496.52	1305	0	200
K05836	0.003806819074807431	0.003998022433176009	1496.93	1411	0	200
K01160	0.0030501633833974603	0.0035681974408117044	1497.015	1534.5	0	200
K05835	0.003857814425439144	0.004335648619271378	1497.245	1381	0	200
K16844	0.005034605590300295	0.005388643902434474	1498.155	1173	0	200
K00980	0.0027145158011535097	0.002662137219616289	1501.92	1497.5	0	200
K02992	0.0031460635617802228	0.003070644015103303	1502.565	1456	0	200
K06020	0.0034876800642684586	0.0033232427971045314	1502.775	1302	0	200
K09975	0.0034280015096433843	0.003155354387759421	1502.78	1351.5	0	200
K01494	0.0028912371435090354	0.0030699841620012826	1503.15	1447	0	200
K01971	0.0038272556886340533	0.0051458544799474655	1503.76	1639.5	0	200
K06137	0.003536377771242879	0.0037694081174310303	1503.86	1408.5	0	200
K09749	0.004449162224367139	0.004565642877257679	1506.54	1225	0	200
K09980	0.004797196353502819	0.005179492731241468	1506.815	1157	0	200
K23779	0.004241668524609397	0.004179057103839511	1506.965	1254.5	0	200
K00052	0.0025168041434464497	0.0027457187440330538	1507.715	1639.5	0	200
K01021	0.002958089112753556	0.0035861601785634823	1508.72	1560.5	0	200
K02469	0.0030230583759990556	0.0029743393758884552	1509.05	1398.5	0	200
K02275	0.0030983964048925026	0.0034002369446536527	1509.46	1459	0	200
K00957	0.0027462060100626627	0.0028650848707534628	1510.185	1583	0	200
K04046	0.0034366815849960837	0.003570672086858035	1512.055	1458	0	200
K00658	0.0025538315031732447	0.0024296153502341845	1512.485	1508	0	200
K15270	0.004064110004962365	0.004046971682766562	1513.035	1182	0	200
K01673	0.0028911299866533724	0.0030868881901778907	1513.13	1528	0	200
K06597	0.003576953806402893	0.0036872482471322302	1513.66	1330.5	0	200
K01658	0.0029600425361011456	0.0031271111838404183	1513.815	1572	0	200
K11381	0.004350935385402227	0.004650642238302017	1514.1	1211	0	200
K09707	0.0043075780543791855	0.00484178820336034	1514.125	1265	0	200
K01424	0.0033530151723587553	0.004500735508257333	1514.415	1586.5	0	200
K01194	0.0033359101706770177	0.004367764937210419	1515.85	1717.5	0	200
K01807	0.0033984285887017815	0.00452850933675369	1516.075	1574	0	200
K00240	0.0025022301215677795	0.002618102652061091	1516.765	1593.5	0	200
K01609	0.0038160016234765194	0.0053778101646110845	1516.78	1698	0	200
K04096	0.003297610115248068	0.0033241009600939856	1516.785	1447	0	200
K07171	0.00409295644782527	0.004574168597573398	1516.9	1311.5	0	200
K02335	0.003432171915328336	0.003952804568014832	1517.17	1531	0	200
K18918	0.004025712585634965	0.0038207700550335487	1517.59	1263.5	0	200
K02536	0.0030459229465355482	0.0030601516807527915	1520.565	1434.5	0	200
K24344	0.004898865011291596	0.005029250296864806	1520.63	1143.5	0	200
K12410	0.004358200173695227	0.004479537370632951	1520.9	1219.5	0	200
K01432	0.0028413378225295486	0.003090276053434374	1521.66	1685.5	0	200
K07071	0.003968664264644237	0.004408976014681052	1522.085	1391.5	0	200
K07147	0.004187238764675172	0.004498375567054742	1522.435	1395	0	200
K02389	0.0037290753817012267	0.0048545586915430174	1522.545	1526	0	200
K13766	0.003532653443376627	0.0033730819966114344	1523.02	1356.5	0	200
K10111	0.004234194112283809	0.005083251319404283	1523.3	1276	0	200
K06718	0.0036765858857047413	0.0040152428076484625	1523.64	1338.5	0	200
K09796	0.0043472463720652605	0.0051887789434541505	1524.05	1400.5	0	200
K00564	0.002908141378346868	0.004096700003101846	1524.06	1646.5	0	200
K02470	0.0032564035003526653	0.0037922090650188097	1524.25	1501.5	0	200
K14187	0.004773680273234981	0.004820454853539756	1524.515	1116	0	200
K09936	0.004927645418174908	0.005359181559411308	1524.555	1180	0	200
K08997	0.003549039796503673	0.00359002412661009	1524.94	1407.5	0	200
K19292	0.003881265734729443	0.003557131346518234	1527.685	1273.5	0	200
K02609	0.002912899559258717	0.002890796194722011	1529.05	1476.5	0	200
K01439	0.0028401475686007653	0.0031658767984429135	1529.39	1547.5	0	200
K07136	0.004070505609070594	0.0049104600059627435	1529.545	1437.5	0	200
K02501	0.0031396639329231766	0.0033512905334864133	1529.74	1475.5	0	200
K02502	0.003013967594538632	0.003121102694509269	1530.14	1438	0	200
K23537	0.003953248194643741	0.0039812922806497465	1530.695	1276	0	200
K07027	0.0038449675602660657	0.004892843343129416	1530.785	1506	0	200
K03685	0.0030029674843100843	0.0027624992029513388	1531.02	1390.5	0	200
K02194	0.0038169542440834622	0.005342593158560754	1531.225	1536.5	0	200
K09928	0.004565280626400689	0.005204728076303543	1531.41	1255.5	0	200
K17317	0.0045214513267569255	0.004844837499855687	1532	1278.5	0	200
K06999	0.0034653406670203213	0.003409145981981783	1532.33	1370.5	0	200
K03424	0.0031320460476692664	0.0032267676244108127	1532.54	1477.5	0	200
K02234	0.0029666448625981796	0.003056599896424964	1532.86	1506.5	0	200
K08303	0.0036849729527519697	0.003533066042411656	1533.105	1331	0	200
K02950	0.0029859709114813176	0.0029490830239063833	1533.155	1474.5	0	200
K09688	0.0035264943434954238	0.003325158855351459	1533.45	1397.5	0	200
K06169	0.004213310012747841	0.005386701877053997	1533.74	1392.5	0	200
K05844	0.003195331882504652	0.0030048131885844027	1534.47	1385.5	0	200
K09798	0.004767136257198769	0.00602825159139923	1535.105	1259	0	200
K11710	0.004930748487575486	0.00571482436966247	1536.855	1242	0	200
K02229	0.0027885123462603797	0.002724794587605467	1537.455	1472	0	200
K05808	0.003931355181781355	0.0043474109504071864	1537.605	1412	0	200
K04764	0.003211405488905087	0.003002984063611795	1537.97	1415	0	200
K06905	0.0033314631388905	0.003344982745400007	1538.025	1423.5	0	200
K06907	0.003371355994972457	0.0032070269143130692	1538.5	1344	0	200
K00104	0.0027780971449173847	0.004104851357027727	1538.615	1802.5	0	200
K01187	0.0030959218910309007	0.004642306082914167	1538.785	1589.5	0	200
K03271	0.0030201080514161657	0.0030777146134529903	1538.85	1458.5	0	200
K08325	0.0051759222668486295	0.007028986436692566	1539.82	1428.5	0	200
K00793	0.002638556770750027	0.003040032827165036	1539.86	1621.5	0	200
K02480	0.0031893339804694777	0.0036063786518622768	1540.255	1446	0	200
K00794	0.0024570767452735415	0.002478768224694125	1542.315	1591.5	0	200
K21929	0.004996067244454345	0.005364339181705569	1542.335	1181	0	200
K01011	0.002533576484908848	0.0026623540893973754	1545.395	1534	0	200
K17316	0.004613176619358975	0.005131197215699954	1546.58	1205.5	0	200
K02500	0.0030263128653631654	0.0033128740626839656	1547.365	1541.5	0	200
K12537	0.0033304607232837106	0.0029574957641696187	1547.385	1373	0	200
K09810	0.0035553024902944706	0.0037085490104416204	1547.705	1363	0	200
K05540	0.003679770053616251	0.0039062277780245102	1547.765	1374.5	0	200
K07095	0.004050633556986274	0.004987551626226082	1549.64	1378.5	0	200
K00036	0.0024327783425838437	0.0029858030632693056	1550.105	1719	0	200
K02784	0.003208701233948601	0.003969246221065156	1550.445	1522	0	200
K12541	0.0033839364987340364	0.0030750528510645188	1551.58	1331.5	0	200
K01907	0.0030442653056716794	0.0037942860017842073	1551.945	1572	0	200
K00346	0.002461730152510153	0.0027244049709551255	1554.365	1721.5	0	200
K03564	0.003020103647503543	0.0030411997362762263	1554.985	1426.5	0	200
K00851	0.002741784786640992	0.003607403258124717	1555.19	1782	0	200
K11891	0.00368552352329747	0.0037641682578925025	1555.48	1414	0	200
K01585	0.003081040386218895	0.004142369953729406	1557.54	1663	0	200
K22736	0.0033191677537107635	0.0028911244649050152	1558.9	1349.5	0	200
K13747	0.0048334599234633475	0.005395107724234025	1559.675	1302.5	0	200
K13777	0.0035422323389126178	0.0038964035347206433	1559.93	1424.5	0	200
K03312	0.0032936717523772033	0.0036576338007127027	1559.935	1444.5	0	200
K01879	0.0026519480623190795	0.0027107690296110172	1561.095	1530.5	0	200
K03217	0.0031368966271094227	0.003537530262791029	1561.21	1514.5	0	200
K00508	0.002905970143936051	0.004563385179884549	1561.75	1827	0	200
K12287	0.0037878435493483398	0.004321161861520037	1562.42	1481.5	0	200
K17879	0.003933504794016177	0.004403061359532813	1562.975	1274.5	0	200
K01686	0.00266962537997504	0.002989300056133381	1563.495	1527	0	200
K00990	0.0024449314533476142	0.0025363022260214366	1564.245	1635	0	200
K19055	0.004118882901613898	0.004315566909006921	1564.42	1267.5	0	200
K00098	0.0023423758410717524	0.0026825224106870934	1564.565	1743.5	0	200
K06173	0.003287306270062025	0.0032666881634366416	1565.095	1357	0	200
K12982	0.003762297477338616	0.003965791584351676	1565.15	1304	0	200
K00254	0.0022061281169694787	0.002332361102745517	1566.245	1616.5	0	200
K02195	0.003416608207349276	0.004415553011989459	1566.265	1601	0	200
K19226	0.005095823223824124	0.005506776186236735	1567.025	1189	0	200
K03791	0.00295201556466134	0.0028712513403055823	1567.48	1495	0	200
K13985	0.004265805341268021	0.0047616368508170215	1567.655	1308.5	0	200
K00383	0.002357034572616552	0.0029455346488914146	1568.54	1701.5	0	200
K18996	0.0039303514561660246	0.0037576495585221466	1569.12	1283	0	200
K10112	0.0036557246545193354	0.0037124641493813735	1569.6	1328.5	0	200
K00413	0.0022664894213259706	0.002414571895388073	1569.8	1691.5	0	200
K01637	0.002970475832415417	0.0038612596916399273	1569.98	1644	0	200
K01241	0.0032826043438249053	0.004740896156375218	1570.36	2046.5	0	200
K01489	0.002679775651969823	0.003031353193205981	1570.585	1604	0	200
K03073	0.0031640899010128482	0.003675616421312041	1571.97	1529	0	200
K01940	0.0026698337163481665	0.0029796033941610492	1572.32	1583.5	0	200
K00604	0.0023333961394629535	0.0026236133367762773	1572.47	1623	0	200
K02970	0.002998323321713715	0.0036530968883582158	1572.995	1520	0	200
K02535	0.003803838569521651	0.00538167795487918	1573.215	1593.5	0	200
K00588	0.002673800296609285	0.004046503122125471	1574.255	1890	0	200
K19228	0.004570456189674718	0.00475313033876163	1574.94	1141.5	0	200
K07774	0.00422252608818383	0.004875747121566053	1575.555	1344.5	0	200
K12511	0.005366947306277929	0.007308855054728947	1575.745	1269.5	0	200
K06199	0.0034274165895014715	0.003644476424917544	1576.565	1469.5	0	200
K19230	0.004994831496432345	0.0056212075626954966	1576.735	1141.5	0	200
K04767	0.003767963212002559	0.004819030655935856	1576.945	1489.5	0	200
K01821	0.0025017946802627523	0.002576134771897515	1578.995	1657	0	200
K02028	0.002816876854950685	0.0033039351203771536	1579.095	1601.5	0	200
K19291	0.003468519043489726	0.003254784989850842	1579.59	1365	0	200
K02231	0.0028929131656243493	0.0038142742824886404	1580.07	1615.5	0	200
K00761	0.0026637049347505966	0.0035970741013845843	1580.285	1875	0	200
K00023	0.002431701902125672	0.0037250443599069556	1580.78	1863	0	200
K10218	0.004924532221836047	0.005996280569209737	1581.39	1233	0	200
K07063	0.003836695780977337	0.004352313556140814	1581.67	1346.5	0	200
K00058	0.0020069510701501434	0.001993187159128631	1582.58	1607.5	0	200
K01887	0.0025025227649934857	0.0027107780909182153	1582.74	1602	0	200
K15915	0.004466744180357414	0.005311227903977705	1583.37	1280	0	200
K09939	0.0040785970581634	0.0042663478864997245	1583.375	1246.5	0	200
K02200	0.002563449337869533	0.0027232095675107267	1584.865	1571.5	0	200
K02658	0.0028789569214902155	0.003256696249717549	1585.48	1597.5	0	200
K01761	0.0026840598149832423	0.0030661929295963883	1585.485	1733.5	0	200
K01823	0.002691835846158937	0.0031916956398471666	1586.04	1564.5	0	200
K19296	0.003415525278763827	0.0031610022719722993	1586.06	1417.5	0	200
K06190	0.003283430988915065	0.0036970757462903565	1586.265	1441.5	0	200
K16639	0.003849072975936797	0.0037848448606917122	1589.605	1340	0	200
K03046	0.002895297441710382	0.0031955805377596146	1591.015	1549	0	200
K03043	0.0027267733553315463	0.0028010699338350286	1591.575	1537.5	0	200
K17323	0.0038338521918663206	0.004101156850913452	1592.175	1347	0	200
K03530	0.0034237527791683296	0.004348216549287418	1592.195	1573	0	200
K02299	0.0029094256321163616	0.0035136768116723815	1592.33	1604.5	0	200
K01749	0.0025304453822566327	0.002794070006159459	1592.68	1639	0	200
K02652	0.002811891926388847	0.003303174206291453	1592.745	1529.5	0	200
K01733	0.002524685224877768	0.0027842624364863527	1593.205	1587	0	200
K06015	0.003081753208267874	0.0032740099529815587	1593.23	1493	0	200
K01814	0.00283413814086721	0.0036242350991178393	1593.71	1661.5	0	200
K02099	0.002492921127346907	0.002633080100380564	1594.165	1605.5	0	200
K07662	0.0036183554508376252	0.0041799908075217	1596.37	1443.5	0	200
K00384	0.002222014013447152	0.002708270258937975	1596.53	1695	0	200
K02221	0.00331219234611888	0.004745131052635235	1597.01	1705	0	200
K01920	0.002854107113041033	0.00363526737339688	1597.94	1597.5	0	200
K06878	0.004961511626978636	0.006843365838186885	1598.615	1468.5	0	200
K11709	0.004621037712954801	0.005776173606760287	1598.865	1404	0	200
K02232	0.002535904396105308	0.002662036068978349	1599.49	1587	0	200
K07675	0.0035398978233013613	0.004226804589788445	1599.885	1483.5	0	200
K07566	0.004400024920291986	0.005805928541377125	1601.1	1361.5	0	200
K07478	0.003526155706147858	0.0036969296143711788	1601.375	1362	0	200
K00477	0.002333235840284063	0.0031968122132093836	1601.46	1803.5	0	200
K07246	0.003243256516189305	0.0036842837693000863	1601.565	1509.5	0	200
K00042	0.0020994920176504173	0.002771423334355754	1601.99	1791.5	0	200
K02259	0.0029525012054066294	0.0036206209304735044	1603.08	1628.5	0	200
K01006	0.0024010012103461657	0.003008765507300677	1603.65	1646	0	200
K02906	0.003068564539399191	0.003710652503973475	1603.705	1600	0	200
K07181	0.003683865610308471	0.004085007108467396	1604.1	1456	0	200
K05563	0.0030798319359849865	0.003122709002990324	1604.155	1509.5	0	200
K02874	0.0027211294221237275	0.0028381056658462267	1605.795	1514	0	200
K19290	0.003511336225582978	0.0036282194037702505	1605.945	1375.5	0	200
K05020	0.0032872466402072485	0.0037278051728479966	1606.31	1449.5	0	200
K02405	0.0028985996253891675	0.0036032491372973803	1607.89	1613	0	200
K05794	0.0030762414038915217	0.0031847842821793883	1607.945	1517	0	200
K00797	0.002147704192489527	0.0023256479650513072	1608.095	1704.5	0	200
K15509	0.003929337801986246	0.004210648570136706	1608.305	1323	0	200
K00690	0.00236721417660919	0.0031838989777625403	1608.455	1799.5	0	200
K10941	0.005474036327799382	0.0073105027252993	1608.615	1382.5	0	200
K16961	0.003640753144983464	0.004150199367801697	1608.69	1417	0	200
K00507	0.002176180953300984	0.002597393254265625	1608.945	1799	0	200
K12543	0.0031649095668485547	0.0030627524483173296	1609.005	1419.5	0	200
K20036	0.003361345623390155	0.0030177600942103517	1609.045	1331	0	200
K12542	0.0030911217745256342	0.003088466778614112	1609.415	1443	0	200
K26399	0.004233159778520316	0.004563801192109781	1609.78	1280	0	200
K01433	0.002614995909366852	0.0035785263949674813	1610.105	1725	0	200
K06959	0.00429394160572129	0.006070289457287437	1610.23	1572	0	200
K00609	0.0021232866424561354	0.002316803009094399	1610.345	1648.5	0	200
K06149	0.0029899873735762163	0.003075347659593032	1612.875	1502.5	0	200
K08869	0.0028075105843141054	0.002600670815974954	1613.205	1516	0	200
K07552	0.0030821402026539194	0.003174916097204624	1613.455	1385.5	0	200
K00635	0.0021933661055712323	0.0027432422443109537	1614.655	1843	0	200
K06957	0.003424415011350155	0.0040725604595286125	1615.695	1527	0	200
K03631	0.002966839644579722	0.0032008149393369647	1616.415	1441	0	200
K01902	0.0023710494279751706	0.0024572752118247115	1617.715	1582.5	0	200
K01322	0.002613372698065508	0.003422582611510714	1618.26	1787.5	0	200
K00876	0.0026443616890082693	0.003769774386589064	1618.63	2063.5	0	200
K06138	0.003145998524578275	0.0036111693800468603	1619.165	1497.5	0	200
K07089	0.0032933147919513785	0.0036011734885541954	1619.845	1501	0	200
K12960	0.003490477203316116	0.003587477322895992	1620.335	1372	0	200
K03168	0.002605906750213487	0.002707815008428011	1621.02	1507.5	0	200
K00718	0.002105116290059286	0.0024339660864183895	1622.35	1786	0	200
K18778	0.0050072480076213625	0.005479458565003985	1622.75	1190.5	0	200
K07284	0.003275128457666347	0.003709453231375228	1622.845	1530.5	0	200
K00368	0.002106929131963723	0.002494010040729755	1623.335	1829.5	0	200
K18139	0.003548608016862455	0.0038091269019816447	1624.01	1431	0	200
K01720	0.0023221008479394705	0.002661869872314768	1624.89	1679.5	0	200
K05895	0.0027175015793275787	0.0025519769696961247	1625.18	1476	0	200
K09921	0.0032353869739147533	0.0033845712000473206	1625.31	1417	0	200
K03098	0.0027561764104689543	0.003083672642737472	1626.14	1634.5	0	200
K01007	0.0022499218716904765	0.002925613347358589	1626.925	1847	0	200
K02053	0.0024789987881694954	0.0028894260162134725	1628.505	1636	0	200
K02956	0.0028084248303910137	0.0035985099561017	1628.66	1610	0	200
K10027	0.004280559005624038	0.005515250184990913	1628.76	1370.5	0	200
K00965	0.0025524423282993515	0.003718358241099864	1628.805	2023	0	200
K00031	0.0022095624683314903	0.003476114605193536	1630.915	1932	0	200
K00568	0.002058962584877335	0.0024575341644491994	1631	1748.5	0	200
K01464	0.0024792664851078037	0.003326896187494706	1631.875	1800	0	200
K00021	0.002059644483009041	0.0030706769255059623	1632.53	1965.5	0	200
K03556	0.002404033833354307	0.0022928800820490743	1633.355	1551.5	0	200
K11076	0.004231765887588494	0.005224771099359412	1633.525	1466.5	0	200
K00134	0.0019864831180847666	0.0025325473011721775	1634.07	1845	0	200
K00424	0.002239761645403227	0.0031594018828620556	1634.185	1924	0	200
K20977	0.005770804359425259	0.007488268023654348	1634.645	1274.5	0	200
K07347	0.003229245301255759	0.0032169376610365415	1636.345	1425	0	200
K00317	0.002052757991766545	0.0025403137933688517	1636.87	1779	0	200
K00763	0.002216666761584412	0.0030456808995609833	1637.495	1932.5	0	200
K01008	0.0022086171940195504	0.0027479825952238784	1637.795	1719	0	200
K03789	0.002966221547875441	0.0034197226007474115	1638.74	1543	0	200
K00406	0.001969364856366905	0.002330418611401996	1638.905	1711.5	0	200
K02160	0.002673357061188944	0.003541488117861672	1639.04	1722	0	200
K01056	0.0021088260848049997	0.0023909641556125	1639.92	1712.5	0	200
K00045	0.002232400706502363	0.003745411190369228	1641.485	1908	0	200
K14063	0.003104978188738045	0.0028422637367486333	1641.82	1404	0	200
K01139	0.002178380923392428	0.0025756964419555144	1642.345	1716	0	200
K09857	0.004184986510633193	0.005420053023083867	1643.185	1445	0	200
K03799	0.0028788603020420997	0.003246233657014487	1643.405	1614.5	0	200
K21014	0.0037199547201302754	0.003667825506600886	1643.665	1373.5	0	200
K00074	0.001894180483366322	0.002507042080909183	1643.76	1828.5	0	200
K00796	0.002121109054668076	0.002703800689741582	1643.945	1806.5	0	200
K09667	0.0027161341503215363	0.0027388497575564353	1644.03	1537	0	200
K00820	0.002051963470042656	0.0025315330848247777	1644.495	1741.5	0	200
K15773	0.004292974659036938	0.005211256494269828	1645.21	1427.5	0	200
K09826	0.004291840621108325	0.005330494694814962	1645.515	1312	0	200
K02601	0.0025151519767412697	0.0028713321190712957	1645.62	1722.5	0	200
K07713	0.00352233105451119	0.0038800669982430266	1645.77	1392	0	200
K01961	0.002341428669738884	0.002799431966456136	1646.78	1689	0	200
K09912	0.0032812499633014286	0.0037774825844961745	1647.355	1507.5	0	200
K03333	0.0025108259313993127	0.002694425674449989	1647.99	1584.5	0	200
K03394	0.0025810075688850235	0.0027940989377691215	1649.065	1603.5	0	200
K16962	0.0035854595700598436	0.00392846025431445	1649.4	1389.5	0	200
K01581	0.0021799477209807536	0.002505825680756943	1649.41	1712.5	0	200
K01286	0.002167355688850654	0.00257711278989646	1650.31	1694	0	200
K03892	0.0031224740847805668	0.004217851595001506	1651.145	1539	0	200
K01058	0.0021742547124714378	0.0027377347110576493	1651.295	1790.5	0	200
K01042	0.0022685497376847275	0.003035822230627615	1651.7	1749.5	0	200
K00163	0.0020485976816823465	0.0031249175174252277	1651.895	1924.5	0	200
K01273	0.002223831808325851	0.002791597095024249	1652.055	1800	0	200
K00486	0.002127354848460391	0.003098524346790913	1653.035	1981	0	200
K15576	0.004047462027798745	0.005146468007046646	1653.835	1443.5	0	200
K02027	0.0023687835851346505	0.0027498847206826145	1654.1	1762	0	200
K03386	0.002604057163354212	0.002926713539738936	1654.155	1620.5	0	200
K01485	0.0021961016969955045	0.002631715198763851	1654.275	1760	0	200
K06518	0.0027608808964574524	0.0030711527236549803	1654.5	1579	0	200
K00123	0.0018452057345634968	0.002270143805713716	1654.635	1842.5	0	200
K01251	0.0023071404283433166	0.0031698491017033673	1655.645	1844	0	200
K04774	0.002636075848876918	0.002757638677976244	1655.68	1535.5	0	200
K05820	0.0029861888018685727	0.003220623018541625	1655.74	1592	0	200
K03470	0.00244959112681918	0.0025193020072301953	1656.07	1635	0	200
K05561	0.0032194054522904155	0.003790468285133635	1657.33	1442.5	0	200
K06442	0.0030616287125101276	0.003435364585060185	1658.4	1554	0	200
K09981	0.002894000811951099	0.0029219770404760267	1658.4	1411	0	200
K22769	0.003293461498863671	0.0031081409951138005	1658.96	1418.5	0	200
K01593	0.0027510810368476	0.004199440560634459	1659.385	2073	0	200
K00305	0.0019235438165461066	0.00272253890492432	1661.945	1919.5	0	200
K05782	0.003266533841458615	0.004073294361384389	1662.24	1531	0	200
K01214	0.0021761089286342007	0.002758406872618071	1662.585	1828.5	0	200
K01259	0.0024442514236832804	0.003702630855279109	1663.12	1881	0	200
K02481	0.003338100344111091	0.005138386146319118	1664.715	1976.5	0	200
K09004	0.0033825623180455695	0.0037360917363359323	1665.75	1451	0	200
K21699	0.0044206406733768785	0.00494221707356175	1665.82	1340	0	200
K00412	0.001867943913674207	0.0024055113870237194	1666.32	1879	0	200
K08968	0.0039464622091692665	0.005038020142977199	1666.355	1401	0	200
K14347	0.0038372964990040183	0.004448866536029187	1666.49	1400	0	200
K03183	0.002422536524922063	0.002540086275334518	1667.03	1625	0	200
K05526	0.0036727951641303195	0.0058912311529183215	1667.1	1744.5	0	200
K00931	0.002288066350704579	0.0034839380569567377	1667.38	1986	0	200
K02878	0.0028147831489169343	0.0034900091406273527	1667.61	1697	0	200
K03953	0.0027744289153720384	0.003475850170677929	1668.5	1590	0	200
K07017	0.0034217769425023675	0.004771612242303996	1668.66	1561.5	0	200
K04075	0.0029573962217786893	0.0034746184879976666	1668.665	1594	0	200
K01956	0.0022771807703394218	0.0027383155209193192	1668.715	1666	0	200
K03216	0.003329063425946571	0.005146397960066231	1669.02	1741	0	200
K01628	0.001973597699548796	0.0019858672135888633	1671.15	1672	0	200
K03589	0.0025329612009240463	0.0026241663344649018	1671.16	1577.5	0	200
K26061	0.0034142890959978542	0.0036021957427389614	1671.205	1385	0	200
K00557	0.0021619997174504874	0.003399272884476015	1671.945	2012.5	0	200
K03606	0.0033964538152921092	0.004849100150186305	1672.28	1739.5	0	200
K19229	0.004183127449696348	0.0043662750891806474	1672.475	1196	0	200
K00891	0.001990282086915546	0.0025939223133870522	1672.99	1851	0	200
K07458	0.0028986319883821223	0.002920315024681289	1673.385	1482	0	200
K09013	0.003037889716370567	0.003214512090144557	1673.68	1531	0	200
K02291	0.0026732206754137193	0.0035010904341763144	1674.185	1855.5	0	200
K00372	0.0018996743441139986	0.0027254028420794964	1674.385	1952	0	200
K00075	0.0017176425322467965	0.0022224158942057495	1675.02	1886	0	200
K03147	0.0027604306921128674	0.0035845149457658424	1675.06	1605	0	200
K24217	0.0031702264006780384	0.0029445683848569656	1675.435	1360.5	0	200
K05838	0.004008669600401508	0.005886524296365819	1675.465	1632.5	0	200
K01657	0.002112178593281991	0.002449982053451607	1675.595	1716	0	200
K02492	0.0033686282524210405	0.005459928848418376	1676.61	2161	0	200
K00529	0.0023099223538943334	0.004239326860845795	1677.005	2023	0	200
K05774	0.0035106632074894373	0.004819608506870999	1677.02	1572.5	0	200
K07005	0.0030791279496171727	0.003575112583787944	1677.48	1563.5	0	200
K01563	0.0021401269320577283	0.002668292573762096	1679.36	1820	0	200
K01918	0.0023997953790117384	0.0031515200527719024	1679.845	1822	0	200
K03705	0.003827595451457179	0.005793556023501494	1680.085	1886	0	200
K01029	0.0021745657503063885	0.00302486685263603	1680.095	2001.5	0	200
K00754	0.002097192820103065	0.0031837878979424487	1680.35	2025.5	0	200
K01886	0.0031250512935025163	0.005050262232774029	1681.38	2207	0	200
K03415	0.003415811959062135	0.005339979517133231	1681.585	1845.5	0	200
K03639	0.0025924661994818545	0.0030080315032413314	1683.025	1552.5	0	200
K03060	0.0032312530101775054	0.004792444989199818	1683.545	1710.5	0	200
K09008	0.004290533665065038	0.005509995865631008	1683.865	1506.5	0	200
K01515	0.0020750275651302574	0.002580674379809217	1684	1768	0	200
K01356	0.001928003477664749	0.002259578126071992	1684.42	1839.5	0	200
K03092	0.0024727043777372725	0.0029088060157922376	1684.65	1635.5	0	200
K00989	0.002201096022864175	0.0034073456654149267	1684.895	2002	0	200
K05936	0.0024745537726437276	0.002382600459960116	1685.235	1662	0	200
K02909	0.002430109516671675	0.002715101383067903	1686.43	1622.5	0	200
K01423	0.002327491039670658	0.0034854014871072234	1686.95	2031.5	0	200
K15778	0.002982546281816812	0.0033114866010226446	1688.945	1557	0	200
K00627	0.001818716421734278	0.0023330715794807337	1689.525	1842	0	200
K05772	0.003134757353942602	0.004252795088983294	1689.98	1648	0	200
K20988	0.003990387884418336	0.004612391587970035	1691.155	1377.5	0	200
K19745	0.003695594130830717	0.004458649545816208	1691.37	1402	0	200
K02986	0.0023653924099095278	0.0026667786791453887	1691.51	1668.5	0	200
K03179	0.003120658818558839	0.004408846951786512	1693.01	1844	0	200
K06903	0.0027329988783034143	0.002918071784996143	1693.28	1605.5	0	200
K10026	0.004283326112977549	0.005817974485853897	1693.925	1514	0	200
K03736	0.0023785676613278183	0.0023512870852562544	1694.895	1607.5	0	200
K03776	0.002859982776800377	0.003993437648158042	1695.16	1795	0	200
K02961	0.002567342968400502	0.0031003808172891056	1695.185	1700.5	0	200
K09017	0.0029321857808875113	0.0033702926716371443	1695.43	1616	0	200
K02417	0.002207286153546392	0.002567431427357942	1696.39	1669.5	0	200
K01875	0.002043066453716758	0.002290558661372079	1697.01	1703.5	0	200
K13016	0.0036740246011328346	0.004507013671755607	1697.43	1535.5	0	200
K00962	0.0018198967941114377	0.0022451907927290575	1698.32	1807.5	0	200
K22441	0.003951761441386658	0.005243096478828796	1698.42	1433	0	200
K00099	0.001596733695382107	0.0020769583534815963	1698.785	1893.5	0	200
K00845	0.002187596635480316	0.003699055064353823	1699.26	2024	0	200
K02298	0.0024759819458460113	0.0032794457136340496	1699.36	1825	0	200
K14987	0.003294999648473398	0.0034042848745093387	1699.88	1444	0	200
K00643	0.0019492204247777327	0.0029522624031420265	1700.765	2043.5	0	200
K08153	0.003138132253219995	0.003323002597052477	1701.315	1440.5	0	200
K00758	0.0018013774030076128	0.0021885489607878375	1701.8	1879.5	0	200
K02043	0.0024161220304208305	0.003343891909458351	1702.55	1949	0	200
K01278	0.0021341695436357493	0.0031767774181829926	1703.45	1902	0	200
K12941	0.0039397156393274615	0.004791537245779087	1703.525	1516.5	0	200
K11107	0.004659386458536517	0.00646881609191863	1704.1	1429	0	200
K07059	0.002737560950888333	0.0030783947729705035	1705.115	1590	0	200
K02316	0.0022037810285502005	0.0026335791480444543	1705.165	1713	0	200
K03688	0.00248959754774055	0.0029924362401586944	1705.9	1686.5	0	200
K22438	0.002932228825472027	0.0027423890696763316	1706.61	1462.5	0	200
K02613	0.0023034048113924704	0.002669635909190333	1706.715	1735.5	0	200
K01092	0.0021357993322034777	0.0035024494483987816	1707.09	2040	0	200
K00860	0.001851583517339911	0.002562016646720996	1708.005	1912	0	200
K20525	0.005332309592285487	0.006846286086428903	1708.905	1199	0	200
K03472	0.0029014108025733967	0.0042008824809361914	1710.265	1881.5	0	200
K03414	0.0027220012768212985	0.003881309646011207	1711.345	1641	0	200
K06042	0.002610675058539522	0.0028401837966206688	1712.01	1647.5	0	200
K03637	0.0026068085462130517	0.0030239899264586315	1712.48	1623.5	0	200
K07243	0.0027489864763827793	0.0029977431674156553	1712.87	1567.5	0	200
K15735	0.0031852374858733707	0.003187391502190428	1713.49	1415.5	0	200
K07183	0.0033412512474668586	0.004356999787134012	1713.995	1599.5	0	200
K01966	0.0027650443146978194	0.004841112270919584	1714.135	2143	0	200
K03306	0.002535975036417402	0.0034472730665963806	1714.135	1808.5	0	200
K00616	0.00162998911843928	0.0020559274209358113	1714.745	1787	0	200
K01000	0.0017862367637224777	0.002263231226201846	1714.925	1833.5	0	200
K03641	0.002551293001864578	0.0031101277718871704	1715.145	1646	0	200
K04517	0.002689252789135482	0.0029577706597990502	1715.39	1643.5	0	200
K11072	0.0029125104059758962	0.003134663188144951	1715.82	1499.5	0	200
K03469	0.002565722744099551	0.003147831432051678	1715.975	1687	0	200
K00800	0.0016965306080766673	0.0021229680862022552	1716.59	1785.5	0	200
K07315	0.0025969192688518237	0.003018685017333895	1717.025	1648.5	0	200
K00919	0.002016885734182476	0.0030910672676841906	1717.785	2072	0	200
K01507	0.0019462920019782033	0.002543164378945636	1718.29	1841.5	0	200
K00433	0.0017707190662551782	0.0027440243072948314	1718.375	1958.5	0	200
K03074	0.0031948117494826145	0.004848892233078544	1718.75	1896.5	0	200
K02517	0.0022579695833566723	0.0029743426220002326	1720.13	1843.5	0	200
K08998	0.002829550510021692	0.0030367168797390603	1720.665	1577	0	200
K02416	0.0025534869840444117	0.003655707106547193	1721.005	1970	0	200
K01695	0.0019197263301938576	0.00225599911588306	1721.035	1791.5	0	200
K00479	0.001530858783033292	0.0016982357295397244	1722.125	1846.5	0	200
K01689	0.0018145245847263518	0.002112525252385797	1722.485	1795.5	0	200
K00997	0.002037103737670843	0.003255440598584389	1722.53	1990	0	200
K05367	0.002819568017616633	0.0034790004693715693	1722.73	1699	0	200
K00819	0.0018686109487143505	0.0028634108454090343	1723.555	2055	0	200
K00446	0.0018908672504015182	0.0033481112902261196	1724.735	2004.5	0	200
K01952	0.0027887876329291067	0.004669651119230859	1724.8	2118.5	0	200
K19057	0.0033114512929389183	0.0034953657265094423	1725.03	1465	0	200
K02437	0.0020372043709685076	0.0023749543586831117	1725.72	1852.5	0	200
K00166	0.0017670441717582326	0.003272327615394027	1725.845	2009.5	0	200
K00600	0.0016006309303671059	0.0019957778904774316	1726.76	1920.5	0	200
K03076	0.002174441659599618	0.0023733225700413893	1727.035	1680	0	200
K02838	0.002184046009666671	0.002495724145611885	1727.745	1735	0	200
K10914	0.002845588548777352	0.0031108736739611617	1728.575	1567.5	0	200
K00661	0.0017014764968732786	0.002524084059241368	1729	1968	0	200
K05812	0.0026299661689236863	0.0028014474251314555	1729.2	1642.5	0	200
K02112	0.0020563039645678407	0.0026000162540437675	1729.8	1740.5	0	200
K01417	0.001794146190539769	0.0022270522698429524	1730.56	1812	0	200
K01480	0.001955914225963136	0.0027210701036348133	1730.895	2023	0	200
K03760	0.002510565108516028	0.0029673972823413453	1731.405	1624	0	200
K04782	0.0024883311965030975	0.00272556818203732	1731.48	1694	0	200
K07722	0.002600427170098576	0.002672970862794775	1732.355	1566.5	0	200
K07727	0.00269945032677271	0.0028539276964662428	1733.73	1591.5	0	200
K02935	0.0022301964493676232	0.002732544146201189	1733.815	1794.5	0	200
K02621	0.0019290564234000396	0.00203681538592519	1733.915	1745.5	0	200
K02225	0.002137073625748051	0.002793313185733398	1734.415	1845	0	200
K03534	0.0025156860204920747	0.0031827076431398013	1734.425	1661	0	200
K01284	0.0018530226569757236	0.0025500786810412593	1734.815	1924	0	200
K09131	0.0028759478231216774	0.0033763547028536844	1734.995	1613.5	0	200
K06075	0.002346552240398881	0.0025551262897819836	1735.405	1739.5	0	200
K03520	0.002449778999857377	0.002962456633163239	1735.725	1751	0	200
K13775	0.003102932767978887	0.0036632645929224527	1736.115	1545.5	0	200
K17322	0.0034686562633726714	0.0038738708397964487	1736.95	1464.5	0	200
K01297	0.0021273629075220513	0.0035921373916755948	1737.32	2116	0	200
K06222	0.0033592769315284386	0.004799001916561481	1737.4	1759.5	0	200
K03185	0.002260511890867162	0.0027509131551197007	1737.465	1755.5	0	200
K05952	0.002390830345540944	0.002493169104303407	1738.025	1709	0	200
K00228	0.0014566156735518732	0.002007673999025598	1738.085	1884	0	200
K02948	0.002264970774238415	0.0028082885570076665	1738.54	1702.5	0	200
K03796	0.0028832158395995667	0.003856583630505612	1738.76	1796	0	200
K03531	0.002254323708093061	0.002509820396631457	1739.415	1686	0	200
K03664	0.0025037460614980647	0.0029832103813272805	1739.74	1660.5	0	200
K03980	0.0030400230305090512	0.0038619955093750435	1740.05	1755	0	200
K08591	0.004184156210100449	0.006548521886717216	1740.505	1611	0	200
K00657	0.0017621410818250093	0.0027973787926651506	1740.675	2035	0	200
K00341	0.0017569029894957545	0.00333403771222741	1740.975	2031	0	200
K02837	0.002325882748362823	0.0029914227919284595	1741.01	1712	0	200
K05851	0.0026807902450807033	0.003358301035245975	1742.005	1649	0	200
K00499	0.001602446398011161	0.0023614608226666823	1742.775	2009	0	200
K00121	0.0014533437201508204	0.002259330227181456	1743.48	1942.5	0	200
K00167	0.0015366904189981242	0.002607699805518956	1744.1	1988.5	0	200
K17223	0.0042394487779847	0.005828306346791418	1744.93	1478.5	0	200
K02412	0.0024610932671743154	0.0035513294198921542	1745.585	2023.5	0	200
K00390	0.0016259767351945891	0.002596390153989022	1746.06	1978.5	0	200
K02982	0.0023392290269360367	0.0029788948952368523	1746.25	1722	0	200
K09780	0.002599719750187934	0.002586146482694804	1749.265	1605	0	200
K02653	0.0021136278525944025	0.0027358505491797878	1749.34	1870.5	0	200
K05773	0.0027602676641146125	0.003613369707019416	1749.375	1750	0	200
K03802	0.0025623004482536855	0.0030927267361725436	1749.61	1619	0	200
K01457	0.0018419056868555085	0.0025986307285079	1749.675	2023.5	0	200
K07112	0.0024556251250413487	0.002851334637730155	1750.06	1690.5	0	200
K02409	0.002519024078421326	0.004126492017742549	1750.165	2031.5	0	200
K03600	0.0022404694276367955	0.002680442060754459	1750.63	1796	0	200
K01104	0.001772955214971435	0.0024632714545315642	1751.21	2054	0	200
K01479	0.0018434509818727725	0.0025471333900046367	1751.345	2076	0	200
K03113	0.003078479274788243	0.005479719337574079	1753.15	2168.5	0	200
K00127	0.001338173744310933	0.0018306997752131084	1753.675	1939.5	0	200
K02952	0.002112285057688929	0.0025102261269052037	1754.605	1659	0	200
K15777	0.0027369938523483	0.002924592966169992	1755.345	1592.5	0	200
K01487	0.0018220002380899339	0.0026266539685218804	1755.37	1935.5	0	200
K02867	0.0020671926298650063	0.002362093239324386	1755.575	1756	0	200
K02338	0.0019075912191974381	0.0022384986918218526	1755.675	1747	0	200
K00852	0.0016740859318923997	0.002755428618620634	1755.785	2010	0	200
K02895	0.0023677316657440264	0.0032784539903658325	1756.31	1844	0	200
K11070	0.0026654322244454953	0.0028812393825188728	1758.64	1561	0	200
K02448	0.0019147880355905008	0.00239664522503568	1759.17	1878.5	0	200
K03625	0.002302894772992192	0.0026289906300403488	1759.55	1663.5	0	200
K03735	0.0024023540127877	0.002971973018232021	1759.64	1653.5	0	200
K00340	0.0014357189526398447	0.0021543243685229266	1759.845	1982	0	200
K08295	0.0025595738423573903	0.0028095796143638788	1760.11	1617	0	200
K00261	0.001323756300296418	0.0017554147718201337	1760.58	1943	0	200
K13018	0.0033407083071748714	0.004233856832288914	1760.875	1501.5	0	200
K01667	0.0018219215714373686	0.002466207969857822	1761.07	2021.5	0	200
K00930	0.0018177237351722402	0.0031049292311909117	1761.765	2072	0	200
K00788	0.001563533250892107	0.0022462286143588913	1761.955	1998.5	0	200
K19701	0.00354464213639866	0.00454036586222566	1761.995	1544.5	0	200
K00215	0.0013164917352063538	0.0017986234874415637	1762.075	1955.5	0	200
K09958	0.0028288840288092925	0.003266369483954718	1763.465	1543	0	200
K02336	0.0025105936942309928	0.003836500705033291	1763.49	2241.5	0	200
K03599	0.002241153403880635	0.0028014773422649635	1764.84	1779.5	0	200
K03405	0.0026381828791665627	0.0037995000584297974	1764.995	1824	0	200
K24136	0.0034730314219089202	0.004089056849351825	1765.015	1474.5	0	200
K14170	0.0032005209580128775	0.003903300621370927	1765.305	1522.5	0	200
K03100	0.0020649955567090665	0.0022860071939843018	1765.36	1699.5	0	200
K12063	0.0034206728642303414	0.00402329992189019	1765.81	1534.5	0	200
K07498	0.002968073738552468	0.003548391284358064	1766.025	1566.5	0	200
K07184	0.002699826418384987	0.0033215815138859426	1766.42	1645	0	200
K05518	0.0021499652876855904	0.0024366817842487345	1766.89	1807	0	200
K21470	0.004015563933575418	0.004945229626882011	1767.48	1575	0	200
K01725	0.0018670569315885261	0.0026797605249915487	1767.64	1898.5	0	200
K01491	0.0016461781096534438	0.0020324318633101143	1767.9	1830	0	200
K19059	0.0033491073227310112	0.0035567379798781816	1767.91	1431	0	200
K02657	0.0019468728968429904	0.0023148672487442053	1768.45	1810.5	0	200
K02493	0.001953080913270404	0.002364959545334082	1768.5	1729.5	0	200
K09797	0.002884560513595072	0.003722346130026261	1768.505	1623	0	200
K02297	0.0023134917739667323	0.0039766742014837155	1769.44	1880.5	0	200
K00791	0.0014307653400889603	0.0017439570927142603	1769.89	1897.5	0	200
K01159	0.001567988429994127	0.001954382096517269	1770.315	1885	0	200
K02519	0.001916532591396515	0.002237153438157648	1770.68	1719.5	0	200
K02600	0.001991227201951085	0.0024405263228862066	1771.44	1744	0	200
K01684	0.0020119573038067154	0.0030998926156380517	1771.635	2173	0	200
K00266	0.0013464100050835193	0.0020607441866392047	1771.715	2004	0	200
K00847	0.0016105106754307078	0.0025945602965279507	1772.44	2048	0	200
K09699	0.003371854286530448	0.004470055938501745	1772.555	1692	0	200
K03409	0.0026318546373220388	0.0038088967651264487	1773.555	1865.5	0	200
K00571	0.0017659189495591388	0.003533227592094495	1773.895	2060.5	0	200
K01690	0.0019557656836092195	0.0030248611572385054	1774.85	2108.5	0	200
K03603	0.0022767650671485606	0.002851811930366725	1775.015	1700	0	200
K07473	0.0025973114692148325	0.002855294753601846	1775.085	1606	0	200
K02660	0.001987695092527684	0.0024897976887535062	1776.685	1758	0	200
K01053	0.001622847136489611	0.002340774164336549	1776.715	2084.5	0	200
K07641	0.0027029795105965515	0.0032571194904037586	1777.505	1640.5	0	200
K00209	0.0013471253717740458	0.0023171738245640686	1778.38	1991	0	200
K01070	0.0018719747208414202	0.0033123868218562784	1779.305	2127	0	200
K01825	0.0019222543309463452	0.0028115244286933115	1779.72	2037.5	0	200
K01486	0.0016279075740309181	0.0021255335003166316	1779.845	2083	0	200
K07663	0.0025205177247119345	0.0030698465828285985	1780.175	1705	0	200
K03590	0.0021830028051407937	0.002563177868246976	1780.4	1710	0	200
K02967	0.0020488770463167267	0.00244104619174565	1781.04	1722.5	0	200
K00955	0.0016587646213339813	0.0027950545313421343	1781.16	2046.5	0	200
K00057	0.001178215656801109	0.0017873630298884066	1781.5	1977.5	0	200
K02111	0.0017685263841067994	0.0021829380515654656	1782.54	1788	0	200
K01782	0.0019160989263075153	0.0031308375234439124	1782.645	1936.5	0	200
K03695	0.0022662576465246652	0.0026774122063136768	1782.685	1670	0	200
K14160	0.0034831578713149978	0.004282939294287838	1783.295	1528	0	200
K00124	0.0013036336911313473	0.0021394716879651965	1783.495	1950	0	200
K04763	0.0022516131262488863	0.002523781036042778	1784.21	1687	0	200
K00697	0.0014655808429042392	0.00227494700475988	1784.64	2059.5	0	200
K01573	0.0016583077856955565	0.0025515084273464595	1784.66	2025	0	200
K05570	0.002590638726443487	0.0038859490176637304	1784.885	1738.5	0	200
K23256	0.002668930655426889	0.002642896712084181	1785.045	1565	0	200
K02473	0.0020693786134079947	0.002788405521499429	1785.15	1935	0	200
K08988	0.0026365102835439274	0.003051969558604368	1786.085	1635.5	0	200
K06178	0.0024272838172107454	0.0028566759799506882	1786.345	1689	0	200
K06902	0.002935767720853225	0.0040022434910702695	1786.4	1691	0	200
K04343	0.0021809460209118547	0.002541036304928549	1787.035	1857	0	200
K02931	0.0022539792789439054	0.0031117157374769924	1787.3	1828	0	200
K03451	0.002018860772920907	0.0024438190293764924	1787.56	1852.5	0	200
K00963	0.0014949796164105459	0.0021493119908417503	1787.835	2035	0	200
K04092	0.0030477205916857753	0.004423853968794004	1788.13	1964	0	200
K03833	0.002145557770884018	0.002398943431968442	1788.175	1661	0	200
K00673	0.0013592372760261678	0.0018778196997831216	1788.255	1980	0	200
K04748	0.0022835993384231657	0.003121493275360378	1788.29	1823	0	200
K03086	0.002445279150721277	0.003436666777008397	1788.4	2007.5	0	200
K00605	0.0012842734982273737	0.0016589242393667048	1788.42	1971	0	200
K03686	0.0021275682216032386	0.0024162563814628616	1788.705	1724	0	200
K02575	0.002026700138237656	0.0026997654851560475	1788.85	1869.5	0	200
K13019	0.0029437232006138633	0.0034986831086027156	1789.365	1589.5	0	200
K09816	0.003223749436524249	0.00420198445675017	1789.48	1644	0	200
K08083	0.002837191939499979	0.0035648391501326435	1789.855	1605.5	0	200
K07795	0.0024174848227060753	0.002601801706376603	1790.665	1662	0	200
K01697	0.0018836316585507237	0.0028321367794674817	1791.87	2196	0	200
K02257	0.0018858935099089998	0.0024587617715878876	1792.66	1966.5	0	200
K09790	0.0033728865075172494	0.004424439323292743	1792.88	1751.5	0	200
K03978	0.0022945388483317625	0.0027964069557314913	1792.885	1694.5	0	200
K00945	0.0014116852352538953	0.001876092442537935	1793.83	1941.5	0	200
K20807	0.0030431473512739656	0.0032795465449163563	1795.13	1491	0	200
K01923	0.0017421888398673263	0.0023159995649059983	1795.155	1888	0	200
K01150	0.001493835547846241	0.0020569556300966867	1796.18	2008.5	0	200
K03040	0.0019883232635662003	0.0024570050018876514	1796.475	1743	0	200
K07084	0.002078611402172048	0.002271664061739857	1796.83	1719	0	200
K05786	0.0023637344614290874	0.0029072843171414012	1798.61	1880.5	0	200
K16554	0.0025488472496570025	0.002585232514103462	1798.615	1610	0	200
K11529	0.0027621308519986806	0.003033311917410394	1798.835	1580	0	200
K01934	0.0017043539214370053	0.0022431066152320115	1799.82	1845	0	200
K02518	0.0019049106516028007	0.0023857770332325616	1800.055	1760	0	200
K03151	0.002100693392873037	0.0027879373360141643	1800.48	1894.5	0	200
K01012	0.001544870511948408	0.0024130066617127767	1801.145	2075	0	200
K00054	0.0012219361084551677	0.002414193887276344	1801.28	1990.5	0	200
K05569	0.0021591728373190075	0.002505342071430215	1801.33	1721.5	0	200
K12132	0.00363146155326133	0.0049181376472919825	1802.48	1550.5	0	200
K21071	0.0026044360933821665	0.002407372793961985	1803.295	1473	0	200
K00097	0.0011256025073206344	0.0019327384394982195	1803.365	1983	0	200
K03743	0.0021338046479217384	0.0026040811234705366	1804.045	1848.5	0	200
K02673	0.002292011065675353	0.003477060098306416	1804.29	2050	0	200
K00253	0.001251438379578861	0.002221444368376459	1804.695	2005.5	0	200
K25656	0.004536474785100282	0.005860459258617867	1804.845	1477	0	200
K10829	0.0030164302159537116	0.003736946311243106	1804.905	1611.5	0	200
K02959	0.002050239580379206	0.00265095846830989	1805.18	1776	0	200
K03581	0.0019759270350084212	0.002482341758277933	1805.615	1848	0	200
K00285	0.0011564056683676922	0.001505569418118062	1805.865	1959.5	0	200
K09888	0.0029855859186970505	0.003774542429155363	1806.54	1696	0	200
K04651	0.0025500235398688924	0.0033675322820998096	1807.085	1750	0	200
K21088	0.0028881187094479646	0.0032837118718934393	1807.195	1682.5	0	200
K01079	0.0014812425359298424	0.0022332500960517703	1807.94	2089	0	200
K01928	0.0016462302822233702	0.002138850746296055	1808.61	1873.5	0	200
K02863	0.0019312487221030236	0.0025922432982321253	1808.73	1852.5	0	200
K00606	0.0012746588930801679	0.0019505006201923044	1809.205	2051	0	200
K09806	0.0037249686714160225	0.005217916569163647	1809.395	1612	0	200
K07337	0.0023989408295420488	0.002729190840033808	1809.675	1641	0	200
K03586	0.0022414351549669524	0.0028465698980649867	1810.02	1869.5	0	200
K01721	0.0016942414664493715	0.002496836891319498	1810.065	2130	0	200
K01271	0.001610985497492604	0.0026761559962279946	1810.225	2079.5	0	200
K02371	0.001995895264584773	0.00286530019213008	1810.41	2290	0	200
K16870	0.0026413720672500193	0.0027077284667067813	1810.555	1522.5	0	200
K04744	0.00222177648132746	0.002671065743803835	1810.855	1665.5	0	200
K01055	0.00157879536348641	0.0027924736851293965	1810.975	2092.5	0	200
K06923	0.002284243439073901	0.002623451397956324	1812.095	1727	0	200
K03570	0.002078279195592535	0.0025045620982429313	1812.23	1736.5	0	200
K23464	0.002485560727071609	0.0027239430574192234	1812.31	1584.5	0	200
K01624	0.001630815745192051	0.0024012172174636697	1812.375	2106	0	200
K03550	0.002089826300445092	0.002541479797255404	1813.235	1724	0	200
K00030	0.0010880130213479398	0.001981605964687238	1813.55	1995	0	200
K02902	0.0019432252437465447	0.0024869758413510606	1814.465	1787	0	200
K03724	0.0025665773543910708	0.0036633469593260613	1814.72	1947.5	0	200
K02000	0.001849276729107035	0.002879312613532929	1814.8	2061	0	200
K01810	0.0014416633143196893	0.001715293584615131	1815.15	1940	0	200
K02396	0.0021234379011665656	0.003291958832500902	1815.2	2225.5	0	200
K02276	0.0017919348861084414	0.002692698134227841	1816.74	1917.5	0	200
K02824	0.0018400786674934173	0.002384857305892304	1816.875	1928	0	200
K01305	0.0016187137643533358	0.0026197821656926187	1817.3	2163	0	200
K12663	0.003005154047624321	0.00396555660512544	1817.77	1695	0	200
K00227	0.001142962335214016	0.0021055430657674853	1817.775	2028	0	200
K02314	0.001702469305681833	0.0021220165086128628	1817.97	1886	0	200
K02914	0.001994274398845601	0.0026389441910525378	1818.385	1899	0	200
K09144	0.002394926757190765	0.0031046813743145396	1819.155	1721.5	0	200
K00130	0.0011008721088790411	0.0018086965172800626	1819.375	1985	0	200
K00824	0.0013357828680812763	0.0022125898619639334	1820.345	2075.5	0	200
K00927	0.0013135308046673328	0.001871848821748088	1820.845	2043.5	0	200
K02659	0.0018205587996010747	0.0024525441634591235	1820.91	1859.5	0	200
K02108	0.0015944750605556362	0.0019515371484556906	1821.665	1835.5	0	200
K00875	0.0012823349521492605	0.0018560143297290134	1822.23	2051	0	200
K04653	0.0025867136991352554	0.003534753454421762	1822.42	1785.5	0	200
K07261	0.0030269887611654236	0.003995953331253878	1822.625	1749.5	0	200
K00946	0.001332731554885988	0.001970300079692506	1822.775	2068	0	200
K05813	0.002612057273620113	0.0034757670620098728	1823.24	1888	0	200
K03575	0.002204810003854959	0.0029833399802442124	1824.255	1755.5	0	200
K03305	0.002249121821848104	0.0033775401597217554	1824.51	1917	0	200
K07118	0.0020181067032244617	0.0022918129220469625	1825.175	1852.5	0	200
K02864	0.0017546436727875496	0.0020647633957251114	1825.35	1866	0	200
K09891	0.0034572951877311553	0.005111963519591552	1825.52	1919.5	0	200
K06953	0.002814828696020109	0.003862102279019071	1825.535	1791.5	0	200
K00370	0.0011137660610743474	0.0016713570721150735	1825.565	2032.5	0	200
K02548	0.002024539490786706	0.003032029941947669	1825.61	2280	0	200
K03656	0.0018712568956084413	0.0022538723426878044	1826.07	1827.5	0	200
K05567	0.0023621088495799727	0.0032714167650393687	1826.59	1787.5	0	200
K05815	0.0023902468860821516	0.003161884448817886	1826.725	1790	0	200
K08640	0.003164770417041255	0.004299862688710392	1827.775	1800.5	0	200
K02116	0.002315396623879229	0.004123585268162682	1827.775	2299.5	0	200
K09822	0.0026952980719968903	0.003302248900818314	1827.91	1693	0	200
K04566	0.003354150180703536	0.005562475190917604	1828.335	2561	0	200
K00265	0.0010482468595386855	0.0017497188255082097	1829.98	2006.5	0	200
K01173	0.0017279476951804578	0.003289572841655668	1830.12	2173	0	200
K05566	0.0021556990873252617	0.002511597209477619	1830.25	1798.5	0	200
K02340	0.0017668433694535423	0.0023640233708667998	1830.46	2240	0	200
K01783	0.0015156387907741004	0.0020758009977881386	1830.875	2015	0	200
K03628	0.0018835439830360782	0.002161168102868388	1831.565	1785	0	200
K03106	0.0019936769516413224	0.002676267699955361	1831.785	1827.5	0	200
K01829	0.0015344833071973868	0.002090313381950924	1831.965	2143	0	200
K01921	0.0016466046261703292	0.002280381741259103	1832.17	2216.5	0	200
K18893	0.0036925056975294387	0.005054948663697124	1833.03	1606	0	200
K00102	0.0010404365867672806	0.0020129735250701934	1833.265	2020	0	200
K14584	0.0023628033262688064	0.002481239651598668	1835.205	1637	0	200
K00666	0.0011760446667109722	0.0018835093775034016	1835.355	2050.5	0	200
K00684	0.0011437106117162968	0.0015937336170682471	1835.67	2047.5	0	200
K03582	0.001985027063309126	0.002569896502045306	1835.995	1938	0	200
K02337	0.0016566314690478934	0.00224316880552925	1836.43	1926.5	0	200
K00043	9.316968149096633e-4	0.001583925244055282	1836.47	2001	0	200
K03707	0.002571732800504111	0.004126947435490804	1837.995	2012.5	0	200
K05816	0.001956174930037358	0.0024579918647091585	1838.115	1926	0	200
K02242	0.0017733665646361635	0.0026026979087057107	1838.565	2230.5	0	200
K02450	0.0022098642347158862	0.003738445295324049	1838.895	2319.5	0	200
K09950	0.003214443801108381	0.004466106076163266	1838.97	1742	0	200
K03670	0.0019956327882222264	0.0025998965053533607	1839.26	1901	0	200
K01644	0.0015913478988413506	0.0025609564177394846	1839.885	2170.5	0	200
K02654	0.0017662298330434947	0.002389749012131511	1839.935	1858.5	0	200
K04562	0.0019728736056406067	0.002418763181334381	1841.025	1833.5	0	200
K00941	0.00124145062472467	0.0018413170460306971	1841.805	2073	0	200
K03087	0.002303912031128917	0.0035810902140660343	1842.18	2364	0	200
K06872	0.002201345075533807	0.002696617843901202	1842.515	1755.5	0	200
K01470	0.0014819834991182481	0.002502121229502549	1842.65	2134.5	0	200
K05825	0.0019435728387404544	0.002261224163515679	1843.26	1869	0	200
K05814	0.0022572139010345275	0.00284399410719048	1843.465	1880	0	200
K01488	0.0015811851426080694	0.0027300512256133846	1844.02	2181	0	200
K18997	0.0029754924336723534	0.003437159730217089	1844.085	1562.5	0	200
K05516	0.0021730183457699405	0.0028020244264634004	1844.15	1895	0	200
K01611	0.001375379014771355	0.001842982620400705	1844.75	2043	0	200
K06373	0.0023215147505036555	0.0028227561270748724	1844.76	1744.5	0	200
K03177	0.0018018497217297607	0.0022244107667966236	1845.04	1804.5	0	200
K17230	0.0026936477748399877	0.0032781519764414294	1845.325	1651.5	0	200
K09922	0.0023181444543378723	0.00254328392205046	1845.38	1661.5	0	200
K02528	0.0017766897132877816	0.002410111655078461	1845.56	1977.5	0	200
K06445	0.0025827115937542213	0.004071334676236608	1845.685	1873.5	0	200
K03313	0.0019876077458545562	0.002779860511969137	1845.685	1841	0	200
K07054	0.0025558839199903353	0.0034532094009395117	1845.805	1743.5	0	200
K22622	0.004177341684731142	0.005241120469846844	1846.17	1483.5	0	200
K14162	0.002994495549054684	0.003777945649640804	1847.155	1552.5	0	200
K02241	0.0019501723134656133	0.003327740010501051	1847.59	2259	0	200
K03453	0.0019827761308137187	0.002856640498999947	1847.68	1881	0	200
K02825	0.0018442479613134184	0.002680754859173399	1847.7	1941.5	0	200
K00822	0.001173890698491614	0.0017628046044673626	1847.845	2059.5	0	200
K03812	0.0019332714580523002	0.0024847575075998924	1848.115	1875.5	0	200
K03437	0.0019750928350745858	0.002744671676177351	1848.715	1914.5	0	200
K02397	0.0021154911128305493	0.0038468608804980435	1849.045	2289.5	0	200
K03650	0.00193559107765915	0.0023609937312918956	1849.495	1801	0	200
K04335	0.002274948933779037	0.003022664168044257	1849.825	1837.5	0	200
K22719	0.003626461661808157	0.004439778391002279	1850.14	1500	0	200
K01960	0.0014605382451233404	0.0021157890920770347	1850.77	1974.5	0	200
K01589	0.0013836043796364064	0.0019959349209234013	1851.4	2149	0	200
K02834	0.001762764546353623	0.0023578641926446983	1851.405	1925	0	200
K00117	9.202459409887103e-4	0.0017346254696066436	1851.48	2015	0	200
K01805	0.0015883266593532646	0.0024943440136061625	1851.71	2189.5	0	200
K04654	0.0025120308588201545	0.003436777891263163	1852.01	1867.5	0	200
K01878	0.0018913582869932387	0.003582763239669441	1852.265	2217	0	200
K16842	0.0029005854829113444	0.0038941200920245057	1852.55	1680.5	0	200
K01588	0.001377294326345686	0.0020667951966130997	1853.22	2154	0	200
K24942	0.0022388248430153072	0.002336436671071457	1853.26	1734.5	0	200
K03655	0.0019037293850769903	0.002357472808796311	1853.485	1770	0	200
K02001	0.0016355046900124299	0.0026406810609643505	1854.585	2117.5	0	200
K00970	0.0012252226558648722	0.0019420487823487618	1855.91	2099	0	200
K03696	0.0021828506286278183	0.0028843626482134292	1855.925	2006.5	0	200
K00835	0.0011195430815162425	0.0017603857061985393	1857.19	2041.5	0	200
K01455	0.001316826440835498	0.0020241354615008126	1857.54	2124	0	200
K01834	0.0015815392286374639	0.002517726313935709	1857.565	2200.5	0	200
K01087	0.0013231042450618422	0.0022956454764363914	1857.975	2132.5	0	200
K01945	0.001551823230383527	0.002257583802606897	1858.09	2209	0	200
K03635	0.0019748667722096725	0.0024963241279039035	1858.165	1894.5	0	200
K00024	9.166110927342222e-4	0.001870393129155811	1858.65	1990.5	0	200
K00278	9.278179511808682e-4	0.0017139655315748972	1859.66	2028.5	0	200
K02394	0.0016539502268550761	0.002332697267103856	1860.575	2073.5	0	200
K01256	0.0014672865240773641	0.0027247452454013947	1862.71	2154	0	200
K00330	0.0010678501956763566	0.002346657501822	1862.935	2051.5	0	200
K02313	0.001501116291057531	0.0019721126002394582	1863.025	1894.5	0	200
K01075	0.0012396955257168729	0.0019505320597333663	1863.64	2114	0	200
K15269	0.0022876812639010297	0.0025252877756291093	1863.985	1661	0	200
K03786	0.0021264286642255284	0.0028968120536190054	1865.3	1888	0	200
K17247	0.002800860263352076	0.0032607317831399216	1865.565	1629	0	200
K02411	0.0019630196855179947	0.0034619618485305275	1865.685	2300	0	200
K08311	0.002512357295083205	0.0031237468206469186	1865.8	1674.5	0	200
K09898	0.002876408407395788	0.0038772654039326906	1866.635	1829	0	200
K00675	0.0010278544355330405	0.0015683682449685657	1868.055	2046	0	200
K00322	9.965798193570222e-4	0.0019390283814201847	1868.47	2044.5	0	200
K00956	0.0012863600283284564	0.0023901314768226766	1868.485	2113	0	200
K03718	0.0023375101681623375	0.003427333264178711	1868.815	2453.5	0	200
K02624	0.0015310595692798689	0.0021101086349321666	1869.26	1942.5	0	200
K09165	0.0023991819900145406	0.0029533669743325	1870.72	1715	0	200
K04652	0.002591592020954193	0.004229109057853524	1871.24	2040	0	200
K03169	0.001932079643371261	0.002952512051133752	1871.82	2098	0	200
K01676	0.0014314488667964203	0.0022346204284793003	1871.975	2193.5	0	200
K02343	0.0015544911297188824	0.0021946540944956603	1872.835	2159	0	200
K07460	0.002164615948548314	0.00262698777137193	1872.96	1773	0	200
K06196	0.0025726620396342363	0.0036521512064607627	1874.29	1900	0	200
K02048	0.0013856046569610076	0.0018005209963318511	1875.375	1980.5	0	200
K03584	0.0018715614552490458	0.0023725057424019078	1875.55	1813	0	200
K01258	0.0013304905741236316	0.002445605698080935	1875.59	2139.5	0	200
K03787	0.001750629337441524	0.0023111510265973077	1875.755	1889.5	0	200
K01883	0.001475616367166209	0.0022470177802442486	1875.9	2226.5	0	200
K01698	0.0013005650744750325	0.0018266052794190602	1876.51	2134.5	0	200
K09461	0.0022460796634574958	0.0025866499189253467	1876.755	1740	0	200
K04772	0.002580615195453999	0.004043661337064355	1876.965	1998.5	0	200
K03112	0.001773207434169072	0.0026700804185505753	1877.95	1933.5	0	200
K24003	0.0024108379049798214	0.002601835449016014	1878.15	1634	0	200
K19058	0.0024784985300429167	0.0026370557424346486	1878.41	1647	0	200
K00335	9.930522846030934e-4	0.002174822575046148	1878.705	2062	0	200
K03840	0.002432892742816531	0.003689282075748382	1879.595	2505.5	0	200
K01501	0.0014139479910165351	0.0024407695631730553	1880.09	2199	0	200
K23242	0.0027345715868031264	0.0028066428409219994	1881.515	1571.5	0	200
K01665	0.0015683331827276953	0.0029234307977827655	1882.93	2232	0	200
K05297	0.0022457527292007234	0.0031543614351339567	1883.77	1990.5	0	200
K01975	0.0014501264944878872	0.0021567175805077216	1884.295	2189	0	200
K00371	8.987359512057318e-4	0.0015909186395461326	1884.86	2046	0	200
K02182	0.001368220182910294	0.0019070132105266093	1885.04	1980	0	200
[truncated: 1,366 more rows]
