# Supplementary material for: rbims: an R package for integrative functional profiling and pathway-level discrimination in metagenome-assembled genomes
Source: Front Bioinform. 2026 Jul 13;6:1831383. doi: 10.3389/fbinf.2026.1831383 (PMC13402278; doi:10.3389/fbinf.2026.1831383)
Supplement: Supplementary file 5 [file DataSheet5.csv]

mean_jaccard_top_n	sd_jaccard_top_n	min_jaccard_top_n	max_jaccard_top_n
0.18275266427220738	0.07296828551438797	0	0.5384615384615384
