# Supplementary material for: rbims: an R package for integrative functional profiling and pathway-level discrimination in metagenome-assembled genomes
Source: Front Bioinform. 2026 Jul 13;6:1831383. doi: 10.3389/fbinf.2026.1831383 (PMC13402278; doi:10.3389/fbinf.2026.1831383)
Supplement: Supplementary file 6 [file DataSheet6.csv]

rbims_pathway	x_pos	n	prop_pos	ci_low	ci_high	p_value	p_adj_fdr
Phenanthrene	103	107	0.9626168224299065	0.9070452894506056	0.9897219992722419	3.3063588750286775e-26	9.919076625086033e-26
Naphthalene	82	86	0.9534883720930233	0.8851745024618851	0.9871836475784265	2.8817382803607866e-20	4.32260742054118e-20
Hexadecane	117	172	0.6802325581395349	0.6049546983941262	0.7491716580854015	1.3010381823151335e-6	1.3010381823151335e-6
